# Supplementary material for: Dynamics of tertiary lymphoid structures and immune cross talk in early versus advanced colorectal cancer: potential implications for immunotherapy
Source: Cancer Immunol Immunother. 2025 Apr 26;74(6):185. doi: 10.1007/s00262-025-04027-x (PMC12033131; doi:10.1007/s00262-025-04027-x)
Supplement: Supplementary file 5 — Supplementary file5 (XLSX 1862 KB) [file 262_2025_4027_MOESM5_ESM.xlsx]

## Sheet: CD8+ T cells
Supplementary Table 1-1. Marker genes for CD8+ T cell clusters.
Gene	p value	avg_log2FC	pct exp in cluster	pct exp in other clusters	adjusted p value	cluster
TRDC	3.27643e-252	2.42664	0.484	0.063	9.86827e-248	CD8+ IEL
FCER1G	2.04617e-189	1.96512	0.39	0.056	6.16286e-185	CD8+ IEL
KLRC2	3.87971e-159	1.52994	0.507	0.117	1.16853e-154	CD8+ IEL
CD160	3.81692e-155	1.40501	0.492	0.112	1.14962e-150	CD8+ IEL
KIR2DL4	5.73202e-139	1.32278	0.429	0.094	1.72643e-134	CD8+ IEL
CD7	4.00731e-138	1.18901	0.961	0.712	1.20696e-133	CD8+ IEL
GZMK	2.85428e-88	-2.49447	0.065	0.458	8.59681e-84	CD8+ IEL
TMIGD2	5.25116e-84	1.05526	0.467	0.166	1.5816e-79	CD8+ IEL
TYROBP	9.40866e-79	1.49166	0.299	0.078	2.83379e-74	CD8+ IEL
HOPX	1.48668e-75	0.935494	0.717	0.391	4.47772e-71	CD8+ IEL
CCL4	1.17352e-71	-2.16426	0.361	0.668	3.53452e-67	CD8+ IEL
KLRD1	1.09023e-70	0.887779	0.698	0.355	3.28367e-66	CD8+ IEL
LDLRAD4	2.82827e-64	1.08175	0.538	0.259	8.51846e-60	CD8+ IEL
ENTPD1	8.99629e-64	0.99145	0.378	0.134	2.70959e-59	CD8+ IEL
CCL5	7.24376e-61	0.536817	0.988	0.965	2.18175e-56	CD8+ IEL
PABPC1	1.37645e-59	0.690566	0.882	0.716	4.14574e-55	CD8+ IEL
ITGA1	6.52104e-58	0.904171	0.518	0.247	1.96407e-53	CD8+ IEL
CD63	3.62615e-56	0.829811	0.711	0.457	1.09216e-51	CD8+ IEL
S100A4	1.03388e-54	-1.23637	0.565	0.752	3.11394e-50	CD8+ IEL
GZMH	1.9917e-54	-1.69707	0.082	0.369	5.99879e-50	CD8+ IEL
TRGC1	6.78667e-52	0.928835	0.27	0.087	2.04408e-47	CD8+ IEL
ANXA1	3.64608e-51	-1.19916	0.249	0.553	1.09816e-46	CD8+ IEL
S100A6	4.57723e-45	-0.800165	0.63	0.796	1.37862e-40	CD8+ IEL
TRGC2	4.08228e-44	1.01421	0.518	0.289	1.22954e-39	CD8+ IEL
TMSB10	4.95974e-44	-0.615945	0.943	0.96	1.49382e-39	CD8+ IEL
CD2	6.03194e-43	-0.832617	0.511	0.719	1.81676e-38	CD8+ IEL
CD8A	1.53121e-42	-1.00117	0.351	0.592	4.61184e-38	CD8+ IEL
ITGB2	1.85118e-42	-1.11791	0.054	0.292	5.57558e-38	CD8+ IEL
CD247	6.70903e-42	0.934167	0.543	0.336	2.02069e-37	CD8+ IEL
HLA-C	1.36587e-41	-0.469912	0.973	0.981	4.11386e-37	CD8+ IEL
RGS1	3.94284e-41	0.745639	0.837	0.697	1.18755e-36	CD8+ IEL
CD44	1.99564e-40	-0.91627	0.308	0.551	6.01065e-36	CD8+ IEL
TMSB4X	1.34316e-38	0.382173	1	0.997	4.04547e-34	CD8+ IEL
ID3	5.14708e-38	0.843532	0.283	0.114	1.55025e-33	CD8+ IEL
FTL	1.09518e-37	0.426944	0.947	0.917	3.29856e-33	CD8+ IEL
CD74	2.16974e-37	-1.0381	0.495	0.686	6.53503e-33	CD8+ IEL
SPOCK2	1.70915e-34	-1.06544	0.128	0.347	5.14779e-30	CD8+ IEL
CD6	4.65638e-33	-0.937609	0.061	0.263	1.40246e-28	CD8+ IEL
HLA-DRB1	5.90321e-33	-1.13453	0.145	0.362	1.77799e-28	CD8+ IEL
EMP3	1.66984e-31	-0.888263	0.189	0.409	5.0294e-27	CD8+ IEL
TNFRSF18	2.05017e-31	0.728055	0.295	0.133	6.17489e-27	CD8+ IEL
HLA-DPB1	5.4029e-31	-0.962449	0.249	0.452	1.6273e-26	CD8+ IEL
NKG7	3.14621e-30	-0.747212	0.663	0.786	9.47607e-26	CD8+ IEL
SPRY1	7.8718e-29	0.622168	0.291	0.132	2.37091e-24	CD8+ IEL
IL2RB	4.57105e-28	0.729746	0.383	0.214	1.37676e-23	CD8+ IEL
CD8B	1.62689e-27	-0.844859	0.253	0.455	4.90002e-23	CD8+ IEL
FAM3C	1.71972e-27	0.590983	0.284	0.132	5.17962e-23	CD8+ IEL
TUBA4A	3.12747e-27	-0.964395	0.205	0.4	9.41964e-23	CD8+ IEL
HLA-DPA1	4.00582e-27	-0.885204	0.249	0.431	1.20651e-22	CD8+ IEL
TRG-AS1	5.87908e-27	0.598484	0.306	0.149	1.77072e-22	CD8+ IEL
MT2A	5.90233e-27	-0.868378	0.194	0.396	1.77772e-22	CD8+ IEL
PTPN22	7.89135e-27	0.614112	0.496	0.31	2.3768e-22	CD8+ IEL
LTB	8.3522e-27	-1.39285	0.125	0.305	2.5156e-22	CD8+ IEL
ID2	2.02706e-26	0.544874	0.728	0.561	6.10531e-22	CD8+ IEL
SH3BGRL3	6.24987e-26	-0.566728	0.836	0.889	1.8824e-21	CD8+ IEL
TIGIT	2.42538e-25	0.665937	0.454	0.273	7.30501e-21	CD8+ IEL
HLA-B	7.32872e-25	-0.438546	0.94	0.972	2.20734e-20	CD8+ IEL
GPR65	7.37881e-25	0.599055	0.438	0.264	2.22242e-20	CD8+ IEL
AC020916.1	1.54351e-24	0.699355	0.295	0.146	4.6489e-20	CD8+ IEL
GIMAP4	8.49416e-24	-0.803193	0.121	0.294	2.55836e-19	CD8+ IEL
HLA-A	1.5785e-23	-0.359675	0.978	0.982	4.75427e-19	CD8+ IEL
FABP5	2.35028e-23	-0.910777	0.094	0.256	7.07879e-19	CD8+ IEL
XCL2	5.33786e-23	0.520702	0.28	0.137	1.60771e-18	CD8+ IEL
CD96	9.39978e-23	0.469371	0.632	0.458	2.83112e-18	CD8+ IEL
PIK3R1	2.34042e-21	0.565468	0.501	0.329	7.04912e-17	CD8+ IEL
JCHAIN	1.71308e-20	0.529805	0.383	0.227	5.15962e-16	CD8+ IEL
IFNG	3.24586e-20	-1.39784	0.113	0.263	9.77622e-16	CD8+ IEL
CST7	4.10625e-20	-0.650449	0.594	0.694	1.23676e-15	CD8+ IEL
IGHA1	4.58238e-20	0.442261	0.549	0.382	1.38017e-15	CD8+ IEL
HLA-DRA	5.24732e-20	-0.987507	0.139	0.293	1.58044e-15	CD8+ IEL
CXCR4	5.19881e-19	-0.526368	0.727	0.811	1.56583e-14	CD8+ IEL
FOS	2.13551e-18	0.291481	0.749	0.603	6.43194e-14	CD8+ IEL
COTL1	3.11252e-18	-0.671206	0.451	0.573	9.3746e-14	CD8+ IEL
DNAJB1	4.79269e-18	-1.16261	0.413	0.556	1.44351e-13	CD8+ IEL
TPI1	2.26067e-17	0.409836	0.671	0.527	6.80892e-13	CD8+ IEL
GLIPR1	5.94025e-17	0.507624	0.435	0.293	1.78915e-12	CD8+ IEL
APOBEC3G	7.61931e-17	-0.702634	0.2	0.339	2.29486e-12	CD8+ IEL
LIMS1	1.54012e-16	0.455986	0.289	0.166	4.63869e-12	CD8+ IEL
RGCC	1.55623e-16	-0.610825	0.269	0.43	4.6872e-12	CD8+ IEL
GPR171	2.53017e-16	0.548469	0.401	0.264	7.62061e-12	CD8+ IEL
PTMA	2.81969e-16	0.25108	0.986	0.98	8.49264e-12	CD8+ IEL
C12orf75	2.96205e-16	-0.629568	0.166	0.304	8.92139e-12	CD8+ IEL
CCL4L2	5.61844e-16	-1.70114	0.231	0.362	1.69222e-11	CD8+ IEL
AREG	7.94288e-16	0.631406	0.351	0.216	2.39232e-11	CD8+ IEL
SELENOH	1.31546e-15	0.470135	0.31	0.184	3.96204e-11	CD8+ IEL
CCDC69	1.77275e-15	0.46182	0.257	0.145	5.33934e-11	CD8+ IEL
ISG20	2.52565e-15	-0.564682	0.368	0.5	7.60699e-11	CD8+ IEL
GSTP1	2.69501e-15	0.51336	0.562	0.445	8.11711e-11	CD8+ IEL
ATP5L	5.42035e-15	-0.592719	0.251	0.399	1.63256e-10	CD8+ IEL
PRDX1	5.97889e-15	-0.538805	0.23	0.371	1.80078e-10	CD8+ IEL
LAPTM5	6.57996e-15	-0.498452	0.584	0.676	1.98182e-10	CD8+ IEL
ATP5E	6.85171e-15	-0.653863	0.298	0.444	2.06367e-10	CD8+ IEL
RNF19A	6.96135e-15	-0.540621	0.152	0.288	2.09669e-10	CD8+ IEL
LY6E	2.39974e-14	-0.52638	0.349	0.489	7.22777e-10	CD8+ IEL
ANKRD28	6.27558e-14	0.477618	0.296	0.181	1.89014e-09	CD8+ IEL
RHOC	8.4909e-14	0.473575	0.321	0.205	2.55738e-09	CD8+ IEL
PRKAR1A	8.76326e-14	0.420263	0.34	0.217	2.63941e-09	CD8+ IEL
PRMT9	1.5459e-13	0.44424	0.253	0.145	4.65608e-09	CD8+ IEL
ARL4C	3.46663e-13	-0.501644	0.204	0.335	1.04411e-08	CD8+ IEL
SLA	3.57851e-13	-0.556502	0.201	0.325	1.07781e-08	CD8+ IEL
YBX1	4.16994e-13	0.32513	0.773	0.657	1.25594e-08	CD8+ IEL
G3BP2	4.98855e-13	0.458315	0.486	0.362	1.5025e-08	CD8+ IEL
DUSP2	6.11224e-13	-0.700543	0.511	0.613	1.84094e-08	CD8+ IEL
CAPG	8.96158e-13	0.362591	0.42	0.288	2.69914e-08	CD8+ IEL
SLA2	1.02507e-12	0.490786	0.311	0.205	3.08742e-08	CD8+ IEL
TMEM123	1.42546e-12	0.402136	0.298	0.188	4.29336e-08	CD8+ IEL
CLIC3	1.53026e-12	0.61134	0.296	0.188	4.60899e-08	CD8+ IEL
HINT1	2.43788e-12	-0.377467	0.583	0.672	7.34265e-08	CD8+ IEL
IL32	3.78032e-12	0.285417	0.943	0.91	1.1386e-07	CD8+ IEL
GNB2L1	4.78444e-12	-0.558896	0.342	0.465	1.44103e-07	CD8+ IEL
LAT	6.37936e-12	-0.517878	0.171	0.286	1.9214e-07	CD8+ IEL
HSPA1B	7.10434e-12	-1.2892	0.216	0.323	2.13976e-07	CD8+ IEL
STK17A	1.12662e-11	0.344764	0.615	0.501	3.39326e-07	CD8+ IEL
LDHB	1.35378e-11	-0.45285	0.344	0.46	4.07744e-07	CD8+ IEL
MATK	5.61316e-11	0.349876	0.268	0.166	1.69063e-06	CD8+ IEL
LDHA	5.95023e-11	-0.457595	0.523	0.611	1.79215e-06	CD8+ IEL
ATP5G2	5.96047e-11	-0.478915	0.209	0.329	1.79523e-06	CD8+ IEL
PSMB9	8.21572e-11	-0.437849	0.463	0.557	2.47449e-06	CD8+ IEL
LAG3	9.05405e-11	-0.570423	0.234	0.344	2.72699e-06	CD8+ IEL
GCC2	2.30744e-10	0.329906	0.368	0.256	6.94978e-06	CD8+ IEL
SEPTIN7	2.74534e-10	0.348456	0.613	0.522	8.26869e-06	CD8+ IEL
SH3KBP1	3.57757e-10	-0.398338	0.156	0.263	1.07753e-05	CD8+ IEL
LINC01871	1.12703e-09	0.316612	0.314	0.209	3.3945e-05	CD8+ IEL
ELF1	1.15727e-09	0.343649	0.546	0.44	3.48558e-05	CD8+ IEL
ATP5F1D	1.21524e-09	0.275873	0.337	0.225	3.66019e-05	CD8+ IEL
EVL	1.37704e-09	0.294776	0.717	0.627	4.14751e-05	CD8+ IEL
TSPO	1.96356e-09	-0.393279	0.212	0.315	5.91406e-05	CD8+ IEL
HLA-F	2.02405e-09	-0.441426	0.303	0.403	6.09622e-05	CD8+ IEL
SAMSN1	3.54516e-09	0.308691	0.519	0.414	0.000106777	CD8+ IEL
DUSP4	3.5809e-09	-0.557775	0.291	0.387	0.000107853	CD8+ IEL
DDIT4	3.88852e-09	-0.627494	0.348	0.445	0.000117118	CD8+ IEL
ITM2C	3.89892e-09	-0.614201	0.28	0.363	0.000117431	CD8+ IEL
CLEC2D	5.13252e-09	0.358675	0.505	0.409	0.000154586	CD8+ IEL
PLP2	5.45683e-09	-0.387584	0.25	0.356	0.000164354	CD8+ IEL
NAP1L4	7.66458e-09	0.304081	0.345	0.243	0.00023085	CD8+ IEL
PIP4K2A	8.49626e-09	0.333906	0.327	0.229	0.000255899	CD8+ IEL
PSME2	8.80318e-09	-0.399723	0.402	0.492	0.000265143	CD8+ IEL
PTPN4	1.05213e-08	0.343626	0.266	0.174	0.00031689	CD8+ IEL
UGP2	1.16392e-08	0.293056	0.273	0.183	0.00035056	CD8+ IEL
PDE3B	1.43669e-08	0.354596	0.27	0.185	0.000432716	CD8+ IEL
GZMB	1.44444e-08	-0.924674	0.417	0.483	0.00043505	CD8+ IEL
CNN2	1.49693e-08	-0.500891	0.193	0.282	0.000450861	CD8+ IEL
NR3C1	1.78585e-08	0.407517	0.418	0.319	0.000537879	CD8+ IEL
RBPJ	1.80956e-08	-0.504759	0.179	0.271	0.000545022	CD8+ IEL
H3F3B	2.11141e-08	-0.252147	0.912	0.931	0.000635935	CD8+ IEL
SCML4	2.73087e-08	0.295283	0.261	0.172	0.00082251	CD8+ IEL
GPSM3	3.15339e-08	-0.385261	0.33	0.42	0.000949769	CD8+ IEL
TMX4	3.24142e-08	0.275114	0.283	0.193	0.000976283	CD8+ IEL
PITPNC1	3.4936e-08	0.280008	0.251	0.166	0.00105224	CD8+ IEL
GMFG	8.74296e-08	-0.327125	0.461	0.546	0.00263329	CD8+ IEL
FLNA	1.2877e-07	-0.341334	0.19	0.28	0.00387842	CD8+ IEL
ARHGAP9	1.50117e-07	0.26925	0.348	0.254	0.00452138	CD8+ IEL
SSR2	1.93803e-07	-0.332025	0.446	0.522	0.00583714	CD8+ IEL
HSPA1A	2.07042e-07	-1.17925	0.317	0.386	0.0062359	CD8+ IEL
ITGAE	2.4133e-07	0.337026	0.33	0.248	0.00726863	CD8+ IEL
HSPA8	2.97251e-07	-0.443352	0.705	0.764	0.0089529	CD8+ IEL
UBC	3.05092e-07	-0.362459	0.852	0.871	0.00918906	CD8+ IEL
TNRC6B	3.08531e-07	0.27705	0.288	0.202	0.00929266	CD8+ IEL
NOP53	3.28248e-07	0.294585	0.351	0.259	0.0098865	CD8+ IEL
CALM1	3.39564e-07	-0.256379	0.8	0.815	0.0102273	CD8+ IEL
REEP5	4.74659e-07	-0.324361	0.242	0.335	0.0142963	CD8+ IEL
DHRS7	4.7603e-07	0.276474	0.38	0.293	0.0143376	CD8+ IEL
PTPN6	5.17329e-07	0.301979	0.262	0.185	0.0155814	CD8+ IEL
ODF2L	6.1975e-07	0.294162	0.33	0.246	0.0186662	CD8+ IEL
HSP90AA1	6.34018e-07	-0.801824	0.795	0.795	0.019096	CD8+ IEL
SELK	6.65735e-07	-0.283366	0.202	0.3	0.0200513	CD8+ IEL
CCND2	7.13297e-07	0.277569	0.326	0.244	0.0214838	CD8+ IEL
GZMM	8.18474e-07	-0.360232	0.338	0.427	0.0246516	CD8+ IEL
HERPUD1	1.0108e-06	-0.348475	0.349	0.43	0.0304442	CD8+ IEL
DNAJA1	1.01261e-06	-0.520126	0.427	0.494	0.0304988	CD8+ IEL
FKBP11	1.11079e-06	-0.349207	0.192	0.271	0.0334558	CD8+ IEL
CLIC1	1.11731e-06	-0.264511	0.641	0.705	0.0336524	CD8+ IEL
HNRNPU	1.30369e-06	0.301918	0.469	0.382	0.0392659	CD8+ IEL
VIM	1.30566e-06	-0.283327	0.754	0.78	0.0393251	CD8+ IEL
EZR	1.42818e-06	-0.312072	0.368	0.463	0.0430154	CD8+ IEL
RNF213	1.51817e-06	-0.396657	0.33	0.408	0.0457256	CD8+ IEL
CTSC	1.56226e-06	-0.375334	0.302	0.376	0.0470537	CD8+ IEL
CD48	1.74743e-06	-0.28453	0.391	0.474	0.0526309	CD8+ IEL
SRSF5	1.75223e-06	0.267038	0.573	0.494	0.0527755	CD8+ IEL
JUN	1.92799e-06	-0.492214	0.719	0.748	0.058069	CD8+ IEL
GNG2	2.13776e-06	-0.354523	0.253	0.335	0.0643871	CD8+ IEL
COX7C	2.18216e-06	-0.258564	0.663	0.719	0.0657246	CD8+ IEL
PCM1	2.36436e-06	0.303556	0.269	0.196	0.0712123	CD8+ IEL
REL	2.79237e-06	0.298985	0.428	0.344	0.0841035	CD8+ IEL
BUB3	2.90327e-06	0.287486	0.408	0.325	0.0874435	CD8+ IEL
UCP2	2.90403e-06	-0.320954	0.227	0.31	0.0874666	CD8+ IEL
CFLAR	3.80444e-06	-0.295365	0.242	0.325	0.114586	CD8+ IEL
SUB1	6.49671e-06	-0.28952	0.63	0.664	0.195675	CD8+ IEL
UBL5	6.51053e-06	-0.272591	0.533	0.591	0.196091	CD8+ IEL
SLC2A3	7.33327e-06	-0.36735	0.242	0.32	0.220871	CD8+ IEL
UBXN1	1.01023e-05	-0.292984	0.308	0.379	0.304271	CD8+ IEL
TCEB2	1.29031e-05	-0.260345	0.207	0.285	0.38863	CD8+ IEL
SEC61B	1.64294e-05	-0.263842	0.387	0.458	0.494838	CD8+ IEL
AES	2.16389e-05	-0.275985	0.262	0.333	0.651743	CD8+ IEL
ADGRE5	2.86229e-05	-0.254374	0.298	0.37	0.862094	CD8+ IEL
NFKBIA	3.53431e-05	-0.503425	0.447	0.508	1	CD8+ IEL
TAGLN2	3.56796e-05	-0.265949	0.436	0.511	1	CD8+ IEL
FOSB	3.6481e-05	0.256184	0.471	0.397	1	CD8+ IEL
TECR	4.43395e-05	-0.252547	0.207	0.276	1	CD8+ IEL
FXYD5	4.56789e-05	-0.291151	0.476	0.524	1	CD8+ IEL
LBH	5.40576e-05	-0.293322	0.215	0.282	1	CD8+ IEL
S100A11	5.6897e-05	-0.353781	0.462	0.499	1	CD8+ IEL
CRIP1	6.5672e-05	-0.34693	0.374	0.434	1	CD8+ IEL
RORA	8.746e-05	-0.390723	0.231	0.29	1	CD8+ IEL
TNFAIP3	9.07986e-05	-0.274285	0.562	0.623	1	CD8+ IEL
CSTB	9.22969e-05	-0.33776	0.322	0.376	1	CD8+ IEL
PPP1CB	0.000114607	0.252313	0.333	0.272	1	CD8+ IEL
HIGD2A	0.000130266	-0.296277	0.351	0.41	1	CD8+ IEL
SUN2	0.000164167	0.252582	0.291	0.232	1	CD8+ IEL
CACYBP	0.000184776	-0.524567	0.253	0.306	1	CD8+ IEL
CAPZB	0.000202033	-0.251301	0.433	0.483	1	CD8+ IEL
PSMB8	0.000264383	-0.287486	0.332	0.386	1	CD8+ IEL
TMEM50A	0.000290538	-0.25327	0.357	0.419	1	CD8+ IEL
ANXA2	0.000475914	-0.296199	0.279	0.333	1	CD8+ IEL
S100A10	0.000601424	-0.254224	0.553	0.59	1	CD8+ IEL
LGALS1	0.00070287	-0.497409	0.325	0.372	1	CD8+ IEL
HSPH1	0.000731678	-0.556651	0.217	0.261	1	CD8+ IEL
TAP1	0.000773872	-0.263049	0.22	0.273	1	CD8+ IEL
KIAA1551	0.00118082	-0.297488	0.253	0.301	1	CD8+ IEL
TAGAP	0.00124241	-0.38372	0.235	0.28	1	CD8+ IEL
HSPD1	0.00172812	-0.427242	0.293	0.349	1	CD8+ IEL
GIMAP7	0.0022013	-0.303022	0.295	0.341	1	CD8+ IEL
ISG15	0.00245454	0.308592	0.439	0.396	1	CD8+ IEL
FTH1	0.00270843	-0.260653	0.948	0.954	1	CD8+ IEL
KLF6	0.00395733	-0.331759	0.734	0.741	1	CD8+ IEL
HSPB1	0.00554317	-0.507324	0.261	0.298	1	CD8+ IEL
GABARAP	0.00703237	-0.260394	0.211	0.252	1	CD8+ IEL
KLRB1	0	2.39321	0.833	0.313	0	CD8+ MAIT
S100A4	2.55524e-199	1.34435	0.955	0.678	7.69613e-195	CD8+ MAIT
LTB	1.92698e-154	1.9308	0.572	0.217	5.80386e-150	CD8+ MAIT
NCR3	2.16915e-146	1.40559	0.328	0.062	6.53326e-142	CD8+ MAIT
RORA	1.68042e-121	1.24699	0.552	0.221	5.06126e-117	CD8+ MAIT
TNFRSF25	1.23696e-108	0.959306	0.263	0.052	3.72559e-104	CD8+ MAIT
AQP3	7.23449e-106	1.00974	0.292	0.067	2.17896e-101	CD8+ MAIT
SPOCK2	7.61208e-104	1.15869	0.568	0.263	2.29268e-99	CD8+ MAIT
S100A6	9.2945e-60	0.68106	0.89	0.75	2.79941e-55	CD8+ MAIT
CCL5	2.94594e-53	-0.498883	0.946	0.972	8.87287e-49	CD8+ MAIT
GZMK	1.56554e-47	-1.58939	0.249	0.445	4.71526e-43	CD8+ MAIT
TMIGD2	2.37685e-47	0.776436	0.362	0.167	7.15883e-43	CD8+ MAIT
KLRD1	9.65022e-47	-1.01601	0.211	0.44	2.90655e-42	CD8+ MAIT
FKBP11	2.51524e-46	0.662591	0.434	0.222	7.57564e-42	CD8+ MAIT
JAML	4.32233e-43	0.631755	0.45	0.239	1.30184e-38	CD8+ MAIT
CXCR6	4.90124e-41	0.716517	0.397	0.205	1.4762e-36	CD8+ MAIT
PBXIP1	6.80211e-35	0.594255	0.333	0.169	2.04873e-30	CD8+ MAIT
CD8B	2.37763e-34	-0.725525	0.275	0.466	7.16118e-30	CD8+ MAIT
RBPJ	5.55513e-34	0.653687	0.4	0.227	1.67315e-29	CD8+ MAIT
CD52	3.66016e-33	0.482223	0.918	0.819	1.1024e-28	CD8+ MAIT
CEBPD	5.53364e-33	0.739197	0.272	0.127	1.66668e-28	CD8+ MAIT
CCDC107	6.12155e-30	0.533443	0.344	0.188	1.84375e-25	CD8+ MAIT
OSTF1	7.19745e-30	0.627534	0.475	0.314	2.1678e-25	CD8+ MAIT
TIGIT	1.48786e-28	-0.733546	0.16	0.327	4.48128e-24	CD8+ MAIT
NR4A2	6.36671e-28	-0.827677	0.264	0.422	1.91759e-23	CD8+ MAIT
TPT1	6.41821e-28	0.31316	0.989	0.981	1.9331e-23	CD8+ MAIT
LAPTM5	7.82595e-28	0.571232	0.766	0.642	2.3571e-23	CD8+ MAIT
GZMH	1.94264e-27	-0.904944	0.203	0.363	5.85104e-23	CD8+ MAIT
CD2	2.37198e-26	0.462744	0.802	0.668	7.14415e-22	CD8+ MAIT
AC092580.4	2.83293e-25	0.647379	0.27	0.142	8.53251e-21	CD8+ MAIT
MGAT4A	1.78805e-24	0.494847	0.35	0.203	5.38542e-20	CD8+ MAIT
CST7	5.99111e-24	-0.590026	0.596	0.702	1.80446e-19	CD8+ MAIT
HLA-DRB1	6.61e-24	-0.789843	0.217	0.362	1.99086e-19	CD8+ MAIT
IL7R	1.20833e-23	0.617286	0.565	0.402	3.63937e-19	CD8+ MAIT
COTL1	2.89269e-23	-0.533648	0.441	0.585	8.71249e-19	CD8+ MAIT
HLA-DPB1	6.4635e-23	-0.701344	0.318	0.451	1.94674e-18	CD8+ MAIT
ALOX5AP	6.76652e-23	0.445317	0.68	0.525	2.03801e-18	CD8+ MAIT
DUSP2	9.39499e-23	-0.681275	0.499	0.624	2.82968e-18	CD8+ MAIT
IL2RG	1.12009e-22	0.508945	0.503	0.358	3.37359e-18	CD8+ MAIT
MYL6	2.83608e-21	0.321296	0.915	0.861	8.54198e-17	CD8+ MAIT
SH3BGRL3	6.48849e-21	0.424972	0.926	0.872	1.95427e-16	CD8+ MAIT
PIK3R1	6.67917e-21	-0.68997	0.245	0.375	2.0117e-16	CD8+ MAIT
DNPH1	8.73611e-21	0.456829	0.266	0.149	2.63123e-16	CD8+ MAIT
CD3D	1.68068e-20	0.333721	0.904	0.834	5.06203e-16	CD8+ MAIT
ERN1	8.68604e-20	0.398032	0.273	0.154	2.61615e-15	CD8+ MAIT
PIM1	1.1707e-19	0.449419	0.295	0.174	3.52602e-15	CD8+ MAIT
CCL4	2.59789e-19	-1.42085	0.581	0.64	7.82457e-15	CD8+ MAIT
S100A11	4.91259e-19	0.455987	0.601	0.47	1.47962e-14	CD8+ MAIT
BATF	6.04258e-18	0.369721	0.26	0.15	1.81996e-13	CD8+ MAIT
C9orf16	7.37832e-18	0.429769	0.513	0.376	2.22228e-13	CD8+ MAIT
BTG1	1.8372e-17	-0.311436	0.929	0.958	5.53347e-13	CD8+ MAIT
CD6	8.27013e-17	0.341981	0.338	0.215	2.49088e-12	CD8+ MAIT
FOS	1.99138e-16	-0.48738	0.53	0.642	5.99784e-12	CD8+ MAIT
GMFG	2.44585e-16	0.323015	0.638	0.512	7.36665e-12	CD8+ MAIT
IFNG	3.28816e-16	-1.06995	0.157	0.264	9.90361e-12	CD8+ MAIT
ITM2B	4.10958e-16	0.340022	0.83	0.741	1.23776e-11	CD8+ MAIT
ABRACL	5.35858e-16	0.363309	0.495	0.365	1.61395e-11	CD8+ MAIT
GSTO1	5.67364e-16	0.305016	0.287	0.174	1.70884e-11	CD8+ MAIT
NKG7	1.16186e-15	-0.537688	0.748	0.776	3.49942e-11	CD8+ MAIT
TNFAIP8	2.71373e-15	0.334244	0.302	0.189	8.17349e-11	CD8+ MAIT
SRSF7	2.91278e-15	-0.45356	0.576	0.653	8.77299e-11	CD8+ MAIT
AREG	3.14656e-15	-0.966201	0.148	0.253	9.47714e-11	CD8+ MAIT
YWHAQ	1.03984e-14	0.392708	0.449	0.327	3.13189e-10	CD8+ MAIT
CKLF	1.61411e-14	0.446375	0.557	0.429	4.86153e-10	CD8+ MAIT
ACTB	1.72171e-14	0.457423	0.99	0.982	5.18561e-10	CD8+ MAIT
FTL	2.12028e-14	-0.310866	0.909	0.923	6.38606e-10	CD8+ MAIT
GBP5	2.81286e-14	0.326119	0.259	0.16	8.47206e-10	CD8+ MAIT
KLF6	7.80466e-14	-0.360014	0.688	0.752	2.35068e-09	CD8+ MAIT
YWHAH	8.65816e-14	0.318646	0.272	0.171	2.60775e-09	CD8+ MAIT
DAD1	8.81153e-14	0.29841	0.519	0.387	2.65395e-09	CD8+ MAIT
TUBA4A	1.34791e-13	-0.661103	0.3	0.393	4.05976e-09	CD8+ MAIT
CD74	2.98044e-13	-0.388706	0.614	0.674	8.97678e-09	CD8+ MAIT
HLA-DRA	3.86975e-13	-0.754644	0.198	0.291	1.16553e-08	CD8+ MAIT
LGALS3	4.16218e-13	0.447516	0.413	0.308	1.25361e-08	CD8+ MAIT
CCL4L2	6.14981e-13	-1.44392	0.277	0.362	1.85226e-08	CD8+ MAIT
UCP2	6.96027e-13	0.386154	0.389	0.279	2.09636e-08	CD8+ MAIT
PSME2	7.11488e-13	0.303145	0.579	0.459	2.14293e-08	CD8+ MAIT
ACTG1	8.05259e-13	0.406204	0.908	0.867	2.42536e-08	CD8+ MAIT
LITAF	1.11364e-12	-0.490231	0.336	0.429	3.35418e-08	CD8+ MAIT
AAK1	1.63412e-12	0.315692	0.376	0.269	4.92181e-08	CD8+ MAIT
HLA-DPA1	1.84298e-12	-0.536921	0.338	0.424	5.55089e-08	CD8+ MAIT
ODF2L	2.06087e-12	0.329885	0.343	0.237	6.20714e-08	CD8+ MAIT
GAPDH	2.19513e-12	0.275144	0.948	0.915	6.61152e-08	CD8+ MAIT
CLIC1	2.42364e-12	0.261004	0.775	0.679	7.29975e-08	CD8+ MAIT
CMTM6	8.16828e-12	0.352049	0.261	0.171	2.4602e-07	CD8+ MAIT
TSC22D3	8.98568e-12	-0.483838	0.694	0.747	2.7064e-07	CD8+ MAIT
LPXN	9.16216e-12	0.308491	0.271	0.179	2.75955e-07	CD8+ MAIT
IER2	1.9829e-11	-0.47556	0.429	0.504	5.9723e-07	CD8+ MAIT
RGS1	4.76275e-11	-0.355689	0.659	0.728	1.43449e-06	CD8+ MAIT
SIRPG	5.60203e-11	0.411021	0.269	0.184	1.68728e-06	CD8+ MAIT
TPM4	6.1849e-11	0.325976	0.298	0.207	1.86283e-06	CD8+ MAIT
SYTL3	1.11807e-10	-0.389051	0.3	0.395	3.36752e-06	CD8+ MAIT
PNRC1	1.45653e-10	-0.313398	0.614	0.664	4.38693e-06	CD8+ MAIT
JUNB	1.70017e-10	-0.450129	0.643	0.703	5.12076e-06	CD8+ MAIT
ITM2A	2.48353e-10	-0.457637	0.378	0.456	7.48014e-06	CD8+ MAIT
DUSP1	2.96793e-10	-0.319021	0.632	0.704	8.9391e-06	CD8+ MAIT
C4orf48	3.76815e-10	0.269218	0.277	0.188	1.13493e-05	CD8+ MAIT
CTSA	3.86344e-10	0.322158	0.25	0.167	1.16363e-05	CD8+ MAIT
BST2	3.89588e-10	0.282649	0.404	0.302	1.1734e-05	CD8+ MAIT
CAPZB	4.78134e-10	0.328932	0.555	0.459	1.44009e-05	CD8+ MAIT
NDUFB2	4.79273e-10	0.299101	0.461	0.364	1.44352e-05	CD8+ MAIT
YPEL5	5.47924e-10	-0.382478	0.468	0.543	1.65029e-05	CD8+ MAIT
ZNF331	6.22342e-10	-0.597519	0.241	0.319	1.87443e-05	CD8+ MAIT
SARAF	9.50639e-10	-0.272607	0.802	0.815	2.86323e-05	CD8+ MAIT
GPR65	9.70568e-10	0.318484	0.361	0.268	2.92325e-05	CD8+ MAIT
HSPH1	1.54229e-09	-0.683821	0.193	0.269	4.64521e-05	CD8+ MAIT
GYG1	1.63695e-09	0.291113	0.284	0.199	4.93033e-05	CD8+ MAIT
CXCR4	2.1447e-09	-0.284511	0.754	0.811	6.45961e-05	CD8+ MAIT
EIF5A	2.34979e-09	0.263623	0.335	0.244	7.07733e-05	CD8+ MAIT
ZFP36L2	2.83957e-09	-0.343571	0.809	0.82	8.55249e-05	CD8+ MAIT
ENO1	3.55757e-09	0.294918	0.557	0.466	0.000107151	CD8+ MAIT
SAMSN1	5.83683e-09	-0.402425	0.367	0.441	0.0001758	CD8+ MAIT
NFKBIA	8.22096e-09	0.272635	0.578	0.483	0.000247607	CD8+ MAIT
FMNL1	8.30521e-09	0.29001	0.328	0.24	0.000250145	CD8+ MAIT
SH2D2A	9.67895e-09	0.260223	0.397	0.303	0.00029152	CD8+ MAIT
GNB2L1	9.78853e-09	0.35972	0.502	0.438	0.000294821	CD8+ MAIT
MT2A	1.11513e-08	0.370821	0.44	0.355	0.000335865	CD8+ MAIT
CALM2	2.66971e-08	-0.286834	0.634	0.669	0.00080409	CD8+ MAIT
GABARAPL1	2.80173e-08	-0.379079	0.184	0.258	0.000843853	CD8+ MAIT
ARF5	3.65034e-08	0.283686	0.336	0.253	0.00109945	CD8+ MAIT
DNAJB1	4.0141e-08	-0.782789	0.495	0.548	0.00120901	CD8+ MAIT
ZFP36L1	4.31986e-08	0.250874	0.495	0.393	0.0013011	CD8+ MAIT
PDE4D	5.48732e-08	0.28035	0.309	0.227	0.00165272	CD8+ MAIT
RAP1B	7.97652e-08	0.271037	0.411	0.327	0.00240245	CD8+ MAIT
PKM	9.00802e-08	0.332755	0.417	0.338	0.00271313	CD8+ MAIT
ARL4C	9.64885e-08	0.268447	0.387	0.303	0.00290614	CD8+ MAIT
ATP5L	1.53302e-07	0.31169	0.444	0.366	0.00461732	CD8+ MAIT
HERPUD1	1.91396e-07	-0.346727	0.369	0.432	0.00576466	CD8+ MAIT
CAPG	1.97409e-07	0.299993	0.37	0.29	0.00594576	CD8+ MAIT
RGCC	2.72027e-07	-0.352472	0.357	0.423	0.00819319	CD8+ MAIT
TSPYL2	3.54998e-07	-0.335387	0.187	0.259	0.0106922	CD8+ MAIT
PPIB	3.711e-07	0.271991	0.592	0.515	0.0111772	CD8+ MAIT
DDIT4	4.08027e-07	0.461957	0.497	0.418	0.0122894	CD8+ MAIT
RHOA	4.30053e-07	0.266515	0.638	0.554	0.0129528	CD8+ MAIT
GSTP1	5.3681e-07	-0.311213	0.411	0.471	0.0161682	CD8+ MAIT
RHOH	6.68631e-07	-0.342855	0.298	0.361	0.0201385	CD8+ MAIT
PPP1CA	9.23065e-07	0.258969	0.501	0.42	0.0278018	CD8+ MAIT
PFN1	9.72224e-07	0.276662	0.925	0.902	0.0292824	CD8+ MAIT
CORO1A	1.1686e-06	0.252985	0.787	0.723	0.035197	CD8+ MAIT
FOSB	1.19422e-06	-0.358664	0.351	0.419	0.0359686	CD8+ MAIT
FUS	1.47565e-06	-0.272863	0.494	0.546	0.044445	CD8+ MAIT
H2AFZ	2.43085e-06	-0.276091	0.49	0.544	0.0732149	CD8+ MAIT
ITM2C	5.60152e-06	-0.406859	0.308	0.363	0.168712	CD8+ MAIT
HSPE1	6.63523e-06	-0.479295	0.469	0.513	0.199846	CD8+ MAIT
BTG2	1.13773e-05	-0.33612	0.359	0.409	0.342674	CD8+ MAIT
PPP2R5C	1.27957e-05	-0.261356	0.413	0.469	0.385395	CD8+ MAIT
ZFP36	1.41762e-05	-0.302093	0.644	0.682	0.426973	CD8+ MAIT
NOP53	3.22577e-05	-0.270342	0.224	0.281	0.97157	CD8+ MAIT
IFITM1	5.2795e-05	-0.358385	0.46	0.5	1	CD8+ MAIT
GADD45B	7.24531e-05	-0.380097	0.248	0.299	1	CD8+ MAIT
DUSP4	8.55135e-05	-0.344865	0.337	0.384	1	CD8+ MAIT
DNAJA1	9.02632e-05	-0.343533	0.459	0.492	1	CD8+ MAIT
LINC01871	9.06754e-05	0.397014	0.26	0.213	1	CD8+ MAIT
ITGB2	0.000144893	-0.312669	0.229	0.27	1	CD8+ MAIT
HMGB2	0.000185587	-0.268208	0.391	0.432	1	CD8+ MAIT
ELF1	0.000224353	-0.27519	0.427	0.459	1	CD8+ MAIT
JUN	0.000239794	-0.327142	0.72	0.75	1	CD8+ MAIT
CLDND1	0.000252331	-0.329236	0.251	0.292	1	CD8+ MAIT
HSPA8	0.000257408	-0.361364	0.751	0.758	1	CD8+ MAIT
GZMM	0.000400773	-0.26706	0.382	0.423	1	CD8+ MAIT
ISG20	0.000612385	-0.271736	0.463	0.489	1	CD8+ MAIT
FAM177A1	0.00108061	-0.271989	0.307	0.34	1	CD8+ MAIT
TAGAP	0.00122254	-0.342149	0.245	0.282	1	CD8+ MAIT
JUND	0.00136268	0.403994	0.494	0.46	1	CD8+ MAIT
DOK2	0.00206618	-0.268805	0.223	0.258	1	CD8+ MAIT
ZC3HAV1	0.0020726	-0.255667	0.223	0.258	1	CD8+ MAIT
CLK1	0.00264789	-0.254114	0.323	0.355	1	CD8+ MAIT
HSP90AA1	0.00587655	-0.618851	0.803	0.793	1	CD8+ MAIT
CD63	0.00640719	-0.250088	0.486	0.489	1	CD8+ MAIT
ITGA1	0.00962463	-0.27265	0.258	0.286	1	CD8+ MAIT
HSPA6	4.9934e-247	4.39759	0.572	0.053	1.50396e-242	CD8+ Stressed T
HSPA1A	7.33655e-208	3.58872	0.993	0.344	2.2097e-203	CD8+ Stressed T
HSPA1B	1.2712e-184	3.22852	0.924	0.276	3.82873e-180	CD8+ Stressed T
DNAJB1	4.70204e-156	3.23621	0.977	0.514	1.41621e-151	CD8+ Stressed T
HSPH1	5.91652e-149	2.65929	0.796	0.226	1.782e-144	CD8+ Stressed T
BAG3	2.62739e-142	2.20719	0.401	0.045	7.91344e-138	CD8+ Stressed T
HSP90AA1	4.55029e-135	2.89618	0.99	0.784	1.3705e-130	CD8+ Stressed T
ZFAND2A	6.82633e-135	2.53006	0.52	0.089	2.05602e-130	CD8+ Stressed T
CACYBP	2.52982e-121	2.46005	0.763	0.274	7.61957e-117	CD8+ Stressed T
SERPINH1	3.64147e-120	2.31766	0.289	0.026	1.09677e-115	CD8+ Stressed T
DNAJA4	8.59499e-109	1.58541	0.293	0.03	2.58873e-104	CD8+ Stressed T
HSPB1	1.14753e-106	2.78926	0.734	0.27	3.45625e-102	CD8+ Stressed T
HSPD1	3.77183e-95	2.47681	0.76	0.32	1.13604e-90	CD8+ Stressed T
HSPE1	1.31171e-93	2.15863	0.875	0.484	3.95074e-89	CD8+ Stressed T
DNAJA1	1.76492e-86	1.93789	0.852	0.466	5.31576e-82	CD8+ Stressed T
HSPA8	7.00076e-83	1.90559	0.947	0.747	2.10856e-78	CD8+ Stressed T
FKBP4	4.90436e-76	1.651	0.375	0.077	1.47714e-71	CD8+ Stressed T
DNAJB4	1.74994e-74	1.54183	0.359	0.07	5.27065e-70	CD8+ Stressed T
MRPL18	6.32185e-67	1.86117	0.47	0.137	1.90408e-62	CD8+ Stressed T
HSP90AB1	2.40325e-66	1.78739	0.911	0.649	7.23834e-62	CD8+ Stressed T
UBC	8.98547e-51	1.46628	0.954	0.864	2.70633e-46	CD8+ Stressed T
IFNG	4.57876e-48	1.91823	0.566	0.227	1.37908e-43	CD8+ Stressed T
NR4A1	9.5604e-44	1.59375	0.414	0.139	2.8795e-39	CD8+ Stressed T
RHOB	1.5393e-43	2.07305	0.424	0.15	4.63623e-39	CD8+ Stressed T
DEDD2	6.52746e-43	1.19405	0.388	0.123	1.96601e-38	CD8+ Stressed T
UBB	4.87874e-42	1.23155	0.914	0.812	1.46943e-37	CD8+ Stressed T
CHORDC1	2.44305e-40	1.19224	0.408	0.142	7.35823e-36	CD8+ Stressed T
NEU1	6.95759e-34	1.37526	0.345	0.118	2.09556e-29	CD8+ Stressed T
DOK2	4.42296e-33	1.37593	0.5	0.238	1.33215e-28	CD8+ Stressed T
GADD45B	7.90573e-33	1.36157	0.562	0.275	2.38113e-28	CD8+ Stressed T
AHSA1	1.18285e-32	1.12681	0.395	0.153	3.56262e-28	CD8+ Stressed T
JUN	4.59941e-30	1.55809	0.862	0.738	1.3853e-25	CD8+ Stressed T
TYROBP	6.69204e-29	1.25227	0.289	0.095	2.01558e-24	CD8+ Stressed T
GNLY	1.0848e-28	1.99942	0.5	0.257	3.2673e-24	CD8+ Stressed T
PPP1R15A	1.84637e-26	1.35705	0.724	0.5	5.56107e-22	CD8+ Stressed T
ATF3	1.91532e-23	1.2825	0.365	0.155	5.76875e-19	CD8+ Stressed T
EGR1	6.60945e-22	1.51493	0.266	0.1	1.9907e-17	CD8+ Stressed T
CLK1	1.52862e-21	0.804257	0.582	0.336	4.60406e-17	CD8+ Stressed T
TCP1	3.98489e-21	1.04278	0.378	0.185	1.20021e-16	CD8+ Stressed T
CD52	7.54641e-21	-0.77495	0.711	0.844	2.2729e-16	CD8+ Stressed T
CD3D	9.91616e-21	-0.624859	0.605	0.861	2.98665e-16	CD8+ Stressed T
HSPA4	5.29631e-17	0.701592	0.253	0.102	1.5952e-12	CD8+ Stressed T
CYBA	1.33082e-16	-0.532633	0.701	0.849	4.00829e-12	CD8+ Stressed T
CD8B	5.58723e-16	-0.920565	0.207	0.442	1.68282e-11	CD8+ Stressed T
IL7R	6.37192e-16	-1.04696	0.194	0.445	1.91916e-11	CD8+ Stressed T
ZFP36L2	7.45694e-16	-0.846726	0.711	0.824	2.24596e-11	CD8+ Stressed T
LGALS1	7.60393e-16	0.983307	0.549	0.356	2.29023e-11	CD8+ Stressed T
PMAIP1	9.08121e-16	0.794742	0.398	0.212	2.73517e-11	CD8+ Stressed T
NKG7	1.12053e-15	0.558407	0.895	0.764	3.37492e-11	CD8+ Stressed T
CCL4	2.97295e-15	0.919827	0.799	0.62	8.95421e-11	CD8+ Stressed T
RGS2	3.01937e-15	1.09772	0.533	0.372	9.09404e-11	CD8+ Stressed T
NUDC	3.76208e-15	0.750736	0.395	0.218	1.1331e-10	CD8+ Stressed T
GZMB	3.91506e-15	0.691775	0.681	0.463	1.17918e-10	CD8+ Stressed T
DNAJB6	7.53916e-15	0.853677	0.539	0.363	2.27072e-10	CD8+ Stressed T
CCL4L2	7.70484e-15	1.18018	0.516	0.337	2.32062e-10	CD8+ Stressed T
SOD1	8.05828e-15	0.762155	0.694	0.535	2.42707e-10	CD8+ Stressed T
ATP5F1E	2.20603e-14	-1.25099	0.26	0.443	6.64434e-10	CD8+ Stressed T
STIP1	3.40101e-14	0.651614	0.289	0.139	1.02435e-09	CD8+ Stressed T
HAVCR2	6.03348e-14	0.634356	0.257	0.116	1.81723e-09	CD8+ Stressed T
DUSP1	6.14805e-14	0.968763	0.809	0.685	1.85173e-09	CD8+ Stressed T
TRAC	4.9362e-13	-0.687022	0.451	0.649	1.48673e-08	CD8+ Stressed T
CD3E	5.6459e-13	-0.468574	0.566	0.791	1.70049e-08	CD8+ Stressed T
HLA-B	9.80033e-13	0.386613	0.987	0.967	2.95176e-08	CD8+ Stressed T
FAU	1.07299e-12	-0.382914	0.954	0.97	3.23173e-08	CD8+ Stressed T
CCT4	2.08117e-12	0.695355	0.414	0.253	6.26827e-08	CD8+ Stressed T
TMA7	1.00549e-11	-0.534612	0.615	0.754	3.02842e-07	CD8+ Stressed T
CCL3	1.27777e-11	1.37881	0.329	0.183	3.84851e-07	CD8+ Stressed T
GZMH	1.44317e-11	0.513272	0.523	0.323	4.34668e-07	CD8+ Stressed T
S100A4	2.44631e-11	-0.762896	0.609	0.736	7.36805e-07	CD8+ Stressed T
IER2	2.58479e-11	0.655959	0.648	0.481	7.78512e-07	CD8+ Stressed T
DYNLL1	2.71127e-11	0.734494	0.622	0.489	8.16608e-07	CD8+ Stressed T
UQCR11	2.82386e-11	-0.622066	0.375	0.552	8.50519e-07	CD8+ Stressed T
PPP1R2	3.42967e-11	0.676283	0.526	0.374	1.03298e-06	CD8+ Stressed T
POLR2L	4.62821e-11	-0.660905	0.296	0.483	1.39397e-06	CD8+ Stressed T
GBP2	5.88057e-11	0.655902	0.345	0.204	1.77117e-06	CD8+ Stressed T
H3F3B	7.92156e-11	0.508676	0.967	0.927	2.38589e-06	CD8+ Stressed T
TNFRSF18	1.45718e-10	0.732308	0.276	0.146	4.38887e-06	CD8+ Stressed T
FABP5	1.6045e-10	0.870501	0.368	0.228	4.8326e-06	CD8+ Stressed T
TOMM7	1.87157e-10	-0.497738	0.559	0.702	5.63699e-06	CD8+ Stressed T
TMSB4X	2.53669e-10	-0.33517	0.993	0.998	7.64026e-06	CD8+ Stressed T
EIF4A2	3.82244e-10	0.459726	0.664	0.503	1.15128e-05	CD8+ Stressed T
PABPC1	6.77322e-10	-0.532009	0.648	0.741	2.04003e-05	CD8+ Stressed T
CKS2	1.58244e-09	0.753002	0.329	0.196	4.76614e-05	CD8+ Stressed T
TRBC2	2.63905e-09	-0.514267	0.487	0.647	7.94854e-05	CD8+ Stressed T
UBA52	2.7947e-09	-0.335406	0.868	0.923	8.41735e-05	CD8+ Stressed T
ARPC1B	3.25404e-09	-0.616028	0.283	0.45	9.80085e-05	CD8+ Stressed T
HCST	3.25889e-09	-0.460186	0.661	0.777	9.81545e-05	CD8+ Stressed T
NFKBIA	3.60186e-09	0.819676	0.635	0.494	0.000108484	CD8+ Stressed T
CD8A	4.2238e-09	-0.409105	0.391	0.571	0.000127217	CD8+ Stressed T
CDC42EP3	4.73038e-09	0.616777	0.266	0.148	0.000142474	CD8+ Stressed T
CLEC2B	5.70156e-09	0.62224	0.651	0.515	0.000171725	CD8+ Stressed T
NR3C1	6.13879e-09	-0.6749	0.178	0.34	0.000184894	CD8+ Stressed T
HMGB2	6.28039e-09	0.718211	0.536	0.418	0.000189159	CD8+ Stressed T
SQSTM1	1.18871e-08	0.633856	0.454	0.322	0.000358028	CD8+ Stressed T
IRF1	1.24711e-08	0.594337	0.507	0.366	0.000375616	CD8+ Stressed T
SERTAD1	1.57744e-08	0.776593	0.388	0.252	0.00047511	CD8+ Stressed T
YPEL5	1.6793e-08	-0.681523	0.391	0.537	0.000505787	CD8+ Stressed T
COX7C	4.54128e-08	-0.36426	0.589	0.719	0.00136779	CD8+ Stressed T
ATP5MG	5.82523e-08	-0.720956	0.234	0.373	0.0017545	CD8+ Stressed T
HIST1H4C	6.49999e-08	-0.668657	0.191	0.336	0.00195773	CD8+ Stressed T
KLRC1	6.62731e-08	0.329269	0.26	0.142	0.00199608	CD8+ Stressed T
GZMA	7.55173e-08	0.357409	0.914	0.801	0.0022745	CD8+ Stressed T
ELOB	8.17593e-08	-0.712653	0.141	0.275	0.00246251	CD8+ Stressed T
CD3G	9.41135e-08	-0.433256	0.414	0.571	0.0028346	CD8+ Stressed T
SARAF	9.60566e-08	-0.452262	0.74	0.816	0.00289313	CD8+ Stressed T
HLA-DRB1	9.97204e-08	0.391998	0.477	0.327	0.00300348	CD8+ Stressed T
NOP58	1.27793e-07	0.515775	0.362	0.239	0.003849	CD8+ Stressed T
PLA2G16	1.66972e-07	0.519036	0.27	0.164	0.00502903	CD8+ Stressed T
DUSP4	2.04834e-07	0.688829	0.487	0.369	0.00616939	CD8+ Stressed T
JCHAIN	2.95079e-07	-0.70005	0.125	0.253	0.00888748	CD8+ Stressed T
HERPUD1	3.16206e-07	0.616871	0.543	0.414	0.00952381	CD8+ Stressed T
EIF5	4.25235e-07	0.438149	0.49	0.369	0.0128076	CD8+ Stressed T
COTL1	4.31876e-07	-0.500282	0.414	0.566	0.0130077	CD8+ Stressed T
HSPA5	8.30142e-07	0.464427	0.543	0.427	0.025003	CD8+ Stressed T
GBP5	8.81717e-07	0.532275	0.28	0.173	0.0265564	CD8+ Stressed T
DUSP2	1.06345e-06	0.765164	0.658	0.598	0.03203	CD8+ Stressed T
CCL3L3	1.06529e-06	0.424064	0.266	0.162	0.0320856	CD8+ Stressed T
PTPRC	1.37469e-06	-0.346849	0.694	0.793	0.0414043	CD8+ Stressed T
KRTCAP2	1.50835e-06	-0.530238	0.217	0.348	0.0454298	CD8+ Stressed T
SSU72	1.6636e-06	-0.507413	0.164	0.283	0.0501059	CD8+ Stressed T
CST7	1.67299e-06	0.298179	0.803	0.675	0.0503887	CD8+ Stressed T
TRGC2	1.6864e-06	-0.557868	0.194	0.324	0.0507928	CD8+ Stressed T
CREM	2.00671e-06	-0.83543	0.438	0.535	0.0604401	CD8+ Stressed T
FTH1	2.24465e-06	-0.476359	0.944	0.954	0.0676067	CD8+ Stressed T
NDUFA13	2.29125e-06	-0.520955	0.201	0.326	0.0690101	CD8+ Stressed T
IDS	2.37405e-06	-0.444517	0.26	0.39	0.0715039	CD8+ Stressed T
MRPS6	2.45868e-06	0.525327	0.329	0.227	0.0740531	CD8+ Stressed T
TUBA1B	2.56106e-06	0.638555	0.487	0.385	0.0771366	CD8+ Stressed T
MIF	2.56882e-06	-0.559455	0.388	0.508	0.0773701	CD8+ Stressed T
PRF1	2.73489e-06	0.568953	0.493	0.383	0.0823722	CD8+ Stressed T
CD74	2.86829e-06	0.397671	0.766	0.657	0.08639	CD8+ Stressed T
XIST	3.1911e-06	0.468137	0.316	0.206	0.0961128	CD8+ Stressed T
PTPN22	3.69527e-06	-0.521523	0.214	0.339	0.111298	CD8+ Stressed T
CRIP1	4.12424e-06	-0.497298	0.312	0.432	0.124218	CD8+ Stressed T
GZMK	5.27878e-06	0.334474	0.546	0.402	0.158992	CD8+ Stressed T
NDUFA4	5.33527e-06	-0.409979	0.47	0.59	0.160693	CD8+ Stressed T
PPP2R5C	5.86971e-06	-0.39295	0.326	0.466	0.17679	CD8+ Stressed T
ATP6V0E1	5.94775e-06	-0.379121	0.391	0.531	0.17914	CD8+ Stressed T
ID2	8.02971e-06	0.528104	0.668	0.577	0.241847	CD8+ Stressed T
COMMD6	8.45624e-06	-0.38571	0.559	0.643	0.254693	CD8+ Stressed T
IGHA1	1.03835e-05	-0.497336	0.276	0.41	0.312741	CD8+ Stressed T
JMJD6	1.11618e-05	0.447062	0.289	0.191	0.336182	CD8+ Stressed T
JAML	1.11631e-05	-0.462951	0.164	0.284	0.33622	CD8+ Stressed T
ST13	1.12987e-05	0.439512	0.395	0.287	0.340307	CD8+ Stressed T
TAGAP	1.14596e-05	0.545342	0.372	0.27	0.345153	CD8+ Stressed T
LINC00152	1.15609e-05	0.387861	0.289	0.187	0.348204	CD8+ Stressed T
SKP1	1.24941e-05	-0.364217	0.516	0.615	0.376311	CD8+ Stressed T
COX6B1	1.29577e-05	-0.38482	0.457	0.559	0.390274	CD8+ Stressed T
TAF7	1.31109e-05	0.379348	0.411	0.304	0.394887	CD8+ Stressed T
DDX18	1.34082e-05	-0.470044	0.148	0.255	0.403841	CD8+ Stressed T
OST4	1.41256e-05	-0.358581	0.605	0.683	0.425448	CD8+ Stressed T
DNAJC7	1.527e-05	0.353255	0.257	0.165	0.459917	CD8+ Stressed T
PNRC1	2.10247e-05	-0.304954	0.559	0.66	0.633242	CD8+ Stressed T
NDUFA3	2.12589e-05	-0.448231	0.25	0.365	0.640297	CD8+ Stressed T
MYL6	2.21844e-05	-0.264407	0.849	0.872	0.668173	CD8+ Stressed T
BCAS2	2.6466e-05	0.589514	0.319	0.224	0.797131	CD8+ Stressed T
COX6C	2.66961e-05	-0.387302	0.438	0.544	0.804059	CD8+ Stressed T
PFDN5	3.06907e-05	-0.266249	0.806	0.845	0.924375	CD8+ Stressed T
UQCRB	3.19628e-05	-0.306235	0.622	0.706	0.962688	CD8+ Stressed T
PPP1CB	3.5424e-05	-0.497971	0.184	0.285	1	CD8+ Stressed T
TSPYL2	3.68567e-05	0.36359	0.342	0.24	1	CD8+ Stressed T
MZT2B	3.70009e-05	-0.441156	0.283	0.396	1	CD8+ Stressed T
NDUFB1	4.11723e-05	-0.443899	0.161	0.268	1	CD8+ Stressed T
CMC1	4.1817e-05	0.383159	0.316	0.218	1	CD8+ Stressed T
IGHG4	4.93369e-05	0.303141	0.26	0.168	1	CD8+ Stressed T
LEPROTL1	5.16883e-05	-0.420051	0.467	0.552	1	CD8+ Stressed T
DDIT4	5.85284e-05	1.00346	0.51	0.429	1	CD8+ Stressed T
TUBB4B	6.58093e-05	0.439087	0.401	0.303	1	CD8+ Stressed T
PCBP1	7.63804e-05	-0.329034	0.339	0.456	1	CD8+ Stressed T
CMPK1	7.94102e-05	-0.467159	0.188	0.284	1	CD8+ Stressed T
PTGES3	8.22518e-05	0.405285	0.536	0.453	1	CD8+ Stressed T
FMNL1	8.42245e-05	-0.347483	0.158	0.262	1	CD8+ Stressed T
PEBP1	9.60742e-05	-0.340608	0.25	0.358	1	CD8+ Stressed T
EEF1B2	0.000107591	-0.300375	0.724	0.785	1	CD8+ Stressed T
BTG2	0.000108465	0.695414	0.48	0.395	1	CD8+ Stressed T
ETS1	0.000114478	-0.430061	0.25	0.356	1	CD8+ Stressed T
LSM2	0.000125796	0.384292	0.286	0.204	1	CD8+ Stressed T
SERF2	0.000132872	-0.255029	0.842	0.876	1	CD8+ Stressed T
TMEM14B	0.000145969	-0.42592	0.178	0.273	1	CD8+ Stressed T
GPBP1	0.000154528	0.318897	0.428	0.324	1	CD8+ Stressed T
CCT3	0.000156689	0.356991	0.293	0.207	1	CD8+ Stressed T
PRKCH	0.000167663	-0.45156	0.194	0.29	1	CD8+ Stressed T
LYST	0.000199883	0.315563	0.289	0.202	1	CD8+ Stressed T
NDUFA1	0.000205774	-0.386124	0.322	0.427	1	CD8+ Stressed T
SAT1	0.000207137	0.650936	0.628	0.567	1	CD8+ Stressed T
IGLC2	0.000215056	-0.833366	0.27	0.368	1	CD8+ Stressed T
CD2	0.000223323	-0.323154	0.635	0.696	1	CD8+ Stressed T
CD247	0.0002235	0.257198	0.467	0.356	1	CD8+ Stressed T
HNRNPA2B1	0.000223836	0.293887	0.75	0.673	1	CD8+ Stressed T
SEC61G	0.000226806	-0.35933	0.289	0.393	1	CD8+ Stressed T
SDCBP	0.000239216	0.430166	0.398	0.308	1	CD8+ Stressed T
RGS1	0.000241411	-0.413118	0.697	0.716	1	CD8+ Stressed T
IFRD1	0.000251794	0.380685	0.299	0.214	1	CD8+ Stressed T
ATP5MC2	0.000266298	-0.477742	0.27	0.36	1	CD8+ Stressed T
TMEM258	0.000272326	-0.361087	0.293	0.388	1	CD8+ Stressed T
YWHAZ	0.000295757	-0.319971	0.52	0.596	1	CD8+ Stressed T
TANK	0.000306439	0.419051	0.309	0.232	1	CD8+ Stressed T
APOBEC3G	0.000318996	0.325065	0.411	0.317	1	CD8+ Stressed T
SRSF9	0.0003299	-0.354575	0.164	0.257	1	CD8+ Stressed T
PDCD4	0.000345421	-0.295519	0.349	0.447	1	CD8+ Stressed T
G3BP2	0.000372984	-0.335363	0.283	0.382	1	CD8+ Stressed T
ANXA6	0.000387184	0.276651	0.362	0.271	1	CD8+ Stressed T
UBL5	0.000393959	-0.280317	0.484	0.589	1	CD8+ Stressed T
CTSD	0.000419435	0.299446	0.359	0.271	1	CD8+ Stressed T
IFITM1	0.000442036	-0.477797	0.405	0.498	1	CD8+ Stressed T
PHLDA1	0.000446304	0.617307	0.276	0.205	1	CD8+ Stressed T
SRRM1	0.000460879	-0.326669	0.263	0.359	1	CD8+ Stressed T
BUD31	0.00046291	0.301434	0.319	0.235	1	CD8+ Stressed T
KLF6	0.000481263	0.2776	0.796	0.737	1	CD8+ Stressed T
S100A6	0.000490562	-0.319474	0.747	0.777	1	CD8+ Stressed T
CALM2	0.00049848	-0.329248	0.595	0.666	1	CD8+ Stressed T
CDC42	0.000509628	-0.402561	0.414	0.492	1	CD8+ Stressed T
HLA-DPA1	0.000530377	0.350472	0.497	0.403	1	CD8+ Stressed T
RACK1	0.000533225	-0.3577	0.365	0.469	1	CD8+ Stressed T
TGFB1	0.000538942	-0.41771	0.188	0.276	1	CD8+ Stressed T
SYTL3	0.00054266	-0.399149	0.286	0.382	1	CD8+ Stressed T
ITM2A	0.000551722	-0.271121	0.345	0.447	1	CD8+ Stressed T
TAF1D	0.000561883	0.283381	0.362	0.272	1	CD8+ Stressed T
SNRPD2	0.00056676	-0.252256	0.503	0.587	1	CD8+ Stressed T
TCEA1	0.000579252	-0.401446	0.174	0.26	1	CD8+ Stressed T
GUK1	0.000611926	-0.272791	0.503	0.583	1	CD8+ Stressed T
FAM177A1	0.000655924	-0.450355	0.253	0.339	1	CD8+ Stressed T
RBPJ	0.000660455	0.318172	0.336	0.255	1	CD8+ Stressed T
CTSW	0.000660918	0.377453	0.513	0.428	1	CD8+ Stressed T
EEF2	0.000705215	-0.288037	0.655	0.704	1	CD8+ Stressed T
ANXA1	0.000715705	0.592108	0.576	0.512	1	CD8+ Stressed T
ATP5D	0.000718908	0.288559	0.316	0.233	1	CD8+ Stressed T
GPR65	0.000729774	-0.374211	0.197	0.29	1	CD8+ Stressed T
TRIR	0.000744632	-0.344223	0.168	0.252	1	CD8+ Stressed T
FTL	0.000812688	0.361398	0.914	0.921	1	CD8+ Stressed T
SLBP	0.000824166	0.349698	0.27	0.197	1	CD8+ Stressed T
NOP53	0.000839579	-0.383256	0.188	0.275	1	CD8+ Stressed T
ICAM3	0.000916792	-0.347649	0.26	0.348	1	CD8+ Stressed T
CYCS	0.000977574	0.361978	0.549	0.482	1	CD8+ Stressed T
EVL	0.00098466	-0.293342	0.582	0.642	1	CD8+ Stressed T
CASP4	0.00101937	0.270594	0.312	0.234	1	CD8+ Stressed T
TXNIP	0.00104006	0.394593	0.615	0.513	1	CD8+ Stressed T
HLA-DRA	0.00104086	0.304775	0.352	0.269	1	CD8+ Stressed T
ARGLU1	0.00112957	-0.322532	0.27	0.361	1	CD8+ Stressed T
ZFAND5	0.00121371	0.259776	0.27	0.195	1	CD8+ Stressed T
RORA	0.00123136	-0.413026	0.207	0.287	1	CD8+ Stressed T
AKAP13	0.00124453	-0.316648	0.316	0.408	1	CD8+ Stressed T
C6orf48	0.00125907	0.419482	0.263	0.198	1	CD8+ Stressed T
GPSM3	0.00127508	-0.322228	0.326	0.413	1	CD8+ Stressed T
SRP9	0.00133528	-0.294866	0.211	0.299	1	CD8+ Stressed T
FOSB	0.00137178	0.319577	0.49	0.402	1	CD8+ Stressed T
FNBP1	0.00149967	-0.337423	0.283	0.357	1	CD8+ Stressed T
BLOC1S1	0.00152779	-0.32116	0.22	0.298	1	CD8+ Stressed T
CCNI	0.0016856	-0.27063	0.562	0.63	1	CD8+ Stressed T
ANAPC16	0.00175045	-0.307739	0.382	0.471	1	CD8+ Stressed T
RABAC1	0.00178619	-0.330539	0.316	0.398	1	CD8+ Stressed T
ATF4	0.00182484	0.330218	0.309	0.237	1	CD8+ Stressed T
PRDX1	0.00189142	0.373756	0.421	0.35	1	CD8+ Stressed T
FYN	0.00191237	-0.314161	0.414	0.497	1	CD8+ Stressed T
BTG3	0.0020676	0.423873	0.26	0.194	1	CD8+ Stressed T
EVI2B	0.00230441	0.383392	0.28	0.216	1	CD8+ Stressed T
RSRC2	0.00231991	0.281351	0.378	0.298	1	CD8+ Stressed T
NDUFS5	0.00235233	-0.31602	0.464	0.532	1	CD8+ Stressed T
LDLRAD4	0.00238216	-0.460573	0.227	0.298	1	CD8+ Stressed T
TMEM230	0.00239194	-0.297198	0.201	0.278	1	CD8+ Stressed T
SCAF11	0.00253841	-0.290481	0.214	0.297	1	CD8+ Stressed T
EID1	0.00254174	-0.254053	0.306	0.397	1	CD8+ Stressed T
CTSC	0.00260465	0.451281	0.428	0.363	1	CD8+ Stressed T
ANP32A	0.00273533	0.309604	0.253	0.189	1	CD8+ Stressed T
ACTR2	0.00276273	-0.306989	0.237	0.314	1	CD8+ Stressed T
SEC62	0.00285663	-0.294745	0.263	0.343	1	CD8+ Stressed T
MORF4L1	0.00303073	-0.292771	0.336	0.417	1	CD8+ Stressed T
N4BP2L2	0.0030452	-0.334419	0.326	0.404	1	CD8+ Stressed T
PTGER4	0.00317141	-0.33029	0.194	0.27	1	CD8+ Stressed T
KTN1	0.00320112	-0.257463	0.194	0.27	1	CD8+ Stressed T
PET100	0.00328443	-0.285936	0.181	0.255	1	CD8+ Stressed T
CKLF	0.00341176	-0.336966	0.375	0.457	1	CD8+ Stressed T
APRT	0.00368958	-0.270516	0.398	0.489	1	CD8+ Stressed T
ROMO1	0.00372096	-0.339597	0.188	0.263	1	CD8+ Stressed T
TRA2B	0.00381939	0.285019	0.395	0.327	1	CD8+ Stressed T
RBX1	0.00391368	-0.305323	0.253	0.329	1	CD8+ Stressed T
MAP1LC3B	0.00401931	0.282276	0.408	0.334	1	CD8+ Stressed T
IL10RA	0.00408001	0.250621	0.27	0.201	1	CD8+ Stressed T
TNFAIP3	0.00412786	-0.428472	0.582	0.617	1	CD8+ Stressed T
STAT3	0.00428344	0.344432	0.401	0.328	1	CD8+ Stressed T
LSM7	0.00493247	-0.323286	0.247	0.315	1	CD8+ Stressed T
ARL4C	0.00495444	-0.283442	0.247	0.323	1	CD8+ Stressed T
CD44	0.00498899	0.254899	0.576	0.517	1	CD8+ Stressed T
EML4	0.00699162	-0.257383	0.237	0.311	1	CD8+ Stressed T
GCC2	0.00734922	-0.276843	0.204	0.274	1	CD8+ Stressed T
EIF3E	0.00741723	-0.250349	0.391	0.47	1	CD8+ Stressed T
EIF5A	0.00760154	0.300345	0.322	0.257	1	CD8+ Stressed T
COX6A1	0.00765634	-0.255049	0.484	0.543	1	CD8+ Stressed T
MBNL1	0.00783064	-0.256823	0.352	0.433	1	CD8+ Stressed T
RNF19A	0.00869213	-0.268547	0.211	0.274	1	CD8+ Stressed T
IDI1	0.0088221	0.289773	0.286	0.231	1	CD8+ Stressed T
ARF6	0.00995661	-0.256817	0.336	0.407	1	CD8+ Stressed T
CCR7	1.16371e-90	1.55968	0.389	0.061	3.50499e-86	CD8+ Tcm
CCL5	3.80421e-80	-1.64256	0.778	0.977	1.14579e-75	CD8+ Tcm
NKG7	1.48303e-58	-2.10432	0.359	0.791	4.46673e-54	CD8+ Tcm
GZMK	8.03663e-56	1.06162	0.881	0.386	2.42055e-51	CD8+ Tcm
HOPX	2.73317e-35	-1.99264	0.059	0.449	8.23203e-31	CD8+ Tcm
GZMB	9.66938e-34	-2.53553	0.104	0.492	2.91232e-29	CD8+ Tcm
GZMA	4.2029e-33	-1.42164	0.611	0.816	1.26587e-28	CD8+ Tcm
GPR183	1.26872e-32	1.15839	0.493	0.209	3.82127e-28	CD8+ Tcm
CXCR4	1.13893e-31	0.867799	0.978	0.792	3.43034e-27	CD8+ Tcm
FTH1	5.43022e-31	1.22327	0.974	0.952	1.63553e-26	CD8+ Tcm
CD8A	6.72158e-30	-1.45788	0.222	0.578	2.02447e-25	CD8+ Tcm
KLF2	2.51779e-29	1.38609	0.393	0.145	7.58333e-25	CD8+ Tcm
SARAF	5.91857e-29	0.762862	0.941	0.806	1.78261e-24	CD8+ Tcm
KLRB1	3.67835e-27	-2.44234	0.1	0.424	1.10788e-22	CD8+ Tcm
CD52	1.6088e-26	-0.901653	0.633	0.847	4.84553e-22	CD8+ Tcm
CCL4	2.21569e-26	-2.59887	0.367	0.642	6.67342e-22	CD8+ Tcm
ACTB	6.35194e-26	-0.734925	0.967	0.984	1.91314e-21	CD8+ Tcm
KLRD1	4.51193e-25	-1.67489	0.096	0.412	1.35895e-20	CD8+ Tcm
CD7	8.40883e-23	-1.11777	0.53	0.753	2.53265e-18	CD8+ Tcm
GNLY	6.89082e-20	-3.88583	0.03	0.28	2.07545e-15	CD8+ Tcm
PRF1	7.11994e-20	-1.31594	0.119	0.402	2.14445e-15	CD8+ Tcm
IL32	1.63876e-19	-0.66884	0.826	0.918	4.93578e-15	CD8+ Tcm
RGCC	3.70792e-19	0.861509	0.637	0.4	1.11679e-14	CD8+ Tcm
CD8B	4.26072e-19	-1.19817	0.163	0.443	1.28329e-14	CD8+ Tcm
LMNA	7.38296e-19	0.999386	0.374	0.174	2.22367e-14	CD8+ Tcm
ID2	2.22376e-18	-1.05829	0.333	0.594	6.69775e-14	CD8+ Tcm
GZMH	8.18991e-18	-1.67145	0.096	0.344	2.46672e-13	CD8+ Tcm
S100A4	8.36706e-18	-0.932462	0.53	0.739	2.52007e-13	CD8+ Tcm
SH3BGRL3	3.53536e-17	-0.716905	0.778	0.887	1.06481e-12	CD8+ Tcm
ITGA1	5.61596e-17	-1.16191	0.052	0.292	1.69147e-12	CD8+ Tcm
CREM	5.83176e-16	0.699211	0.73	0.52	1.75647e-11	CD8+ Tcm
HCST	1.10062e-15	-0.660519	0.622	0.779	3.31495e-11	CD8+ Tcm
CTSW	3.12888e-15	-1.06494	0.207	0.443	9.42386e-11	CD8+ Tcm
ALOX5AP	6.65982e-15	-0.871141	0.326	0.565	2.00587e-10	CD8+ Tcm
TRAT1	8.30256e-15	0.755897	0.444	0.246	2.50065e-10	CD8+ Tcm
CD63	1.35095e-14	-0.943154	0.278	0.499	4.06891e-10	CD8+ Tcm
SRGN	1.91963e-14	0.463295	0.948	0.899	5.78175e-10	CD8+ Tcm
IL7R	3.49541e-14	0.61447	0.644	0.422	1.05278e-09	CD8+ Tcm
CD3G	7.32681e-14	-0.736955	0.356	0.573	2.20676e-09	CD8+ Tcm
LSP1	7.70838e-14	-0.757859	0.396	0.601	2.32169e-09	CD8+ Tcm
PTPN22	1.40096e-13	-0.877825	0.126	0.343	4.21955e-09	CD8+ Tcm
CCL4L2	1.40243e-13	-2.8309	0.156	0.355	4.22399e-09	CD8+ Tcm
LEPROTL1	1.66272e-13	0.543215	0.704	0.54	5.00796e-09	CD8+ Tcm
CD44	3.30708e-13	0.593417	0.67	0.513	9.9606e-09	CD8+ Tcm
FAM177A1	5.06604e-13	0.832665	0.493	0.327	1.52584e-08	CD8+ Tcm
LDLRAD4	6.84742e-13	-0.964796	0.096	0.303	2.06237e-08	CD8+ Tcm
TUBA4A	1.03992e-12	0.818135	0.548	0.368	3.13212e-08	CD8+ Tcm
ACTG1	1.38626e-12	-0.527184	0.781	0.879	4.17528e-08	CD8+ Tcm
TRGC2	3.55983e-12	-1.04311	0.119	0.327	1.07219e-07	CD8+ Tcm
CAPG	8.58675e-12	-0.847609	0.111	0.314	2.58624e-07	CD8+ Tcm
PFN1	9.42044e-12	-0.510887	0.848	0.909	2.83734e-07	CD8+ Tcm
YPEL5	1.0004e-11	0.717785	0.67	0.523	3.01311e-07	CD8+ Tcm
GNB2L1	1.77954e-11	0.588953	0.633	0.441	5.35979e-07	CD8+ Tcm
EZR	2.21753e-11	0.712396	0.6	0.444	6.67897e-07	CD8+ Tcm
CLIC1	3.04656e-11	-0.560043	0.533	0.705	9.17594e-07	CD8+ Tcm
CKLF	3.31241e-11	-0.642512	0.248	0.463	9.97664e-07	CD8+ Tcm
SELK	4.49799e-11	0.65555	0.448	0.28	1.35475e-06	CD8+ Tcm
DRAP1	1.25006e-10	-0.647193	0.278	0.471	3.76505e-06	CD8+ Tcm
CORO1A	1.4955e-10	-0.528007	0.574	0.742	4.5043e-06	CD8+ Tcm
JAML	1.74521e-10	-0.787748	0.107	0.286	5.25639e-06	CD8+ Tcm
CD96	1.77184e-10	-0.742865	0.319	0.487	5.33661e-06	CD8+ Tcm
EIF1	3.19132e-10	0.315296	0.985	0.96	9.61195e-06	CD8+ Tcm
ATP5F1E	4.14348e-10	-0.868456	0.259	0.442	1.24797e-05	CD8+ Tcm
GLTSCR2	8.35076e-10	0.630505	0.456	0.306	2.51516e-05	CD8+ Tcm
FXYD5	8.98699e-10	0.574359	0.626	0.513	2.70679e-05	CD8+ Tcm
MYL12A	9.88203e-10	-0.460051	0.707	0.787	2.97637e-05	CD8+ Tcm
PTMA	1.07074e-09	0.286823	0.993	0.98	3.22495e-05	CD8+ Tcm
AC090498.1	1.07955e-09	0.752066	0.3	0.172	3.25151e-05	CD8+ Tcm
EEF1A1	1.18843e-09	0.289517	0.993	0.992	3.57944e-05	CD8+ Tcm
ISG20	1.27743e-09	0.569458	0.63	0.477	3.84749e-05	CD8+ Tcm
IDH2	1.84172e-09	-0.692943	0.107	0.274	5.54708e-05	CD8+ Tcm
LAG3	3.62379e-09	-0.761657	0.167	0.338	0.000109145	CD8+ Tcm
CHMP1B	9.76178e-09	0.671758	0.322	0.194	0.000294015	CD8+ Tcm
IFRD1	1.26383e-08	0.537817	0.348	0.212	0.000380654	CD8+ Tcm
CALM2	1.77129e-08	0.467252	0.737	0.659	0.000533496	CD8+ Tcm
EVL	1.99119e-08	-0.516419	0.493	0.646	0.000599726	CD8+ Tcm
BTG1	2.396e-08	0.344779	0.989	0.951	0.00072165	CD8+ Tcm
CLEC2B	2.41797e-08	-0.467197	0.359	0.529	0.00072827	CD8+ Tcm
GAPDH	2.4273e-08	-0.443359	0.881	0.923	0.000731078	CD8+ Tcm
ATP5MG	2.53036e-08	-0.758886	0.215	0.373	0.000762119	CD8+ Tcm
LCP1	2.53895e-08	-0.586359	0.348	0.518	0.000764705	CD8+ Tcm
IFNG	3.05722e-08	-1.23558	0.104	0.251	0.000920804	CD8+ Tcm
ARPC3	3.45626e-08	-0.483537	0.511	0.667	0.00104099	CD8+ Tcm
NBEAL1	4.40204e-08	0.468011	0.259	0.141	0.00132585	CD8+ Tcm
OSTF1	6.01104e-08	-0.576311	0.193	0.351	0.00181047	CD8+ Tcm
ITGAE	6.78186e-08	-0.640039	0.115	0.265	0.00204263	CD8+ Tcm
TBC1D10C	7.01902e-08	-0.621231	0.17	0.323	0.00211406	CD8+ Tcm
LDHA	7.9064e-08	0.511679	0.681	0.597	0.00238133	CD8+ Tcm
RAC2	9.91852e-08	-0.425476	0.496	0.655	0.00298736	CD8+ Tcm
ARPC1B	1.07124e-07	-0.57506	0.3	0.449	0.00322647	CD8+ Tcm
GPR65	1.18e-07	-0.609359	0.141	0.293	0.00355404	CD8+ Tcm
VAMP8	1.29219e-07	-0.543155	0.241	0.407	0.00389195	CD8+ Tcm
SEPTIN7	1.74491e-07	-0.537814	0.4	0.539	0.00525551	CD8+ Tcm
CD69	2.06334e-07	-0.573455	0.563	0.698	0.00621458	CD8+ Tcm
ANXA1	2.17445e-07	0.710269	0.615	0.51	0.00654922	CD8+ Tcm
DAD1	2.22992e-07	-0.506756	0.256	0.418	0.0067163	CD8+ Tcm
PLK3	2.47958e-07	0.459017	0.278	0.16	0.00746824	CD8+ Tcm
APOBEC3G	3.321e-07	-0.600701	0.181	0.328	0.0100025	CD8+ Tcm
CTSC	4.71258e-07	-0.57861	0.219	0.374	0.0141938	CD8+ Tcm
RHOA	4.84243e-07	-0.465085	0.426	0.576	0.0145849	CD8+ Tcm
ARID5B	5.73519e-07	0.572661	0.33	0.21	0.0172738	CD8+ Tcm
EEF2	6.74476e-07	0.34257	0.778	0.698	0.0203146	CD8+ Tcm
RNF125	7.37814e-07	0.48273	0.27	0.162	0.0222222	CD8+ Tcm
PPP1R18	9.98229e-07	-0.522015	0.159	0.299	0.0300657	CD8+ Tcm
ARPC2	1.26971e-06	-0.399731	0.659	0.747	0.0382425	CD8+ Tcm
TPM3	1.28023e-06	-0.434498	0.356	0.516	0.0385593	CD8+ Tcm
PABPC1	1.46629e-06	0.466193	0.785	0.734	0.0441633	CD8+ Tcm
CBLB	1.72022e-06	-0.631113	0.156	0.284	0.0518112	CD8+ Tcm
ACTR2	1.91364e-06	-0.485354	0.174	0.317	0.0576369	CD8+ Tcm
SEC11A	2.03476e-06	-0.529687	0.148	0.279	0.0612851	CD8+ Tcm
LCP2	2.15839e-06	-0.555675	0.126	0.254	0.0650086	CD8+ Tcm
ARHGAP9	2.20457e-06	-0.575123	0.144	0.272	0.0663994	CD8+ Tcm
GUK1	2.54059e-06	-0.350968	0.419	0.587	0.07652	CD8+ Tcm
CDC42SE2	2.54245e-06	0.4364	0.507	0.394	0.0765759	CD8+ Tcm
PPP1CA	2.6161e-06	-0.424109	0.281	0.442	0.0787942	CD8+ Tcm
ANXA5	2.69276e-06	-0.550391	0.156	0.288	0.0811034	CD8+ Tcm
BST2	2.76612e-06	-0.491631	0.193	0.327	0.0833128	CD8+ Tcm
CD3D	2.98432e-06	-0.354118	0.837	0.848	0.0898846	CD8+ Tcm
EEF1B2	3.52173e-06	0.333345	0.844	0.779	0.106071	CD8+ Tcm
PSME2	4.04021e-06	-0.521132	0.37	0.486	0.121687	CD8+ Tcm
TPI1	5.5407e-06	-0.452079	0.411	0.551	0.16688	CD8+ Tcm
RGS1	6.69216e-06	-0.483474	0.641	0.718	0.201561	CD8+ Tcm
CFL1	7.35003e-06	-0.290173	0.841	0.887	0.221376	CD8+ Tcm
BLOC1S1	9.81686e-06	-0.437763	0.174	0.299	0.295674	CD8+ Tcm
IFI27L2	1.10333e-05	-0.486136	0.163	0.284	0.332313	CD8+ Tcm
ACTR3	1.20886e-05	-0.474138	0.274	0.405	0.364098	CD8+ Tcm
PSMB10	1.216e-05	-0.472265	0.144	0.261	0.366247	CD8+ Tcm
OXNAD1	1.29538e-05	-0.566509	0.141	0.254	0.390157	CD8+ Tcm
RARRES3	1.41685e-05	-0.424528	0.481	0.62	0.426741	CD8+ Tcm
H2AFZ	1.65912e-05	0.524072	0.622	0.53	0.499709	CD8+ Tcm
C12orf75	1.89531e-05	-0.474666	0.174	0.292	0.570849	CD8+ Tcm
TRAPPC1	2.01323e-05	-0.417671	0.27	0.4	0.606364	CD8+ Tcm
IDI1	2.26089e-05	0.393777	0.33	0.229	0.680958	CD8+ Tcm
RAB27A	2.2663e-05	-0.404898	0.144	0.268	0.682587	CD8+ Tcm
RHOH	2.44211e-05	0.370977	0.459	0.344	0.735539	CD8+ Tcm
MYL6	2.89472e-05	-0.320659	0.811	0.874	0.871861	CD8+ Tcm
APBB1IP	2.93941e-05	-0.448931	0.159	0.278	0.885322	CD8+ Tcm
COX8A	3.27884e-05	-0.373446	0.393	0.514	0.987554	CD8+ Tcm
UBE2B	3.45751e-05	0.464227	0.433	0.341	1	CD8+ Tcm
WDR1	3.63857e-05	-0.431623	0.152	0.265	1	CD8+ Tcm
CAPZB	4.04765e-05	-0.373662	0.348	0.483	1	CD8+ Tcm
NDUFS8	4.41399e-05	-0.411515	0.148	0.262	1	CD8+ Tcm
SH2D2A	5.37189e-05	-0.484059	0.215	0.325	1	CD8+ Tcm
SERF2	5.60792e-05	-0.256236	0.841	0.876	1	CD8+ Tcm
MDH2	6.4953e-05	-0.454958	0.167	0.275	1	CD8+ Tcm
P4HB	6.78157e-05	-0.414593	0.17	0.286	1	CD8+ Tcm
HNRNPA2B1	6.89335e-05	-0.300606	0.593	0.681	1	CD8+ Tcm
IQGAP1	6.99007e-05	-0.465859	0.2	0.318	1	CD8+ Tcm
CTSD	7.19158e-05	-0.47144	0.178	0.28	1	CD8+ Tcm
MBNL1	7.59903e-05	-0.303563	0.304	0.435	1	CD8+ Tcm
LGALS1	8.18337e-05	-0.559996	0.252	0.371	1	CD8+ Tcm
LCK	8.46573e-05	-0.39368	0.407	0.522	1	CD8+ Tcm
LAPTM4A	8.63221e-05	0.34234	0.281	0.19	1	CD8+ Tcm
HN1	9.1743e-05	0.416479	0.289	0.197	1	CD8+ Tcm
CXCR3	9.80461e-05	0.347305	0.256	0.168	1	CD8+ Tcm
CAP1	0.000107651	-0.379492	0.296	0.41	1	CD8+ Tcm
PDE4B	0.000110124	0.397946	0.326	0.231	1	CD8+ Tcm
GSTK1	0.000116032	-0.358421	0.33	0.45	1	CD8+ Tcm
UCP2	0.000129691	-0.390218	0.189	0.305	1	CD8+ Tcm
AMD1	0.000139399	0.38981	0.33	0.241	1	CD8+ Tcm
ARID5A	0.000142516	0.377792	0.311	0.22	1	CD8+ Tcm
PGAM1	0.000150585	-0.394172	0.23	0.347	1	CD8+ Tcm
BRK1	0.000154026	-0.306334	0.281	0.404	1	CD8+ Tcm
STK17B	0.000159507	-0.345401	0.393	0.506	1	CD8+ Tcm
FKBP1A	0.000166161	-0.439185	0.259	0.369	1	CD8+ Tcm
DYNLRB1	0.000181019	-0.358577	0.181	0.291	1	CD8+ Tcm
CD3E	0.000185236	-0.343913	0.741	0.781	1	CD8+ Tcm
PSMB9	0.000214915	-0.371848	0.437	0.551	1	CD8+ Tcm
RBPJ	0.000267837	-0.508644	0.17	0.264	1	CD8+ Tcm
EID1	0.000282137	-0.386845	0.289	0.397	1	CD8+ Tcm
PPP1CB	0.000326711	0.428164	0.356	0.276	1	CD8+ Tcm
WDR83OS	0.000363675	-0.351483	0.267	0.381	1	CD8+ Tcm
JCHAIN	0.000389441	-0.525489	0.156	0.251	1	CD8+ Tcm
CELF2	0.000403963	-0.345918	0.256	0.369	1	CD8+ Tcm
HCLS1	0.000406355	-0.313144	0.233	0.347	1	CD8+ Tcm
ITM2C	0.000415646	-0.394426	0.248	0.358	1	CD8+ Tcm
ATP5MC2	0.000416154	-0.339265	0.244	0.361	1	CD8+ Tcm
ANXA11	0.000423344	-0.346844	0.178	0.285	1	CD8+ Tcm
ABRACL	0.000463983	-0.336916	0.285	0.394	1	CD8+ Tcm
HNRNPA0	0.000469825	0.375953	0.489	0.401	1	CD8+ Tcm
MSN	0.000489516	-0.328885	0.3	0.409	1	CD8+ Tcm
EML4	0.000517912	0.315069	0.389	0.303	1	CD8+ Tcm
SP100	0.000526607	-0.325254	0.196	0.306	1	CD8+ Tcm
EIF3E	0.000544925	0.340785	0.53	0.463	1	CD8+ Tcm
TBCB	0.00055207	-0.346273	0.163	0.255	1	CD8+ Tcm
ELOB	0.000558482	-0.484289	0.181	0.273	1	CD8+ Tcm
HLA-DPA1	0.00056956	-0.453725	0.322	0.412	1	CD8+ Tcm
CFLAR	0.000641403	-0.295657	0.215	0.319	1	CD8+ Tcm
FYB	0.000653759	0.278506	0.293	0.208	1	CD8+ Tcm
HLA-DRB1	0.000661386	-0.581299	0.248	0.339	1	CD8+ Tcm
MRPS21	0.000710823	-0.336396	0.163	0.257	1	CD8+ Tcm
LY6E	0.000784949	-0.354596	0.374	0.476	1	CD8+ Tcm
IDS	0.00079178	0.33984	0.463	0.379	1	CD8+ Tcm
FKBP11	0.000804274	-0.400147	0.17	0.266	1	CD8+ Tcm
TUBB4B	0.000809364	0.309376	0.389	0.304	1	CD8+ Tcm
PNISR	0.000813006	-0.299718	0.296	0.405	1	CD8+ Tcm
DDX17	0.000817663	-0.359524	0.237	0.334	1	CD8+ Tcm
PDIA6	0.000835232	-0.262862	0.178	0.275	1	CD8+ Tcm
ACAP1	0.000835383	-0.341851	0.367	0.476	1	CD8+ Tcm
FYB1	0.000871715	-0.303386	0.174	0.271	1	CD8+ Tcm
GNAI2	0.000986216	-0.393175	0.174	0.26	1	CD8+ Tcm
RBX1	0.00101744	-0.305786	0.226	0.33	1	CD8+ Tcm
CNOT6L	0.00104318	0.34436	0.385	0.3	1	CD8+ Tcm
JUNB	0.00104755	0.263124	0.748	0.689	1	CD8+ Tcm
DNAJB6	0.00107998	0.324827	0.448	0.369	1	CD8+ Tcm
CSRNP1	0.00108305	0.362192	0.274	0.199	1	CD8+ Tcm
HMGN2	0.00111118	-0.351395	0.407	0.49	1	CD8+ Tcm
TOMM20	0.00112571	0.321576	0.374	0.298	1	CD8+ Tcm
SKAP1	0.00115066	-0.261966	0.2	0.298	1	CD8+ Tcm
DHRS7	0.00119436	-0.345507	0.215	0.308	1	CD8+ Tcm
TCF25	0.00121765	-0.383625	0.196	0.286	1	CD8+ Tcm
ZFAS1	0.0013285	0.302064	0.519	0.445	1	CD8+ Tcm
JTB	0.00137607	-0.270402	0.267	0.376	1	CD8+ Tcm
CD247	0.00138861	-0.385218	0.27	0.366	1	CD8+ Tcm
TRAF3IP3	0.00146224	-0.394068	0.174	0.258	1	CD8+ Tcm
IGHA1	0.00152341	-0.482632	0.322	0.407	1	CD8+ Tcm
UQCR11	0.00153846	-0.342702	0.463	0.546	1	CD8+ Tcm
FAM107B	0.00155426	0.3021	0.296	0.22	1	CD8+ Tcm
DDIT4	0.00156135	-0.476722	0.341	0.437	1	CD8+ Tcm
PBXIP1	0.00161189	0.328241	0.27	0.196	1	CD8+ Tcm
NDFIP1	0.00162032	0.363753	0.296	0.224	1	CD8+ Tcm
LGALS3	0.00166454	-0.422071	0.244	0.332	1	CD8+ Tcm
PSMB3	0.00168305	-0.264484	0.263	0.366	1	CD8+ Tcm
SKP1	0.00173134	0.31742	0.633	0.609	1	CD8+ Tcm
UBXN4	0.00174652	-0.321317	0.211	0.309	1	CD8+ Tcm
GYPC	0.00177485	0.352749	0.437	0.368	1	CD8+ Tcm
ARHGAP15	0.00190053	0.32672	0.267	0.199	1	CD8+ Tcm
SRP14	0.00197237	-0.272493	0.7	0.749	1	CD8+ Tcm
C9orf16	0.00213354	-0.353192	0.307	0.406	1	CD8+ Tcm
GPR171	0.00226751	-0.347039	0.204	0.285	1	CD8+ Tcm
TMCO1	0.00233277	-0.294004	0.17	0.256	1	CD8+ Tcm
SCP2	0.00235176	-0.280879	0.174	0.264	1	CD8+ Tcm
NDUFB7	0.00237392	-0.315205	0.193	0.278	1	CD8+ Tcm
IFITM1	0.00237888	-0.316475	0.404	0.497	1	CD8+ Tcm
CHCHD10	0.00240044	-0.313394	0.178	0.264	1	CD8+ Tcm
HMGN1	0.00241141	-0.276301	0.43	0.517	1	CD8+ Tcm
NCOR1	0.00243101	-0.31582	0.241	0.329	1	CD8+ Tcm
SRSF7	0.00255729	0.297269	0.711	0.636	1	CD8+ Tcm
PPP1R2	0.00270142	0.278834	0.456	0.378	1	CD8+ Tcm
NDUFS5	0.00273478	0.394236	0.57	0.527	1	CD8+ Tcm
COX5A	0.00286535	-0.285311	0.259	0.35	1	CD8+ Tcm
C6orf48	0.00293126	0.386731	0.259	0.199	1	CD8+ Tcm
ATP5G2	0.002939	0.318697	0.385	0.31	1	CD8+ Tcm
RNF213	0.00299472	-0.330486	0.315	0.403	1	CD8+ Tcm
SYTL3	0.00328068	-0.31035	0.289	0.382	1	CD8+ Tcm
SF1	0.00338236	0.309136	0.481	0.401	1	CD8+ Tcm
SRSF2	0.00346378	0.347448	0.559	0.512	1	CD8+ Tcm
AKIRIN1	0.00367184	0.388751	0.259	0.195	1	CD8+ Tcm
DEK	0.00375722	-0.277441	0.252	0.338	1	CD8+ Tcm
BUB3	0.00381643	-0.280773	0.244	0.34	1	CD8+ Tcm
CDK2AP2	0.00384282	-0.316327	0.181	0.262	1	CD8+ Tcm
HSPA1B	0.00404403	-0.92541	0.241	0.313	1	CD8+ Tcm
SF3B5	0.00413795	-0.285678	0.289	0.375	1	CD8+ Tcm
RALY	0.0042548	-0.295628	0.189	0.271	1	CD8+ Tcm
POMP	0.00434905	-0.269651	0.326	0.418	1	CD8+ Tcm
BIRC3	0.00494171	0.333776	0.33	0.263	1	CD8+ Tcm
TIGIT	0.00528856	-0.319186	0.215	0.3	1	CD8+ Tcm
PET100	0.00553357	-0.313156	0.178	0.255	1	CD8+ Tcm
NASP	0.00569013	0.258339	0.274	0.207	1	CD8+ Tcm
GNAS	0.00572054	-0.260337	0.326	0.409	1	CD8+ Tcm
ADGRE5	0.00572649	-0.264214	0.274	0.366	1	CD8+ Tcm
HLA-DPB1	0.00577768	-0.335095	0.359	0.429	1	CD8+ Tcm
GSTP1	0.00596074	-0.262027	0.385	0.464	1	CD8+ Tcm
SLC38A2	0.00611404	0.321993	0.263	0.203	1	CD8+ Tcm
TMEM14B	0.00611924	-0.272775	0.196	0.271	1	CD8+ Tcm
HSP90B1	0.00621252	-0.281662	0.278	0.358	1	CD8+ Tcm
SRP9	0.00646074	-0.284721	0.219	0.298	1	CD8+ Tcm
SCAND1	0.00656144	-0.257154	0.244	0.327	1	CD8+ Tcm
RORA	0.00658964	-0.337147	0.215	0.286	1	CD8+ Tcm
SET	0.00664874	-0.306662	0.307	0.375	1	CD8+ Tcm
FYN	0.00671848	0.333919	0.533	0.491	1	CD8+ Tcm
REEP5	0.00694484	-0.298346	0.248	0.327	1	CD8+ Tcm
SMAP2	0.00734728	0.358177	0.256	0.195	1	CD8+ Tcm
CD6	0.00782651	0.272406	0.3	0.235	1	CD8+ Tcm
ENSA	0.00818925	-0.273092	0.256	0.332	1	CD8+ Tcm
NDUFS7	0.00821341	-0.262483	0.193	0.266	1	CD8+ Tcm
TRAC	0.00843349	-0.389403	0.604	0.64	1	CD8+ Tcm
C14orf2	0.00910859	0.312119	0.267	0.208	1	CD8+ Tcm
MTRNR2L12	0.00944149	-0.549593	0.278	0.342	1	CD8+ Tcm
GABARAP	0.00978891	-0.306314	0.181	0.25	1	CD8+ Tcm
GZMK	0	2.47659	0.886	0.232	0	CD8+ Tem
KLRB1	6.611e-188	-2.42597	0.102	0.524	1.99117e-183	CD8+ Tem
CST7	2.10121e-185	1.15407	0.864	0.614	6.32864e-181	CD8+ Tem
CMC1	3.4816e-168	1.56491	0.454	0.137	1.04862e-163	CD8+ Tem
GZMH	1.89939e-167	1.52136	0.583	0.24	5.72076e-163	CD8+ Tem
NKG7	2.50114e-164	1.0888	0.906	0.721	7.53319e-160	CD8+ Tem
HOPX	2.54542e-154	-1.67046	0.16	0.532	7.66654e-150	CD8+ Tem
CD7	8.15101e-150	-1.29737	0.558	0.811	2.455e-145	CD8+ Tem
CCL4	5.11067e-115	1.05675	0.817	0.56	1.53928e-110	CD8+ Tem
HLA-DPB1	3.93806e-107	1.01554	0.622	0.354	1.1861e-102	CD8+ Tem
CD74	3.26944e-106	0.964779	0.815	0.606	9.84721e-102	CD8+ Tem
SH2D1A	3.27468e-106	1.04052	0.383	0.137	9.86302e-102	CD8+ Tem
S100A4	4.00862e-101	-1.07228	0.57	0.788	1.20736e-96	CD8+ Tem
TMIGD2	1.01564e-99	-1.38592	0.021	0.271	3.059e-95	CD8+ Tem
CD27	6.26722e-94	1.00077	0.391	0.153	1.88762e-89	CD8+ Tem
ITGB2	6.10514e-91	0.927889	0.443	0.196	1.83881e-86	CD8+ Tem
HLA-DPA1	6.66336e-82	0.903583	0.58	0.345	2.00694e-77	CD8+ Tem
HLA-DRB1	8.42055e-79	0.943621	0.512	0.269	2.53618e-74	CD8+ Tem
GNLY	6.46991e-77	-2.24634	0.096	0.333	1.94867e-72	CD8+ Tem
COTL1	1.01835e-74	0.871661	0.685	0.511	3.06718e-70	CD8+ Tem
CCL4L2	3.26409e-70	1.22222	0.503	0.287	9.83112e-66	CD8+ Tem
KLRG1	9.55739e-69	0.884567	0.265	0.092	2.87859e-64	CD8+ Tem
ID2	1.19325e-68	-0.950397	0.425	0.64	3.59395e-64	CD8+ Tem
CD52	1.22786e-63	-0.600748	0.749	0.87	3.69819e-59	CD8+ Tem
LINC01871	1.56212e-63	-1.15023	0.074	0.277	4.70496e-59	CD8+ Tem
KLRD1	4.5823e-63	-0.941984	0.223	0.462	1.38014e-58	CD8+ Tem
CAPG	1.30075e-57	-0.895723	0.151	0.362	3.91771e-53	CD8+ Tem
HLA-DRA	4.8147e-56	0.972534	0.412	0.222	1.45014e-51	CD8+ Tem
DUSP2	6.21628e-56	0.749782	0.728	0.553	1.87228e-51	CD8+ Tem
TUBA4A	1.75967e-54	0.860646	0.512	0.326	5.29995e-50	CD8+ Tem
TPT1	4.7463e-54	-0.417596	0.973	0.986	1.42954e-49	CD8+ Tem
CD63	3.59459e-52	-0.778431	0.341	0.543	1.08266e-47	CD8+ Tem
RORA	9.58051e-50	-0.907748	0.144	0.334	2.88555e-45	CD8+ Tem
CRTAM	5.89302e-49	0.805749	0.278	0.123	1.77492e-44	CD8+ Tem
ALOX5AP	1.80286e-46	-0.665213	0.404	0.61	5.43003e-42	CD8+ Tem
KLF2	7.38209e-45	1.00339	0.261	0.117	2.22341e-40	CD8+ Tem
HLA-A	2.55195e-43	0.313395	0.991	0.978	7.6862e-39	CD8+ Tem
CXCR4	1.09822e-42	0.54211	0.864	0.777	3.30772e-38	CD8+ Tem
APOBEC3G	2.27062e-41	0.701007	0.437	0.279	6.83887e-37	CD8+ Tem
CD44	3.25273e-41	0.535095	0.643	0.475	9.79691e-37	CD8+ Tem
PABPC1	1.67795e-40	-0.552129	0.644	0.771	5.05383e-36	CD8+ Tem
FKBP11	1.08426e-38	-0.713806	0.143	0.305	3.26568e-34	CD8+ Tem
GIMAP4	1.04528e-36	0.678157	0.381	0.232	3.14827e-32	CD8+ Tem
ITM2C	2.53635e-34	0.779207	0.452	0.317	7.63923e-30	CD8+ Tem
IL7R	5.80056e-34	-0.700821	0.303	0.48	1.74707e-29	CD8+ Tem
FABP5	1.53295e-33	0.598469	0.339	0.197	4.61709e-29	CD8+ Tem
RBPJ	2.69541e-32	-0.76468	0.154	0.299	8.1183e-28	CD8+ Tem
GPR65	5.1642e-32	-0.650795	0.174	0.327	1.55541e-27	CD8+ Tem
JAML	7.74172e-32	-0.617173	0.167	0.32	2.33173e-27	CD8+ Tem
TMSB10	3.15893e-31	0.279423	0.968	0.955	9.51438e-27	CD8+ Tem
CKLF	3.90413e-30	-0.602731	0.341	0.495	1.17588e-25	CD8+ Tem
LYST	3.385e-29	0.537535	0.3	0.171	1.01953e-24	CD8+ Tem
ITM2A	6.11263e-28	0.532563	0.537	0.407	1.84106e-23	CD8+ Tem
ATP5E	8.71076e-28	0.580282	0.527	0.389	2.62359e-23	CD8+ Tem
LDLRAD4	3.10382e-27	-0.663859	0.194	0.331	9.34838e-23	CD8+ Tem
ODF2L	7.83509e-27	-0.561757	0.157	0.293	2.35985e-22	CD8+ Tem
OSTF1	5.13157e-26	-0.525718	0.24	0.382	1.54558e-21	CD8+ Tem
CXCR6	5.66274e-26	-0.621332	0.144	0.276	1.70556e-21	CD8+ Tem
CD8B	6.63795e-26	0.471077	0.54	0.39	1.99928e-21	CD8+ Tem
IFNG	1.22843e-25	0.808701	0.331	0.212	3.69992e-21	CD8+ Tem
RGS1	1.40309e-25	-0.55675	0.65	0.739	4.22596e-21	CD8+ Tem
LTB	2.39631e-25	-1.09825	0.193	0.316	7.21746e-21	CD8+ Tem
GZMM	5.53444e-25	0.56342	0.498	0.385	1.66692e-20	CD8+ Tem
NFKBIA	9.72123e-25	-0.756726	0.408	0.535	2.92794e-20	CD8+ Tem
EMP3	1.81801e-24	0.439177	0.481	0.345	5.47567e-20	CD8+ Tem
TPI1	4.48221e-24	-0.489846	0.447	0.581	1.35e-19	CD8+ Tem
TRAT1	1.89553e-23	0.513697	0.34	0.223	5.70915e-19	CD8+ Tem
SUB1	3.78009e-23	0.415007	0.7	0.644	1.13853e-18	CD8+ Tem
CD96	6.63033e-22	-0.437432	0.382	0.515	1.99699e-17	CD8+ Tem
ISG20	1.93202e-21	0.449258	0.565	0.454	5.81904e-17	CD8+ Tem
FYB	4.68134e-20	0.48985	0.288	0.183	1.40997e-15	CD8+ Tem
PTGER4	6.35509e-20	-0.482433	0.18	0.298	1.91409e-15	CD8+ Tem
PAXX	6.6108e-20	-0.531569	0.156	0.27	1.99111e-15	CD8+ Tem
LINC00152	6.83283e-20	0.50764	0.266	0.165	2.05798e-15	CD8+ Tem
PTPN22	9.34551e-20	-0.465091	0.243	0.366	2.81477e-15	CD8+ Tem
HLA-E	9.83532e-20	0.262095	0.912	0.869	2.9623e-15	CD8+ Tem
CELF2	1.69373e-19	-0.449769	0.275	0.397	5.10136e-15	CD8+ Tem
RGS2	8.45553e-19	-0.548586	0.296	0.412	2.54672e-14	CD8+ Tem
ITGA1	1.08741e-18	-0.519654	0.201	0.311	3.27516e-14	CD8+ Tem
G3BP2	1.57145e-18	-0.495927	0.294	0.408	4.73305e-14	CD8+ Tem
APMAP	2.16921e-18	0.418049	0.265	0.168	6.53345e-14	CD8+ Tem
GIMAP7	5.42897e-18	0.483463	0.413	0.307	1.63515e-13	CD8+ Tem
AREG	2.37343e-17	-1.34845	0.164	0.259	7.14854e-13	CD8+ Tem
GPR171	4.2236e-17	-0.432831	0.201	0.311	1.27211e-12	CD8+ Tem
ATP5F1E	4.8689e-17	-0.44502	0.344	0.467	1.46646e-12	CD8+ Tem
CD69	7.62235e-17	-0.507707	0.64	0.711	2.29578e-12	CD8+ Tem
NR3C1	1.01642e-16	-0.443776	0.25	0.362	3.06137e-12	CD8+ Tem
S100A11	1.41203e-16	-0.451295	0.412	0.525	4.25288e-12	CD8+ Tem
CLDND1	2.63395e-16	0.514073	0.351	0.259	7.93319e-12	CD8+ Tem
ACTB	6.91314e-16	-0.319034	0.977	0.986	2.08217e-11	CD8+ Tem
PMAIP1	6.94529e-16	0.590032	0.285	0.198	2.09185e-11	CD8+ Tem
ITGAE	9.11519e-16	-0.451321	0.186	0.284	2.7454e-11	CD8+ Tem
ATP5L	1.89582e-15	0.34574	0.464	0.349	5.71001e-11	CD8+ Tem
FOS	2.01757e-15	-0.469702	0.558	0.644	6.07673e-11	CD8+ Tem
C14orf2	2.23134e-15	0.42338	0.275	0.187	6.72057e-11	CD8+ Tem
GNB2L1	2.87308e-15	0.330301	0.539	0.416	8.65344e-11	CD8+ Tem
HN1	4.14467e-15	0.394355	0.266	0.178	1.24833e-10	CD8+ Tem
SRSF7	1.15603e-14	0.282084	0.702	0.616	3.48185e-10	CD8+ Tem
FTL	1.58685e-14	-0.303479	0.901	0.928	4.77944e-10	CD8+ Tem
ATPIF1	2.0156e-14	0.404025	0.254	0.171	6.07077e-10	CD8+ Tem
PSMB9	3.55433e-14	0.344296	0.602	0.525	1.07053e-09	CD8+ Tem
OXNAD1	5.85954e-14	-0.379181	0.179	0.275	1.76484e-09	CD8+ Tem
ATP5MC2	6.83327e-14	-0.38651	0.278	0.384	2.05811e-09	CD8+ Tem
RARRES3	8.59903e-14	0.296058	0.666	0.595	2.58994e-09	CD8+ Tem
GAPDH	1.05424e-13	-0.310442	0.906	0.927	3.17526e-09	CD8+ Tem
PRKAR1A	1.08688e-13	-0.329835	0.164	0.257	3.27358e-09	CD8+ Tem
FTH1	1.27405e-13	-0.431251	0.936	0.96	3.83733e-09	CD8+ Tem
CD48	1.45864e-13	0.305398	0.525	0.441	4.39329e-09	CD8+ Tem
ATP5MG	3.17635e-13	-0.374382	0.29	0.395	9.56686e-09	CD8+ Tem
C19orf43	3.57925e-13	0.38971	0.329	0.245	1.07803e-08	CD8+ Tem
RNF213	3.68546e-13	0.354817	0.463	0.375	1.11002e-08	CD8+ Tem
PTPRC	6.55017e-13	0.265089	0.823	0.775	1.97284e-08	CD8+ Tem
JAK1	1.25136e-12	-0.306668	0.347	0.45	3.76898e-08	CD8+ Tem
GABARAPL2	1.34857e-12	0.367946	0.378	0.3	4.06174e-08	CD8+ Tem
GPR183	2.85609e-12	0.386365	0.28	0.2	8.60225e-08	CD8+ Tem
LITAF	8.68614e-12	0.392032	0.465	0.392	2.61618e-07	CD8+ Tem
ELOB	1.02733e-11	-0.35928	0.203	0.292	3.09422e-07	CD8+ Tem
RNF19A	1.03708e-11	0.325138	0.332	0.248	3.12359e-07	CD8+ Tem
PDE4D	1.32232e-11	-0.3543	0.181	0.265	3.98271e-07	CD8+ Tem
DHRS7	1.64551e-11	-0.299754	0.237	0.328	4.95613e-07	CD8+ Tem
RGCC	1.99889e-11	0.257859	0.48	0.385	6.02045e-07	CD8+ Tem
TRGC2	2.89911e-11	-0.530856	0.26	0.339	8.73184e-07	CD8+ Tem
USMG5	4.03989e-11	0.341255	0.26	0.186	1.21677e-06	CD8+ Tem
LDHA	7.70474e-11	0.332608	0.645	0.584	2.32059e-06	CD8+ Tem
LYAR	8.96254e-11	0.31047	0.346	0.265	2.69943e-06	CD8+ Tem
SPOCK2	1.22635e-10	-0.42302	0.263	0.341	3.69366e-06	CD8+ Tem
GLIPR1	1.72271e-10	-0.300566	0.246	0.335	5.18863e-06	CD8+ Tem
ATP5F1D	3.00688e-10	-0.315808	0.181	0.26	9.05643e-06	CD8+ Tem
IL2RB	3.19107e-10	-0.352223	0.18	0.255	9.61119e-06	CD8+ Tem
ARL6IP1	4.23612e-10	0.336061	0.308	0.237	1.27588e-05	CD8+ Tem
WNK1	6.73499e-10	0.31193	0.27	0.2	2.02851e-05	CD8+ Tem
ABRACL	8.67138e-10	-0.274379	0.326	0.413	2.61173e-05	CD8+ Tem
ARID5B	1.01622e-09	0.29878	0.268	0.196	3.06075e-05	CD8+ Tem
BST2	1.95351e-09	-0.265834	0.26	0.344	5.88379e-05	CD8+ Tem
TCEB2	2.0072e-09	0.269187	0.33	0.255	6.0455e-05	CD8+ Tem
AKNA	2.05291e-09	0.329171	0.355	0.29	6.18315e-05	CD8+ Tem
LIMD2	2.62916e-09	0.317199	0.464	0.4	7.91876e-05	CD8+ Tem
PPP1R15A	2.76639e-09	-0.360909	0.453	0.533	8.3321e-05	CD8+ Tem
ZFP36L1	5.63944e-09	-0.314879	0.351	0.434	0.000169854	CD8+ Tem
DUSP4	5.94918e-09	0.279008	0.428	0.356	0.000179183	CD8+ Tem
TSC22D3	7.71213e-09	-0.296626	0.697	0.753	0.000232282	CD8+ Tem
GLTSCR2	7.88113e-09	0.27335	0.368	0.293	0.000237372	CD8+ Tem
FKBP1A	7.91241e-09	-0.297136	0.31	0.384	0.000238314	CD8+ Tem
PPP2R5C	1.34128e-08	0.265058	0.507	0.44	0.000403981	CD8+ Tem
ATP5D	1.70727e-08	0.27692	0.286	0.219	0.000514213	CD8+ Tem
DUSP1	1.73411e-08	-0.288399	0.647	0.708	0.000522295	CD8+ Tem
SLA	2.08633e-08	0.371104	0.357	0.292	0.000628382	CD8+ Tem
YPEL5	2.39624e-08	0.286532	0.572	0.514	0.000721722	CD8+ Tem
CD6	2.43832e-08	0.286082	0.285	0.22	0.000734398	CD8+ Tem
FOSB	2.72435e-08	-0.25885	0.349	0.427	0.000820548	CD8+ Tem
ARPC5L	5.74274e-08	0.268743	0.278	0.217	0.00172965	CD8+ Tem
HCLS1	6.45985e-08	-0.292219	0.29	0.361	0.00194564	CD8+ Tem
JUN	6.56956e-08	-0.33757	0.702	0.759	0.00197869	CD8+ Tem
REEP5	1.03486e-07	0.279441	0.37	0.306	0.0031169	CD8+ Tem
HLA-F	1.04711e-07	0.258312	0.437	0.374	0.00315378	CD8+ Tem
KIAA1551	1.24549e-07	0.283947	0.341	0.278	0.00375129	CD8+ Tem
VIM	1.50626e-07	-0.269904	0.74	0.79	0.00453671	CD8+ Tem
NOP53	1.9003e-07	-0.256954	0.22	0.289	0.00572352	CD8+ Tem
PCSK7	2.62439e-07	0.281356	0.251	0.192	0.00790441	CD8+ Tem
SELK	2.70033e-07	0.286418	0.335	0.27	0.00813314	CD8+ Tem
BTN3A2	2.7786e-07	0.284236	0.279	0.222	0.00836887	CD8+ Tem
CTSC	3.64757e-07	0.268856	0.405	0.352	0.0109861	CD8+ Tem
SAMSN1	3.81129e-07	-0.265908	0.377	0.446	0.0114792	CD8+ Tem
ATP5G2	4.05155e-07	0.269856	0.361	0.296	0.0122029	CD8+ Tem
PTP4A2	4.26307e-07	0.271883	0.334	0.278	0.0128399	CD8+ Tem
PRDM1	4.31612e-07	-0.257514	0.191	0.253	0.0129997	CD8+ Tem
CBLB	5.36855e-07	-0.314492	0.232	0.296	0.0161695	CD8+ Tem
TNFAIP3	7.26018e-07	-0.366106	0.578	0.629	0.0218669	CD8+ Tem
CLEC2D	9.59003e-07	-0.289918	0.376	0.438	0.0288842	CD8+ Tem
HSPB1	1.0823e-06	-0.58423	0.25	0.31	0.0325979	CD8+ Tem
IER2	1.18567e-06	0.256487	0.525	0.477	0.0357111	CD8+ Tem
CD247	1.75057e-06	-0.294856	0.318	0.378	0.0527254	CD8+ Tem
LGALS3	2.38914e-06	-0.299677	0.284	0.344	0.0719586	CD8+ Tem
ANXA6	2.82721e-06	0.251999	0.315	0.262	0.0851528	CD8+ Tem
SLC38A1	5.18981e-06	0.2701	0.296	0.247	0.156312	CD8+ Tem
MIF	2.48613e-05	-0.258942	0.461	0.517	0.748797	CD8+ Tem
SH3BGRL3	2.77033e-05	-0.268801	0.884	0.882	0.834396	CD8+ Tem
BRD2	5.65979e-05	0.281655	0.391	0.349	1	CD8+ Tem
MTRNR2L12	0.000101325	-0.354295	0.303	0.352	1	CD8+ Tem
DDX6	0.000106344	0.263589	0.273	0.235	1	CD8+ Tem
NR4A2	0.000467199	0.266434	0.418	0.383	1	CD8+ Tem
TAGAP	0.000981333	0.336107	0.298	0.266	1	CD8+ Tem
GNLY	6.42084e-159	1.88201	0.649	0.209	1.93389e-154	CD8+ Tex
GZMB	2.91394e-142	1.34846	0.843	0.416	8.77651e-138	CD8+ Tex
CXCL13	3.13983e-136	2.09552	0.272	0.036	9.45685e-132	CD8+ Tex
KLRD1	8.77537e-111	1.14981	0.739	0.344	2.64305e-106	CD8+ Tex
CD7	4.66569e-105	0.923538	0.955	0.709	1.40526e-100	CD8+ Tex
HOPX	1.78731e-86	1.05004	0.725	0.385	5.3832e-82	CD8+ Tex
GZMK	1.8771e-83	-2.51772	0.109	0.457	5.65364e-79	CD8+ Tex
RGS1	9.77909e-81	0.825531	0.933	0.68	2.94536e-76	CD8+ Tex
ALOX5AP	3.25928e-79	0.971641	0.814	0.513	9.81663e-75	CD8+ Tex
SH3BGRL3	8.52204e-78	0.739448	0.957	0.87	2.56675e-73	CD8+ Tex
GZMA	5.86306e-76	0.662237	0.959	0.782	1.76589e-71	CD8+ Tex
S100A4	1.21197e-72	0.69082	0.943	0.695	3.65034e-68	CD8+ Tex
CD8A	1.25434e-72	0.940346	0.809	0.523	3.77794e-68	CD8+ Tex
KLRC1	1.42165e-72	1.12476	0.359	0.115	4.28188e-68	CD8+ Tex
GAPDH	2.57925e-70	0.677004	0.988	0.91	7.76845e-66	CD8+ Tex
CD52	3.24228e-70	0.652324	0.954	0.819	9.76541e-66	CD8+ Tex
CD63	9.64179e-69	0.839759	0.744	0.448	2.90401e-64	CD8+ Tex
ACTB	1.46338e-66	0.498426	0.999	0.981	4.40757e-62	CD8+ Tex
ENTPD1	4.11592e-66	0.858955	0.374	0.131	1.23967e-61	CD8+ Tex
CTLA4	9.89819e-66	0.922597	0.308	0.096	2.98124e-61	CD8+ Tex
CCL5	2.8031e-61	0.513971	0.995	0.963	8.44265e-57	CD8+ Tex
CAPG	5.49717e-59	0.820371	0.541	0.267	1.65569e-54	CD8+ Tex
PHLDA1	1.99935e-58	0.994231	0.417	0.175	6.02184e-54	CD8+ Tex
HAVCR2	1.80369e-57	0.835271	0.293	0.096	5.43252e-53	CD8+ Tex
CLIC3	2.84916e-56	0.901218	0.402	0.17	8.58137e-52	CD8+ Tex
PRF1	4.3401e-55	0.796142	0.631	0.351	1.30719e-50	CD8+ Tex
KIR2DL4	2.54141e-53	0.79624	0.309	0.108	7.65446e-49	CD8+ Tex
LINC01871	7.40559e-52	0.796626	0.427	0.189	2.23049e-47	CD8+ Tex
ACP5	2.88487e-50	0.75327	0.322	0.123	8.68893e-46	CD8+ Tex
CXCR6	8.12177e-49	0.771652	0.448	0.208	2.4462e-44	CD8+ Tex
PFN1	2.57595e-48	0.50698	0.968	0.897	7.75851e-44	CD8+ Tex
TSC22D3	7.12183e-48	0.801789	0.881	0.715	2.14502e-43	CD8+ Tex
RBPJ	1.57248e-47	0.811449	0.46	0.228	4.73615e-43	CD8+ Tex
HLA-B	5.14379e-47	0.453217	0.993	0.964	1.54926e-42	CD8+ Tex
MALAT1	6.34026e-47	-0.676976	0.999	0.998	1.90962e-42	CD8+ Tex
DUSP4	6.78605e-46	0.788029	0.598	0.34	2.04389e-41	CD8+ Tex
FKBP1A	6.82496e-45	0.745982	0.563	0.333	2.05561e-40	CD8+ Tex
IL7R	3.45114e-44	-1.41283	0.228	0.465	1.03945e-39	CD8+ Tex
ZFP36L2	4.98233e-43	0.689269	0.928	0.8	1.50063e-38	CD8+ Tex
LSP1	5.78859e-43	0.660709	0.783	0.561	1.74347e-38	CD8+ Tex
CBLB	1.43514e-41	0.771204	0.467	0.249	4.32249e-37	CD8+ Tex
CTSW	7.22487e-41	0.72039	0.632	0.401	2.17606e-36	CD8+ Tex
MYL6	5.22461e-40	0.470165	0.973	0.855	1.5736e-35	CD8+ Tex
SIRPG	5.57453e-40	0.685165	0.37	0.173	1.67899e-35	CD8+ Tex
CD3D	1.29344e-39	0.485259	0.949	0.831	3.8957e-35	CD8+ Tex
CD8B	1.95621e-39	0.589637	0.647	0.396	5.8919e-35	CD8+ Tex
LAG3	2.15396e-39	0.645431	0.532	0.298	6.48751e-35	CD8+ Tex
MT2A	5.78462e-39	0.824274	0.563	0.341	1.74227e-34	CD8+ Tex
SYTL3	4.06015e-37	0.683363	0.573	0.346	1.22288e-32	CD8+ Tex
AREG	1.44993e-36	1.75071	0.384	0.209	4.36705e-32	CD8+ Tex
HLA-DRB1	7.66798e-36	0.715315	0.521	0.305	2.30952e-31	CD8+ Tex
SAMSN1	3.54834e-35	0.674348	0.618	0.397	1.06872e-30	CD8+ Tex
AKIRIN2	3.26104e-34	0.673462	0.321	0.151	9.82191e-30	CD8+ Tex
LY6E	9.16883e-34	0.660287	0.655	0.442	2.76156e-29	CD8+ Tex
TNFRSF18	2.06263e-33	0.764367	0.292	0.131	6.21244e-29	CD8+ Tex
HLA-C	2.25598e-33	0.359154	0.994	0.978	6.79479e-29	CD8+ Tex
IFITM1	9.5532e-31	0.723891	0.657	0.467	2.87733e-26	CD8+ Tex
IFI6	4.22832e-30	0.794469	0.348	0.178	1.27353e-25	CD8+ Tex
CFL1	1.37664e-29	0.364946	0.947	0.875	4.14631e-25	CD8+ Tex
CLIC1	2.41883e-29	0.460579	0.854	0.672	7.28528e-25	CD8+ Tex
HCST	3.05024e-28	0.426886	0.895	0.752	9.18701e-24	CD8+ Tex
ATP5F1E	3.20461e-28	0.630474	0.587	0.409	9.65196e-24	CD8+ Tex
SLA2	6.1088e-28	0.509774	0.37	0.194	1.83991e-23	CD8+ Tex
BST2	8.78048e-28	0.582438	0.485	0.295	2.64459e-23	CD8+ Tex
RHOA	1.92939e-27	0.49161	0.731	0.544	5.81113e-23	CD8+ Tex
TNFAIP3	7.80307e-27	0.587591	0.769	0.591	2.35021e-22	CD8+ Tex
ANKRD28	1.47264e-26	0.515684	0.337	0.173	4.43545e-22	CD8+ Tex
SPRY1	2.28567e-26	0.557106	0.278	0.131	6.8842e-22	CD8+ Tex
TIGIT	4.17212e-26	0.588142	0.455	0.271	1.2566e-21	CD8+ Tex
ARPC2	1.48038e-25	0.399804	0.848	0.726	4.45874e-21	CD8+ Tex
PTMS	3.94242e-25	0.500738	0.355	0.194	1.18742e-20	CD8+ Tex
PRDM1	8.31082e-25	0.582031	0.377	0.213	2.50314e-20	CD8+ Tex
PAXX	1.13487e-24	0.584314	0.38	0.217	3.41812e-20	CD8+ Tex
FKBP5	1.30984e-24	0.635474	0.311	0.164	3.94512e-20	CD8+ Tex
C12orf75	6.45713e-24	0.52913	0.433	0.263	1.94482e-19	CD8+ Tex
SYNGR2	1.15419e-23	0.490786	0.28	0.14	3.47629e-19	CD8+ Tex
FAM3C	3.92818e-23	0.585476	0.265	0.133	1.18313e-18	CD8+ Tex
ITGAE	6.26652e-23	0.504351	0.4	0.235	1.88741e-18	CD8+ Tex
RAC2	6.39357e-23	0.448264	0.775	0.628	1.92568e-18	CD8+ Tex
ITGB7	2.42466e-22	0.492596	0.319	0.175	7.30284e-18	CD8+ Tex
PTPN22	2.79658e-22	0.446816	0.485	0.309	8.42303e-18	CD8+ Tex
MIF	8.23895e-22	0.477192	0.646	0.479	2.48149e-17	CD8+ Tex
IFITM2	1.71795e-21	0.512209	0.663	0.503	5.1743e-17	CD8+ Tex
CHST12	2.94851e-21	0.491465	0.366	0.216	8.88062e-17	CD8+ Tex
MSN	3.24123e-21	0.48259	0.546	0.381	9.76226e-17	CD8+ Tex
CD69	4.9882e-21	0.381731	0.829	0.67	1.5024e-16	CD8+ Tex
PTGER4	8.45987e-21	0.496963	0.401	0.245	2.54803e-16	CD8+ Tex
S100A11	1.00226e-20	0.434059	0.641	0.471	3.01872e-16	CD8+ Tex
PDE4D	2.36235e-20	0.453789	0.375	0.222	7.11517e-16	CD8+ Tex
IVNS1ABP	2.90379e-20	0.497431	0.316	0.179	8.74592e-16	CD8+ Tex
TPI1	3.21582e-20	0.435474	0.688	0.522	9.68572e-16	CD8+ Tex
WDR1	3.32697e-20	0.451885	0.391	0.239	1.00205e-15	CD8+ Tex
IGKC	4.47079e-20	-0.672523	0.559	0.674	1.34656e-15	CD8+ Tex
ATP5MF	6.3128e-20	0.494668	0.313	0.175	1.90135e-15	CD8+ Tex
CD96	9.66638e-20	0.428407	0.63	0.456	2.91142e-15	CD8+ Tex
MYL12A	1.0707e-19	0.352727	0.879	0.768	3.22484e-15	CD8+ Tex
PGK1	1.6541e-19	0.448923	0.644	0.49	4.98197e-15	CD8+ Tex
RNF187	1.72839e-19	0.409903	0.264	0.139	5.20572e-15	CD8+ Tex
AC016831.7	2.35147e-19	0.592027	0.347	0.209	7.08238e-15	CD8+ Tex
ETS1	2.8095e-19	0.494715	0.484	0.329	8.46194e-15	CD8+ Tex
ARHGAP9	5.29891e-19	0.420027	0.396	0.245	1.59598e-14	CD8+ Tex
IFI27L2	7.39983e-19	0.41876	0.408	0.258	2.22875e-14	CD8+ Tex
CD3E	7.79384e-19	0.35512	0.897	0.76	2.34743e-14	CD8+ Tex
ZEB2	9.00121e-19	0.402633	0.359	0.212	2.71107e-14	CD8+ Tex
IL32	9.58807e-19	0.284112	0.967	0.905	2.88783e-14	CD8+ Tex
GATA3	1.46722e-18	0.519253	0.274	0.15	4.41912e-14	CD8+ Tex
SERF2	1.64409e-18	0.27995	0.928	0.866	4.95183e-14	CD8+ Tex
ATP5MC3	1.70312e-18	0.416421	0.306	0.172	5.12963e-14	CD8+ Tex
ATP5MG	1.71122e-18	0.46049	0.507	0.344	5.15403e-14	CD8+ Tex
ELOB	2.17594e-18	0.410557	0.401	0.247	6.55371e-14	CD8+ Tex
HLA-DPB1	3.84378e-18	0.354264	0.579	0.402	1.15771e-13	CD8+ Tex
ZYX	4.56965e-18	0.438689	0.34	0.201	1.37633e-13	CD8+ Tex
NR3C1	5.49293e-18	0.462433	0.463	0.311	1.65442e-13	CD8+ Tex
CYTIP	8.14023e-18	0.348736	0.728	0.566	2.45175e-13	CD8+ Tex
CARD16	9.23114e-18	0.451333	0.381	0.238	2.78033e-13	CD8+ Tex
ATP5PF	9.79996e-18	0.446889	0.281	0.158	2.95165e-13	CD8+ Tex
CORO1A	1.38744e-17	0.312404	0.843	0.718	4.17882e-13	CD8+ Tex
EVL	1.80062e-17	0.326768	0.781	0.616	5.4233e-13	CD8+ Tex
HLA-DRA	1.87636e-17	0.532308	0.394	0.254	5.6514e-13	CD8+ Tex
SEM1	2.40231e-17	0.435349	0.269	0.147	7.23551e-13	CD8+ Tex
PSME2	2.58786e-17	0.392402	0.614	0.46	7.79438e-13	CD8+ Tex
EEF1B2	2.7585e-17	-0.437108	0.755	0.786	8.30833e-13	CD8+ Tex
HSPA1B	3.45329e-17	-1.51396	0.2	0.327	1.0401e-12	CD8+ Tex
ADGRE5	3.9136e-17	0.459924	0.489	0.341	1.17874e-12	CD8+ Tex
CKLF	4.90649e-17	0.3469	0.593	0.431	1.47778e-12	CD8+ Tex
CD2	6.44593e-17	0.329272	0.814	0.674	1.94145e-12	CD8+ Tex
SELENOH	7.53341e-17	0.437001	0.311	0.182	2.26899e-12	CD8+ Tex
PARK7	9.54392e-17	0.371497	0.605	0.441	2.87453e-12	CD8+ Tex
SP100	9.95352e-17	0.417514	0.427	0.281	2.9979e-12	CD8+ Tex
HLA-DPA1	1.23143e-16	0.389806	0.538	0.388	3.70893e-12	CD8+ Tex
COX6B1	2.17306e-16	0.344437	0.691	0.532	6.54504e-12	CD8+ Tex
GLTSCR2	3.03221e-16	-0.76243	0.205	0.33	9.13271e-12	CD8+ Tex
GABARAP	4.63422e-16	0.471302	0.36	0.229	1.39578e-11	CD8+ Tex
DYNLT1	4.65448e-16	0.391236	0.354	0.222	1.40188e-11	CD8+ Tex
ID2	5.98825e-16	0.389435	0.718	0.561	1.8036e-11	CD8+ Tex
DBI	7.89475e-16	0.343351	0.548	0.398	2.37782e-11	CD8+ Tex
IQGAP1	1.00489e-15	0.363702	0.438	0.293	3.02663e-11	CD8+ Tex
OXNAD1	1.22761e-15	0.454732	0.359	0.231	3.69743e-11	CD8+ Tex
ACTG1	1.79528e-15	0.25783	0.937	0.865	5.40719e-11	CD8+ Tex
RGS2	1.83446e-15	0.45089	0.507	0.36	5.5252e-11	CD8+ Tex
GNB2L1	2.61908e-15	-0.630603	0.342	0.467	7.88839e-11	CD8+ Tex
IDH2	3.45233e-15	0.380099	0.386	0.247	1.03981e-10	CD8+ Tex
HCLS1	4.23723e-15	0.403265	0.465	0.322	1.27621e-10	CD8+ Tex
NDUFB6	9.94502e-15	0.334102	0.276	0.16	2.99534e-10	CD8+ Tex
TOB1	1.08885e-14	0.41805	0.25	0.143	3.27951e-10	CD8+ Tex
PRDX5	1.22252e-14	0.374959	0.504	0.361	3.6821e-10	CD8+ Tex
COX8A	1.26566e-14	0.284067	0.644	0.487	3.81204e-10	CD8+ Tex
RAB27A	1.28806e-14	0.340938	0.377	0.244	3.8795e-10	CD8+ Tex
H1FX	1.45268e-14	0.519756	0.348	0.228	4.37532e-10	CD8+ Tex
HMGB1	1.95536e-14	0.280144	0.856	0.749	5.88935e-10	CD8+ Tex
LTB	1.98751e-14	-0.933431	0.181	0.299	5.98619e-10	CD8+ Tex
SCAND1	2.0577e-14	0.395284	0.442	0.304	6.19758e-10	CD8+ Tex
DRAP1	2.79279e-14	0.334954	0.598	0.441	8.41161e-10	CD8+ Tex
SUMO2	3.58874e-14	0.292222	0.741	0.614	1.08089e-09	CD8+ Tex
HMGN3	6.40865e-14	0.388476	0.296	0.182	1.93022e-09	CD8+ Tex
ROMO1	9.22074e-14	0.315425	0.373	0.241	2.7772e-09	CD8+ Tex
ATP5F1D	9.36598e-14	0.348962	0.347	0.222	2.82094e-09	CD8+ Tex
CD3G	1.11282e-13	0.313293	0.689	0.543	3.35172e-09	CD8+ Tex
CRIP1	1.14908e-13	0.303509	0.558	0.405	3.4609e-09	CD8+ Tex
HNRNPL	1.28604e-13	0.441632	0.262	0.158	3.87343e-09	CD8+ Tex
PRDX6	1.42786e-13	0.368664	0.446	0.317	4.30057e-09	CD8+ Tex
PGAM1	1.62375e-13	0.320989	0.46	0.323	4.89059e-09	CD8+ Tex
BRK1	1.63749e-13	0.310908	0.524	0.379	4.93196e-09	CD8+ Tex
ANXA5	1.67709e-13	0.358335	0.394	0.264	5.05122e-09	CD8+ Tex
UQCR11	2.0346e-13	0.27522	0.668	0.523	6.12802e-09	CD8+ Tex
LYAR	2.11369e-13	-0.599242	0.191	0.303	6.36623e-09	CD8+ Tex
LCP2	2.17183e-13	0.431696	0.35	0.232	6.54134e-09	CD8+ Tex
GPR65	2.29907e-13	0.353518	0.401	0.267	6.92456e-09	CD8+ Tex
TCEA1	2.73827e-13	0.305339	0.366	0.238	8.2474e-09	CD8+ Tex
ATP5MC2	2.92908e-13	0.371916	0.474	0.337	8.82211e-09	CD8+ Tex
FKBP11	3.05597e-13	0.365917	0.369	0.244	9.20429e-09	CD8+ Tex
EMB	3.10093e-13	0.381417	0.41	0.282	9.3397e-09	CD8+ Tex
RALY	3.10228e-13	0.405173	0.37	0.251	9.34375e-09	CD8+ Tex
SIT1	3.14661e-13	0.400525	0.26	0.156	9.47727e-09	CD8+ Tex
KLRC2	3.77125e-13	0.302951	0.261	0.151	1.13586e-08	CD8+ Tex
TSPO	4.43881e-13	0.386305	0.41	0.285	1.33692e-08	CD8+ Tex
PSMB10	4.81478e-13	0.378951	0.355	0.24	1.45016e-08	CD8+ Tex
PSMB8	7.10515e-13	0.372109	0.493	0.361	2.14e-08	CD8+ Tex
BLOC1S1	8.98875e-13	0.366887	0.396	0.277	2.70732e-08	CD8+ Tex
CTSD	1.03505e-12	0.424232	0.376	0.26	3.11746e-08	CD8+ Tex
UBL5	1.03575e-12	0.282228	0.699	0.566	3.11957e-08	CD8+ Tex
TMEM14C	1.19453e-12	0.315407	0.265	0.16	3.5978e-08	CD8+ Tex
SELENOW	1.66921e-12	0.319444	0.257	0.154	5.02749e-08	CD8+ Tex
ANAPC16	1.76598e-12	0.318539	0.587	0.447	5.31897e-08	CD8+ Tex
IL2RB	2.22341e-12	0.328475	0.334	0.219	6.69669e-08	CD8+ Tex
HSPA1A	2.72896e-12	-1.53142	0.295	0.391	8.21936e-08	CD8+ Tex
ISG15	2.73589e-12	0.481022	0.511	0.383	8.24023e-08	CD8+ Tex
COX5A	3.05257e-12	0.300781	0.459	0.328	9.19404e-08	CD8+ Tex
PCBP2	4.35836e-12	0.306138	0.63	0.488	1.3127e-07	CD8+ Tex
ARID5B	4.68289e-12	0.402763	0.311	0.201	1.41044e-07	CD8+ Tex
AC020916.1	6.05114e-12	0.360599	0.251	0.151	1.82254e-07	CD8+ Tex
RAP1B	6.78681e-12	0.31523	0.458	0.325	2.04412e-07	CD8+ Tex
HERPUD1	7.203e-12	0.306276	0.528	0.403	2.16947e-07	CD8+ Tex
ATP5IF1	7.74273e-12	0.334825	0.271	0.167	2.33203e-07	CD8+ Tex
AOAH	8.06482e-12	0.30962	0.252	0.152	2.42904e-07	CD8+ Tex
BUB3	8.6249e-12	0.275368	0.452	0.317	2.59773e-07	CD8+ Tex
AP2M1	8.94261e-12	0.284752	0.355	0.238	2.69343e-07	CD8+ Tex
ATP5ME	1.04126e-11	0.336532	0.265	0.163	3.13617e-07	CD8+ Tex
CCL3	1.07953e-11	0.321553	0.277	0.177	3.25143e-07	CD8+ Tex
PSME1	1.09436e-11	0.287851	0.754	0.645	3.2961e-07	CD8+ Tex
LITAF	1.14318e-11	0.290137	0.528	0.393	3.44314e-07	CD8+ Tex
HM13	1.48105e-11	0.31442	0.255	0.159	4.46076e-07	CD8+ Tex
NDUFA1	1.52768e-11	0.288221	0.542	0.402	4.60121e-07	CD8+ Tex
PPIA	1.59043e-11	0.269891	0.838	0.75	4.79021e-07	CD8+ Tex
POLR2L	1.59227e-11	0.313273	0.579	0.456	4.79575e-07	CD8+ Tex
PSMB9	1.78051e-11	0.287266	0.658	0.528	5.36271e-07	CD8+ Tex
CD74	1.78266e-11	0.255085	0.759	0.647	5.3692e-07	CD8+ Tex
ATP5MPL	1.93573e-11	0.328077	0.264	0.165	5.83023e-07	CD8+ Tex
CD48	2.2976e-11	-0.501108	0.391	0.476	6.92015e-07	CD8+ Tex
RNF167	2.3793e-11	0.305343	0.329	0.218	7.16621e-07	CD8+ Tex
COX6C	2.45746e-11	0.321823	0.641	0.523	7.40163e-07	CD8+ Tex
ZNF331	2.54938e-11	0.331641	0.407	0.288	7.67848e-07	CD8+ Tex
POLR2G	2.58513e-11	0.305262	0.293	0.189	7.78614e-07	CD8+ Tex
TPM3	4.00277e-11	0.278787	0.627	0.49	1.20559e-06	CD8+ Tex
COX6A1	4.01452e-11	0.281143	0.64	0.524	1.20913e-06	CD8+ Tex
EID1	4.29356e-11	0.349657	0.498	0.375	1.29318e-06	CD8+ Tex
PKM	4.97392e-11	0.259431	0.46	0.336	1.4981e-06	CD8+ Tex
ATP5MD	7.01733e-11	0.306744	0.303	0.198	2.11355e-06	CD8+ Tex
ARF5	7.64696e-11	0.300389	0.365	0.253	2.30319e-06	CD8+ Tex
NAA38	8.33001e-11	0.296795	0.286	0.186	2.50892e-06	CD8+ Tex
CLEC2B	1.00989e-10	0.323511	0.636	0.504	3.04168e-06	CD8+ Tex
DAZAP2	1.05809e-10	0.318209	0.53	0.412	3.18687e-06	CD8+ Tex
SELENOK	1.10303e-10	0.341467	0.256	0.163	3.32222e-06	CD8+ Tex
SHISA5	1.16148e-10	0.292349	0.318	0.213	3.49827e-06	CD8+ Tex
RBBP6	1.20295e-10	0.322343	0.269	0.172	3.62317e-06	CD8+ Tex
PPIB	1.22442e-10	0.308633	0.63	0.513	3.68783e-06	CD8+ Tex
CAPZB	1.40688e-10	0.261066	0.583	0.46	4.23739e-06	CD8+ Tex
SRSF9	2.09003e-10	0.317145	0.342	0.238	6.29495e-06	CD8+ Tex
DNAJB1	2.43964e-10	-1.16094	0.486	0.546	7.34794e-06	CD8+ Tex
HMGN2	2.58357e-10	0.322963	0.584	0.47	7.78145e-06	CD8+ Tex
TNFRSF1B	2.64442e-10	0.27143	0.34	0.231	7.96474e-06	CD8+ Tex
CTSA	3.06102e-10	0.313442	0.262	0.17	9.21947e-06	CD8+ Tex
EWSR1	3.11497e-10	0.310953	0.342	0.237	9.38197e-06	CD8+ Tex
SH2D2A	3.47065e-10	0.346846	0.416	0.305	1.04533e-05	CD8+ Tex
PPP1CA	3.78186e-10	0.261613	0.546	0.417	1.13906e-05	CD8+ Tex
CDK2AP2	4.21264e-10	0.339329	0.345	0.244	1.26881e-05	CD8+ Tex
RBM8A	4.75505e-10	0.284035	0.588	0.461	1.43217e-05	CD8+ Tex
LCK	5.31899e-10	0.275102	0.625	0.499	1.60203e-05	CD8+ Tex
PTPN6	5.73081e-10	0.276877	0.277	0.182	1.72606e-05	CD8+ Tex
PPDPF	5.8606e-10	0.273986	0.743	0.641	1.76515e-05	CD8+ Tex
LGALS1	5.99982e-10	0.423657	0.463	0.35	1.80708e-05	CD8+ Tex
LDLRAD4	8.43341e-10	0.290475	0.391	0.278	2.54006e-05	CD8+ Tex
UBE2L6	8.60113e-10	0.323788	0.337	0.236	2.59057e-05	CD8+ Tex
VAMP8	9.41765e-10	0.265132	0.505	0.382	2.8365e-05	CD8+ Tex
AKAP13	1.04766e-09	0.275097	0.509	0.386	3.15544e-05	CD8+ Tex
TSEN54	1.38561e-09	0.26587	0.257	0.168	4.17331e-05	CD8+ Tex
TRIR	1.40367e-09	0.291788	0.338	0.234	4.22771e-05	CD8+ Tex
TRAPPC1	1.47338e-09	0.26663	0.502	0.377	4.43767e-05	CD8+ Tex
CALR	1.55785e-09	0.287231	0.578	0.468	4.6921e-05	CD8+ Tex
CD55	1.63849e-09	0.323142	0.307	0.209	4.93498e-05	CD8+ Tex
CLDND1	1.71485e-09	-0.525406	0.204	0.297	5.16496e-05	CD8+ Tex
APBB1IP	2.62499e-09	0.278589	0.359	0.259	7.90619e-05	CD8+ Tex
TLN1	2.72184e-09	0.258769	0.319	0.221	8.19791e-05	CD8+ Tex
UCP2	2.72814e-09	0.318251	0.387	0.286	8.21689e-05	CD8+ Tex
HMGB2	2.86947e-09	0.25104	0.53	0.407	8.64257e-05	CD8+ Tex
ANXA11	2.94491e-09	0.263184	0.371	0.266	8.86977e-05	CD8+ Tex
GTF2B	3.216e-09	0.288904	0.288	0.195	9.68628e-05	CD8+ Tex
GABARAPL1	4.62555e-09	0.284551	0.329	0.231	0.000139317	CD8+ Tex
PHPT1	4.80288e-09	0.298441	0.308	0.214	0.000144658	CD8+ Tex
NFKBIZ	4.82424e-09	0.359452	0.269	0.181	0.000145301	CD8+ Tex
ANAPC11	5.10022e-09	0.261045	0.349	0.248	0.000153614	CD8+ Tex
LAMTOR1	1.00586e-08	0.250498	0.295	0.203	0.000302955	CD8+ Tex
PDE3B	1.09633e-08	0.294865	0.271	0.184	0.000330204	CD8+ Tex
IGHA1	1.19838e-08	-0.639149	0.34	0.413	0.000360941	CD8+ Tex
CCND2	1.26161e-08	0.272273	0.339	0.241	0.000379983	CD8+ Tex
UQCRQ	1.6728e-08	0.264648	0.436	0.331	0.000503831	CD8+ Tex
FYB1	1.79551e-08	0.260106	0.351	0.253	0.000540789	CD8+ Tex
GIMAP7	1.85998e-08	-0.467769	0.261	0.347	0.000560209	CD8+ Tex
CITED2	2.66324e-08	0.258352	0.41	0.301	0.00080214	CD8+ Tex
NDUFS7	3.21976e-08	0.253069	0.347	0.249	0.00096976	CD8+ Tex
SRI	3.47329e-08	0.254254	0.391	0.289	0.00104612	CD8+ Tex
NAMPT	3.7211e-08	0.268136	0.25	0.17	0.00112076	CD8+ Tex
BIN1	4.05309e-08	0.265932	0.324	0.232	0.00122075	CD8+ Tex
RNF19A	4.3573e-08	0.339787	0.348	0.259	0.00131238	CD8+ Tex
DEF6	7.59705e-08	0.26521	0.275	0.192	0.00228815	CD8+ Tex
TAP1	8.22913e-08	0.260419	0.348	0.253	0.00247853	CD8+ Tex
BAX	1.01229e-07	0.260076	0.379	0.284	0.0030489	CD8+ Tex
HSP90AA1	1.18908e-07	-0.741162	0.78	0.797	0.00358138	CD8+ Tex
SDF2L1	1.31479e-07	0.253144	0.261	0.18	0.00396001	CD8+ Tex
HIST1H4C	1.55731e-07	0.265235	0.417	0.314	0.00469047	CD8+ Tex
IGLC2	1.96454e-07	-0.856815	0.297	0.373	0.00591699	CD8+ Tex
GIMAP4	2.07297e-07	-0.490828	0.208	0.282	0.00624358	CD8+ Tex
RABAC1	5.39096e-07	0.263355	0.474	0.381	0.016237	CD8+ Tex
C4orf48	5.49893e-07	0.271544	0.271	0.194	0.0165622	CD8+ Tex
TRAT1	6.81125e-07	-0.398075	0.191	0.265	0.0205148	CD8+ Tex
CD44	1.60893e-06	-0.353987	0.484	0.526	0.0484594	CD8+ Tex
CST7	2.56059e-06	-0.362478	0.682	0.682	0.0771223	CD8+ Tex
FOS	5.03718e-06	-0.490583	0.593	0.626	0.151715	CD8+ Tex
NAP1L4	2.11526e-05	0.257524	0.317	0.246	0.637096	CD8+ Tex
SAT1	4.11967e-05	-0.42898	0.547	0.574	1	CD8+ Tex
C19orf43	0.000116879	-0.331133	0.219	0.276	1	CD8+ Tex
GADD45B	0.000194673	-0.430792	0.248	0.296	1	CD8+ Tex
SRSF7	0.000222132	-0.31393	0.615	0.643	1	CD8+ Tex
NKTR	0.000336488	-0.37476	0.212	0.258	1	CD8+ Tex
CDC42SE2	0.000441263	-0.297154	0.365	0.405	1	CD8+ Tex
SELK	0.000521907	-0.259773	0.241	0.295	1	CD8+ Tex
ZFAS1	0.000545513	-0.314159	0.425	0.453	1	CD8+ Tex
PDCD4	0.000709113	-0.293677	0.412	0.447	1	CD8+ Tex
TRBC1	0.000823247	-0.277464	0.41	0.448	1	CD8+ Tex
IER2	0.0014118	-0.336049	0.468	0.494	1	CD8+ Tex
KLRB1	0.003149	-0.286791	0.5	0.395	1	CD8+ Tex
EML4	0.00382636	-0.275229	0.275	0.312	1	CD8+ Tex
ARL6IP1	0.00420712	-0.29033	0.228	0.261	1	CD8+ Tex
TRA2B	0.00456583	-0.261155	0.301	0.335	1	CD8+ Tex
TUBB4B	0.00580816	-0.320226	0.28	0.312	1	CD8+ Tex
MYADM	0.00841652	-0.340566	0.267	0.296	1	CD8+ Tex
HSPE1	0.00848989	-0.43396	0.496	0.506	1	CD8+ Tex
HSPH1	0.00873524	-0.503517	0.226	0.26	1	CD8+ Tex
GZMA	2.72654e-102	-1.20021	0.593	0.855	8.21205e-98	CD8+ Trm
GZMK	5.13309e-84	-2.12129	0.172	0.463	1.54604e-79	CD8+ Trm
NKG7	2.99782e-59	-0.95924	0.643	0.8	9.02914e-55	CD8+ Trm
GZMB	2.41827e-54	-1.65068	0.288	0.517	7.2836e-50	CD8+ Trm
IL7R	8.77605e-53	0.822259	0.621	0.389	2.64326e-48	CD8+ Trm
HLA-A	3.00177e-51	-0.442068	0.953	0.988	9.04103e-47	CD8+ Trm
CD74	3.78343e-47	-0.940589	0.506	0.698	1.13953e-42	CD8+ Trm
DUSP4	9.5173e-46	-1.02062	0.189	0.418	2.86651e-41	CD8+ Trm
HLA-DRB1	2.43588e-41	-0.992102	0.166	0.373	7.33664e-37	CD8+ Trm
GZMH	9.04529e-41	-1.22115	0.17	0.37	2.72435e-36	CD8+ Trm
HLA-DPA1	2.42052e-39	-0.838277	0.236	0.447	7.29037e-35	CD8+ Trm
CST7	3.37476e-39	-0.731507	0.534	0.716	1.01644e-34	CD8+ Trm
HLA-DPB1	7.6412e-39	-0.829516	0.254	0.466	2.30145e-34	CD8+ Trm
PRF1	2.47099e-34	-0.834614	0.231	0.425	7.44237e-30	CD8+ Trm
HLA-C	1.43843e-31	-0.343313	0.953	0.986	4.33241e-27	CD8+ Trm
HLA-DRA	2.67615e-31	-0.887179	0.133	0.305	8.0603e-27	CD8+ Trm
FOS	3.04412e-31	0.851982	0.709	0.601	9.16858e-27	CD8+ Trm
SRGN	1.30363e-29	-0.401142	0.818	0.92	3.9264e-25	CD8+ Trm
APOBEC3G	9.68216e-29	-0.659084	0.178	0.354	2.91617e-24	CD8+ Trm
HLA-B	3.53803e-27	-0.37108	0.953	0.972	1.06562e-22	CD8+ Trm
TIGIT	1.04842e-26	-0.739219	0.164	0.326	3.15775e-22	CD8+ Trm
CMC1	3.72869e-26	-0.842929	0.104	0.25	1.12304e-21	CD8+ Trm
GAPDH	1.04727e-24	-0.416247	0.874	0.932	3.15429e-20	CD8+ Trm
FABP5	1.84303e-23	-0.580398	0.117	0.262	5.55102e-19	CD8+ Trm
CFL1	1.16677e-21	-0.343664	0.828	0.898	3.5142e-17	CD8+ Trm
MT2A	1.39013e-21	-0.483869	0.239	0.401	4.18693e-17	CD8+ Trm
ACTB	1.92194e-21	-0.451755	0.974	0.986	5.78868e-17	CD8+ Trm
ITGB2	8.21349e-21	-0.53142	0.148	0.289	2.47382e-16	CD8+ Trm
IL32	1.65815e-20	-0.369444	0.877	0.922	4.99418e-16	CD8+ Trm
CORO1A	3.82854e-20	-0.41504	0.643	0.756	1.15312e-15	CD8+ Trm
LAG3	8.22316e-20	-0.580856	0.213	0.357	2.47673e-15	CD8+ Trm
MYL6	1.86741e-19	-0.342829	0.807	0.886	5.62445e-15	CD8+ Trm
CD247	2.38954e-19	-0.4826	0.24	0.39	7.19706e-15	CD8+ Trm
LITAF	3.2155e-19	-0.490816	0.286	0.44	9.68475e-15	CD8+ Trm
PSME2	1.304e-18	-0.415897	0.359	0.509	3.92752e-14	CD8+ Trm
GNLY	2.40318e-18	-1.57923	0.17	0.292	7.23812e-14	CD8+ Trm
ATP5E	4.67732e-18	-0.618488	0.328	0.449	1.40876e-13	CD8+ Trm
PSMB9	6.06291e-18	-0.418493	0.426	0.573	1.82609e-13	CD8+ Trm
PFN1	6.22918e-18	-0.355518	0.874	0.914	1.87617e-13	CD8+ Trm
RNF19A	6.82121e-17	-0.489859	0.168	0.294	2.05448e-12	CD8+ Trm
UBC	7.88489e-17	-0.413804	0.791	0.886	2.37485e-12	CD8+ Trm
CARD16	3.23818e-16	-0.393748	0.157	0.28	9.75306e-12	CD8+ Trm
CTSW	3.71479e-16	-0.512988	0.323	0.457	1.11886e-11	CD8+ Trm
PSME1	4.42518e-16	-0.347908	0.556	0.684	1.33282e-11	CD8+ Trm
TRAT1	5.43248e-16	-0.485143	0.158	0.277	1.63621e-11	CD8+ Trm
SLA	6.29814e-16	-0.460658	0.204	0.333	1.89694e-11	CD8+ Trm
LSP1	2.10468e-15	-0.417218	0.495	0.613	6.33908e-11	CD8+ Trm
DBI	5.65362e-15	-0.330351	0.31	0.444	1.70281e-10	CD8+ Trm
IFNG	6.64397e-15	-0.833212	0.155	0.265	2.0011e-10	CD8+ Trm
DNAJB6	8.78168e-15	-0.416314	0.271	0.395	2.64495e-10	CD8+ Trm
TPI1	2.32218e-14	-0.375934	0.449	0.566	6.99417e-10	CD8+ Trm
LDHA	2.59559e-14	-0.333269	0.496	0.624	7.81766e-10	CD8+ Trm
SH3BGRL3	3.38252e-14	-0.331092	0.835	0.893	1.01878e-09	CD8+ Trm
CACYBP	3.7307e-14	-0.603384	0.206	0.32	1.12365e-09	CD8+ Trm
TCEB2	5.45939e-14	-0.458795	0.185	0.296	1.64431e-09	CD8+ Trm
PARK7	5.72419e-14	-0.332935	0.36	0.487	1.72407e-09	CD8+ Trm
CXCR6	9.38191e-14	-0.396937	0.149	0.261	2.82574e-09	CD8+ Trm
LY6E	1.13014e-13	-0.3951	0.362	0.496	3.40385e-09	CD8+ Trm
RHOA	1.17415e-13	-0.346699	0.464	0.594	3.53641e-09	CD8+ Trm
UBE2L6	1.24076e-13	-0.356408	0.158	0.27	3.73705e-09	CD8+ Trm
OAZ1	1.35547e-13	-0.288977	0.77	0.852	4.08255e-09	CD8+ Trm
ITM2A	2.90829e-13	-0.364113	0.338	0.466	8.75948e-09	CD8+ Trm
ISG15	3.79688e-13	-0.502941	0.301	0.424	1.14358e-08	CD8+ Trm
ALDOA	4.26473e-13	-0.325671	0.347	0.472	1.28449e-08	CD8+ Trm
BST2	4.72093e-13	-0.373508	0.227	0.343	1.4219e-08	CD8+ Trm
CLEC2B	5.17815e-13	-0.361861	0.413	0.546	1.55961e-08	CD8+ Trm
CD8B	5.29911e-13	0.352245	0.513	0.411	1.59604e-08	CD8+ Trm
C12orf75	6.03694e-13	-0.402424	0.198	0.307	1.81827e-08	CD8+ Trm
ATP5L	8.80444e-13	-0.442284	0.289	0.401	2.65181e-08	CD8+ Trm
RARRES3	1.09914e-12	-0.317036	0.515	0.637	3.31051e-08	CD8+ Trm
UBB	1.42801e-12	-0.328204	0.743	0.834	4.30102e-08	CD8+ Trm
PPP1CA	1.50216e-12	-0.317813	0.331	0.458	4.52435e-08	CD8+ Trm
CREM	1.55274e-12	-0.301327	0.42	0.555	4.6767e-08	CD8+ Trm
ISG20	2.90632e-12	-0.366598	0.378	0.508	8.75355e-08	CD8+ Trm
RAB27A	3.17764e-12	-0.29322	0.172	0.282	9.57073e-08	CD8+ Trm
IL2RG	3.66556e-12	-0.334749	0.286	0.408	1.10403e-07	CD8+ Trm
SUB1	3.74489e-12	-0.304962	0.573	0.679	1.12792e-07	CD8+ Trm
HCST	3.86257e-12	-0.251123	0.683	0.792	1.16337e-07	CD8+ Trm
PSMB3	4.79298e-12	-0.305222	0.269	0.382	1.4436e-07	CD8+ Trm
ARPC2	7.54694e-12	-0.26691	0.675	0.758	2.27306e-07	CD8+ Trm
ALOX5AP	9.17978e-12	-0.435044	0.475	0.572	2.76486e-07	CD8+ Trm
ANXA5	1.13166e-11	-0.357971	0.197	0.301	3.40844e-07	CD8+ Trm
CTSD	1.16926e-11	-0.276525	0.189	0.295	3.52171e-07	CD8+ Trm
PSMA4	1.86139e-11	-0.293927	0.173	0.28	5.60632e-07	CD8+ Trm
COTL1	1.86162e-11	-0.459425	0.491	0.573	5.60701e-07	CD8+ Trm
CALM3	1.86195e-11	-0.33144	0.256	0.369	5.60801e-07	CD8+ Trm
EEF1B2	2.1724e-11	0.310166	0.779	0.783	6.54304e-07	CD8+ Trm
ENO1	2.64739e-11	-0.324521	0.395	0.502	7.97366e-07	CD8+ Trm
TAP1	3.11181e-11	-0.298296	0.182	0.286	9.37247e-07	CD8+ Trm
RBPJ	3.29079e-11	-0.341269	0.179	0.278	9.91152e-07	CD8+ Trm
ACTG1	3.69823e-11	-0.328329	0.825	0.886	1.11387e-06	CD8+ Trm
CAPZB	3.78138e-11	-0.279746	0.377	0.499	1.13891e-06	CD8+ Trm
ARPC3	6.29978e-11	-0.278422	0.577	0.679	1.89743e-06	CD8+ Trm
PSMB8	6.68838e-11	-0.333747	0.288	0.4	2.01447e-06	CD8+ Trm
FOSB	8.09184e-11	0.446856	0.47	0.392	2.43718e-06	CD8+ Trm
GNB2L1	9.58797e-11	-0.31988	0.352	0.472	2.8878e-06	CD8+ Trm
CXCR4	1.04156e-10	-0.350119	0.734	0.816	3.13709e-06	CD8+ Trm
DOK2	1.09046e-10	-0.358505	0.172	0.27	3.28437e-06	CD8+ Trm
CALR	1.11835e-10	-0.327371	0.39	0.504	3.36835e-06	CD8+ Trm
PSMB6	1.11984e-10	-0.272572	0.199	0.3	3.37284e-06	CD8+ Trm
IDH2	2.25095e-10	-0.275257	0.183	0.285	6.77963e-06	CD8+ Trm
SUMO2	3.19837e-10	-0.254487	0.542	0.652	9.63316e-06	CD8+ Trm
LIMD2	3.2941e-10	-0.294403	0.324	0.438	9.9215e-06	CD8+ Trm
SH2D2A	3.41281e-10	-0.327117	0.239	0.339	1.0279e-05	CD8+ Trm
HMGB2	5.12374e-10	-0.317495	0.337	0.444	1.54322e-05	CD8+ Trm
HSPA1A	7.22055e-10	-0.948039	0.3	0.395	2.17476e-05	CD8+ Trm
ATP5F1E	8.04851e-10	0.344819	0.515	0.415	2.42413e-05	CD8+ Trm
CHST12	1.05047e-09	-0.306814	0.165	0.253	3.1639e-05	CD8+ Trm
RAC2	1.12618e-09	-0.273672	0.577	0.664	3.39195e-05	CD8+ Trm
GNG2	1.1278e-09	-0.284487	0.243	0.344	3.39683e-05	CD8+ Trm
TSPO	1.25882e-09	-0.300168	0.222	0.32	3.79145e-05	CD8+ Trm
C19orf43	1.7737e-09	-0.327707	0.194	0.285	5.34221e-05	CD8+ Trm
ATP5G2	2.05185e-09	-0.359588	0.239	0.331	6.17997e-05	CD8+ Trm
HSP90AA1	2.1124e-09	-0.6695	0.728	0.81	6.36233e-05	CD8+ Trm
IL2RB	2.33142e-09	-0.3147	0.166	0.251	7.02202e-05	CD8+ Trm
POMP	3.14755e-09	-0.279942	0.332	0.432	9.4801e-05	CD8+ Trm
FKBP1A	4.58407e-09	-0.310729	0.283	0.383	0.000138068	CD8+ Trm
BRK1	4.61407e-09	-0.261022	0.311	0.418	0.000138971	CD8+ Trm
MOB1A	4.88649e-09	-0.269205	0.173	0.262	0.000147176	CD8+ Trm
UCP2	9.28028e-09	-0.291757	0.229	0.316	0.000279513	CD8+ Trm
PKM	1.08183e-08	-0.28492	0.279	0.37	0.000325836	CD8+ Trm
TBCB	1.15271e-08	-0.26514	0.179	0.267	0.000347186	CD8+ Trm
CNOT6L	1.16672e-08	-0.268704	0.228	0.322	0.000351403	CD8+ Trm
HSP90AB1	1.88544e-08	-0.359555	0.568	0.684	0.000567877	CD8+ Trm
ANXA6	2.18742e-08	-0.255007	0.202	0.293	0.00065883	CD8+ Trm
CTSC	3.66623e-08	-0.290028	0.291	0.384	0.00110423	CD8+ Trm
PGAM1	3.90484e-08	-0.281399	0.271	0.358	0.0011761	CD8+ Trm
ATP5D	4.0759e-08	-0.280367	0.171	0.252	0.00122762	CD8+ Trm
PRDX6	4.49976e-08	-0.252833	0.259	0.352	0.00135528	CD8+ Trm
HSPE1	5.59607e-08	-0.350844	0.422	0.523	0.00168548	CD8+ Trm
ZNF331	7.02398e-08	-0.331621	0.237	0.32	0.00211555	CD8+ Trm
ATP1B3	7.4765e-08	-0.294198	0.208	0.293	0.00225185	CD8+ Trm
RACK1	9.41298e-08	0.251856	0.539	0.446	0.0028351	CD8+ Trm
UBE2B	9.81166e-08	-0.265527	0.273	0.362	0.00295517	CD8+ Trm
SOD1	1.05745e-07	-0.252027	0.466	0.561	0.00318492	CD8+ Trm
TANK	1.17361e-07	-0.258285	0.171	0.25	0.0035348	CD8+ Trm
CNN2	1.69064e-07	-0.255315	0.204	0.287	0.00509204	CD8+ Trm
MYADM	2.46875e-07	0.384082	0.345	0.279	0.00743564	CD8+ Trm
TUBA4A	8.88784e-07	-0.326159	0.311	0.391	0.0267693	CD8+ Trm
DNAJA1	9.50628e-07	-0.373069	0.421	0.501	0.028632	CD8+ Trm
CD55	9.8518e-07	0.348685	0.27	0.211	0.0296726	CD8+ Trm
NOP58	1.02198e-06	-0.264429	0.186	0.258	0.0307811	CD8+ Trm
CCL4L2	4.62632e-06	0.269768	0.278	0.361	0.13934	CD8+ Trm
HSPD1	8.40176e-06	-0.465104	0.284	0.356	0.253053	CD8+ Trm
CCL4	1.06583e-05	0.397022	0.525	0.653	0.321018	CD8+ Trm
HSPH1	1.2532e-05	-0.474239	0.207	0.266	0.377452	CD8+ Trm
KLRB1	1.27515e-05	-0.697758	0.379	0.417	0.384061	CD8+ Trm
NOP53	1.43019e-05	0.30257	0.314	0.26	0.43076	CD8+ Trm
DNAJB1	1.53792e-05	-0.587912	0.478	0.551	0.463205	CD8+ Trm
RGS2	2.35689e-05	-0.30804	0.323	0.393	0.709872	CD8+ Trm
LGALS1	2.41808e-05	-0.490671	0.32	0.376	0.728303	CD8+ Trm
SPOCK2	8.56152e-05	-0.276529	0.272	0.331	1	CD8+ Trm
GIMAP4	0.000224742	-0.25188	0.23	0.282	1	CD8+ Trm
HSPB1	0.000375362	-0.450673	0.249	0.304	1	CD8+ Trm
JUN	0.000410575	0.303859	0.74	0.745	1	CD8+ Trm
FYB1	0.000661224	0.26362	0.302	0.258	1	CD8+ Trm
JCHAIN	0.00117548	0.398035	0.271	0.241	1	CD8+ Trm
HSPA1B	0.00137948	-0.653417	0.275	0.317	1	CD8+ Trm
DUSP1	0.00167403	0.310043	0.686	0.692	1	CD8+ Trm
CD69	0.0024978	0.344547	0.681	0.694	1	CD8+ Trm
ELOB	0.00334274	0.26607	0.296	0.262	1	CD8+ Trm
KLF6	0.00638859	0.282374	0.717	0.745	1	CD8+ Trm

## Sheet: CD4+ T cells
Supplementary Table 1-2. Marker genes for CD4+ T cell clusters.
Gene	p value	avg_log2FC	pct exp in cluster	pct exp in other clusters	adjusted p value	cluster
HSPA6	0	4.08407	0.49	0.046	0	CD4+ Stressed T
HSPA1B	3.54216e-303	2.8877	0.958	0.346	1.06686e-298	CD4+ Stressed T
HSPA1A	1.68252e-272	2.83026	0.967	0.432	5.06757e-268	CD4+ Stressed T
DNAJB1	4.79243e-221	2.73625	0.953	0.587	1.44343e-216	CD4+ Stressed T
HSP90AA1	7.46685e-197	2.32597	0.982	0.801	2.24894e-192	CD4+ Stressed T
HSPH1	1.855e-145	2.3828	0.714	0.29	5.58708e-141	CD4+ Stressed T
NR4A1	4.28973e-118	1.78563	0.477	0.133	1.29202e-113	CD4+ Stressed T
HSPB1	1.31937e-115	2.18679	0.727	0.355	3.97382e-111	CD4+ Stressed T
EGR1	5.82816e-114	2.01495	0.373	0.085	1.75538e-109	CD4+ Stressed T
ZFAND2A	1.56821e-108	2.36057	0.395	0.102	4.72329e-104	CD4+ Stressed T
JUN	6.87355e-107	1.8568	0.918	0.717	2.07024e-102	CD4+ Stressed T
HSPA8	3.41411e-96	1.55959	0.925	0.796	1.0283e-91	CD4+ Stressed T
DNAJB4	1.77766e-92	1.62805	0.375	0.103	5.35415e-88	CD4+ Stressed T
HSPE1	8.5345e-90	1.55909	0.816	0.548	2.5705e-85	CD4+ Stressed T
RHOB	1.37278e-83	2.11365	0.393	0.123	4.13466e-79	CD4+ Stressed T
BAG3	2.73546e-76	1.59937	0.321	0.087	8.23895e-72	CD4+ Stressed T
HSPD1	1.39657e-74	1.74083	0.699	0.417	4.20632e-70	CD4+ Stressed T
PPP1R15A	5.46477e-67	1.56098	0.749	0.508	1.64593e-62	CD4+ Stressed T
DNAJA1	1.2518e-65	1.50024	0.73	0.496	3.7703e-61	CD4+ Stressed T
GADD45B	2.75831e-65	1.74251	0.556	0.277	8.30775e-61	CD4+ Stressed T
HSP90AB1	4.75599e-63	1.35169	0.854	0.701	1.43246e-58	CD4+ Stressed T
UBC	5.01018e-61	1.24431	0.936	0.849	1.50901e-56	CD4+ Stressed T
UBB	1.74897e-60	1.27711	0.891	0.769	5.26773e-56	CD4+ Stressed T
CACYBP	3.64969e-60	1.33057	0.643	0.383	1.09925e-55	CD4+ Stressed T
DUSP1	4.8671e-53	1.32476	0.862	0.695	1.46592e-48	CD4+ Stressed T
ATF3	7.27966e-52	1.46825	0.308	0.104	2.19256e-47	CD4+ Stressed T
BTG2	2.3215e-48	1.25683	0.645	0.403	6.99213e-44	CD4+ Stressed T
RGS2	4.64211e-42	1.23636	0.459	0.234	1.39816e-37	CD4+ Stressed T
CREM	1.00809e-36	-1.32514	0.381	0.622	3.03626e-32	CD4+ Stressed T
AHSA1	6.01367e-36	0.940483	0.381	0.183	1.81126e-31	CD4+ Stressed T
B2M	2.67857e-34	-0.430888	0.995	1	8.06758e-30	CD4+ Stressed T
S100A4	1.73026e-33	-0.978893	0.668	0.805	5.21138e-29	CD4+ Stressed T
ARPC1B	3.0824e-32	-0.986032	0.244	0.49	9.28388e-28	CD4+ Stressed T
MRPL18	9.83482e-32	1.06683	0.377	0.192	2.96215e-27	CD4+ Stressed T
NEU1	7.99728e-30	1.03053	0.271	0.115	2.4087e-25	CD4+ Stressed T
IER2	1.56413e-29	1.22409	0.596	0.427	4.711e-25	CD4+ Stressed T
TMSB4X	5.57586e-29	-0.503152	0.98	0.995	1.67939e-24	CD4+ Stressed T
CHORDC1	2.15483e-27	0.85183	0.342	0.171	6.49012e-23	CD4+ Stressed T
UBA52	3.52878e-26	-0.443414	0.84	0.932	1.06283e-21	CD4+ Stressed T
TRAC	9.04493e-26	-0.89281	0.408	0.628	2.72424e-21	CD4+ Stressed T
CD3D	3.08018e-24	-0.553644	0.709	0.871	9.27718e-20	CD4+ Stressed T
FOS	1.36788e-23	1.1077	0.736	0.6	4.11993e-19	CD4+ Stressed T
NFKBIA	2.33572e-23	1.08497	0.754	0.677	7.03494e-19	CD4+ Stressed T
FAU	1.80318e-22	-0.366787	0.925	0.973	5.43099e-18	CD4+ Stressed T
TNFRSF4	2.42727e-22	-1.33589	0.166	0.366	7.31069e-18	CD4+ Stressed T
DEDD2	2.61125e-22	0.73582	0.286	0.144	7.86482e-18	CD4+ Stressed T
SERTAD1	9.90717e-22	0.82158	0.388	0.227	2.98394e-17	CD4+ Stressed T
TSPYL2	1.17744e-21	0.812301	0.375	0.218	3.54632e-17	CD4+ Stressed T
MYL6	1.35915e-21	-0.47417	0.781	0.871	4.09362e-17	CD4+ Stressed T
TMSB10	1.54967e-21	-0.415254	0.938	0.968	4.66744e-17	CD4+ Stressed T
DUSP2	1.93474e-21	1.17209	0.556	0.427	5.82724e-17	CD4+ Stressed T
UQCR11	4.72201e-21	-0.63945	0.373	0.568	1.42222e-16	CD4+ Stressed T
COX7C	1.46604e-20	-0.461424	0.643	0.791	4.41556e-16	CD4+ Stressed T
COX6C	5.94459e-20	-0.575544	0.41	0.599	1.79045e-15	CD4+ Stressed T
SERF2	1.87637e-18	-0.413436	0.8	0.882	5.65145e-14	CD4+ Stressed T
UQCRB	4.96707e-18	-0.47494	0.619	0.756	1.49603e-13	CD4+ Stressed T
CYBA	1.67396e-17	-0.49785	0.625	0.763	5.04179e-13	CD4+ Stressed T
CDKN1A	2.75892e-17	0.713326	0.315	0.178	8.30959e-13	CD4+ Stressed T
COMMD6	1.13638e-16	-0.439787	0.552	0.714	3.42266e-12	CD4+ Stressed T
TCP1	1.92079e-16	0.563124	0.341	0.201	5.78522e-12	CD4+ Stressed T
CD2	3.53849e-16	-0.474381	0.608	0.746	1.06576e-11	CD4+ Stressed T
IL2RG	7.84218e-16	-0.671001	0.224	0.389	2.36199e-11	CD4+ Stressed T
OST4	1.47745e-15	-0.48277	0.546	0.697	4.44995e-11	CD4+ Stressed T
ID2	2.1175e-15	0.756615	0.501	0.358	6.3777e-11	CD4+ Stressed T
TMA7	3.31179e-15	-0.39355	0.63	0.768	9.97477e-11	CD4+ Stressed T
DDIT4	3.81713e-15	1.08822	0.648	0.557	1.14968e-10	CD4+ Stressed T
HLA-A	7.17231e-15	-0.383485	0.911	0.974	2.16023e-10	CD4+ Stressed T
COX8A	8.55304e-15	-0.492801	0.359	0.522	2.57609e-10	CD4+ Stressed T
LEPROTL1	8.77205e-15	-0.500276	0.446	0.608	2.64205e-10	CD4+ Stressed T
CARD16	1.12751e-14	-0.838477	0.208	0.356	3.39594e-10	CD4+ Stressed T
SRGN	1.34099e-14	-0.408304	0.82	0.917	4.03893e-10	CD4+ Stressed T
COTL1	1.6212e-14	-0.480594	0.357	0.529	4.8829e-10	CD4+ Stressed T
TIGIT	3.35983e-14	-0.771839	0.155	0.305	1.01195e-09	CD4+ Stressed T
HINT1	4.04516e-14	-0.389146	0.648	0.776	1.21836e-09	CD4+ Stressed T
UBL5	4.13235e-14	-0.45063	0.43	0.591	1.24462e-09	CD4+ Stressed T
SMAP2	6.8167e-14	-0.583456	0.211	0.366	2.05312e-09	CD4+ Stressed T
PCBP1	7.41659e-14	-0.455196	0.335	0.498	2.2338e-09	CD4+ Stressed T
POLR2L	8.2117e-14	-0.509818	0.29	0.449	2.47328e-09	CD4+ Stressed T
COX7A2	1.03283e-13	-0.488791	0.443	0.579	3.11079e-09	CD4+ Stressed T
TNFRSF18	1.48364e-13	-0.897046	0.204	0.342	4.46857e-09	CD4+ Stressed T
HERPUD1	1.58374e-13	0.729365	0.525	0.412	4.77007e-09	CD4+ Stressed T
H3F3A	2.13093e-13	-0.377691	0.738	0.834	6.41815e-09	CD4+ Stressed T
MZT2B	2.99286e-13	-0.526423	0.281	0.444	9.01419e-09	CD4+ Stressed T
IER5	3.09438e-13	1.12834	0.257	0.154	9.31997e-09	CD4+ Stressed T
CLK1	3.48416e-13	0.637123	0.466	0.347	1.04939e-08	CD4+ Stressed T
GMFG	4.41717e-13	-0.448946	0.503	0.652	1.33041e-08	CD4+ Stressed T
CD27	6.37674e-13	-0.622567	0.166	0.309	1.92061e-08	CD4+ Stressed T
TNFRSF1B	1.21916e-12	-0.555525	0.155	0.295	3.672e-08	CD4+ Stressed T
NAP1L1	1.44666e-12	-0.516445	0.392	0.527	4.35721e-08	CD4+ Stressed T
NDUFA3	4.05042e-12	-0.558522	0.208	0.349	1.21995e-07	CD4+ Stressed T
GNB2L1	4.83498e-12	-0.597153	0.379	0.509	1.45625e-07	CD4+ Stressed T
TRBC2	5.44937e-12	-0.50676	0.539	0.661	1.6413e-07	CD4+ Stressed T
ISG20	7.09441e-12	-0.433288	0.415	0.558	2.13676e-07	CD4+ Stressed T
MZT2A	8.0685e-12	-0.492274	0.226	0.364	2.43015e-07	CD4+ Stressed T
BLOC1S1	8.09224e-12	-0.543163	0.135	0.261	2.4373e-07	CD4+ Stressed T
TAF7	9.95238e-12	0.62644	0.377	0.263	2.99756e-07	CD4+ Stressed T
ICOS	1.02758e-11	-0.569706	0.224	0.366	3.09498e-07	CD4+ Stressed T
ATP5G2	1.16664e-11	-0.548417	0.25	0.388	3.51381e-07	CD4+ Stressed T
OAZ1	1.25088e-11	-0.363936	0.752	0.823	3.76753e-07	CD4+ Stressed T
CALM2	1.4919e-11	-0.40882	0.514	0.643	4.49345e-07	CD4+ Stressed T
CD52	1.7281e-11	-0.457759	0.641	0.776	5.20485e-07	CD4+ Stressed T
SKP1	1.96673e-11	-0.397084	0.543	0.66	5.92361e-07	CD4+ Stressed T
ITM2A	1.98518e-11	-0.494469	0.31	0.461	5.97916e-07	CD4+ Stressed T
NDUFA11	2.23186e-11	-0.517039	0.173	0.299	6.72214e-07	CD4+ Stressed T
PTPRC	2.3116e-11	-0.346975	0.627	0.772	6.9623e-07	CD4+ Stressed T
HCST	3.06595e-11	-0.489893	0.373	0.508	9.23432e-07	CD4+ Stressed T
NDUFA4	4.01356e-11	-0.384886	0.494	0.616	1.20884e-06	CD4+ Stressed T
NDUFS5	4.38085e-11	-0.386623	0.426	0.577	1.31947e-06	CD4+ Stressed T
NDUFB2	4.84023e-11	-0.421388	0.286	0.425	1.45783e-06	CD4+ Stressed T
SARAF	5.23993e-11	-0.34645	0.803	0.872	1.57822e-06	CD4+ Stressed T
SNRPD2	5.64159e-11	-0.40579	0.446	0.588	1.69919e-06	CD4+ Stressed T
ARHGDIB	6.04658e-11	-0.287267	0.74	0.865	1.82117e-06	CD4+ Stressed T
PPM1G	6.35944e-11	-0.498436	0.129	0.251	1.9154e-06	CD4+ Stressed T
CD69	7.70142e-11	0.742993	0.658	0.574	2.31959e-06	CD4+ Stressed T
ETS1	7.90797e-11	-0.482263	0.288	0.431	2.3818e-06	CD4+ Stressed T
TOMM7	9.32561e-11	-0.334786	0.634	0.755	2.80878e-06	CD4+ Stressed T
IL32	1.0536e-10	-0.534119	0.805	0.88	3.17333e-06	CD4+ Stressed T
SON	1.23746e-10	-0.332387	0.395	0.541	3.7271e-06	CD4+ Stressed T
SELK	1.28954e-10	-0.527131	0.202	0.334	3.88396e-06	CD4+ Stressed T
GSPT1	1.65456e-10	-0.482439	0.157	0.279	4.98336e-06	CD4+ Stressed T
SAT1	1.68741e-10	0.83132	0.75	0.664	5.08231e-06	CD4+ Stressed T
ALDOA	1.75144e-10	-0.398761	0.388	0.52	5.27517e-06	CD4+ Stressed T
FAM177A1	2.19326e-10	-0.533185	0.242	0.369	6.60589e-06	CD4+ Stressed T
NFKBIZ	2.76566e-10	0.614587	0.352	0.247	8.32989e-06	CD4+ Stressed T
FYB	2.87323e-10	-0.371684	0.157	0.288	8.65389e-06	CD4+ Stressed T
EIF4A2	3.14064e-10	0.46819	0.594	0.501	9.45931e-06	CD4+ Stressed T
CMPK1	3.14722e-10	-0.416103	0.173	0.299	9.4791e-06	CD4+ Stressed T
ATP5L	3.15288e-10	-0.547804	0.306	0.432	9.49615e-06	CD4+ Stressed T
SUB1	3.81684e-10	-0.368253	0.599	0.686	1.14959e-05	CD4+ Stressed T
DOK2	6.08686e-10	0.698576	0.335	0.241	1.8333e-05	CD4+ Stressed T
FOSB	6.87409e-10	0.741005	0.419	0.317	2.07041e-05	CD4+ Stressed T
CKLF	7.25337e-10	-0.606435	0.264	0.379	2.18464e-05	CD4+ Stressed T
S100A6	7.8361e-10	-0.291376	0.658	0.767	2.36016e-05	CD4+ Stressed T
RAC1	8.24764e-10	-0.348767	0.213	0.35	2.48411e-05	CD4+ Stressed T
CORO1B	1.02613e-09	-0.541545	0.25	0.378	3.0906e-05	CD4+ Stressed T
COX6A1	1.03612e-09	-0.3813	0.428	0.552	3.12068e-05	CD4+ Stressed T
SUMO2	1.20861e-09	-0.342297	0.577	0.693	3.64021e-05	CD4+ Stressed T
CCNI	1.72604e-09	-0.310799	0.57	0.699	5.19865e-05	CD4+ Stressed T
CCR6	1.96594e-09	-0.475822	0.162	0.281	5.92122e-05	CD4+ Stressed T
COX6B1	2.17632e-09	-0.334305	0.444	0.58	6.55485e-05	CD4+ Stressed T
TCEB2	2.3108e-09	-0.475222	0.208	0.33	6.95991e-05	CD4+ Stressed T
NDUFA13	2.55332e-09	-0.396574	0.199	0.321	7.69036e-05	CD4+ Stressed T
NDUFB4	3.32973e-09	-0.434122	0.259	0.376	0.000100288	CD4+ Stressed T
SAMSN1	3.63828e-09	-0.433257	0.297	0.42	0.000109581	CD4+ Stressed T
CD7	4.00539e-09	-0.33615	0.566	0.687	0.000120638	CD4+ Stressed T
NDUFA1	4.25888e-09	-0.368772	0.322	0.45	0.000128273	CD4+ Stressed T
TAGAP	4.2769e-09	0.558379	0.37	0.267	0.000128816	CD4+ Stressed T
TXNIP	5.26631e-09	0.489556	0.65	0.551	0.000158616	CD4+ Stressed T
EZR	5.46105e-09	-0.397277	0.366	0.498	0.000164481	CD4+ Stressed T
C19orf43	5.83147e-09	-0.444163	0.2	0.316	0.000175638	CD4+ Stressed T
GLTSCR2	6.31106e-09	-0.510546	0.259	0.377	0.000190083	CD4+ Stressed T
RAP1A	7.4449e-09	-0.381356	0.281	0.404	0.000224233	CD4+ Stressed T
UQCRQ	8.00581e-09	-0.420695	0.24	0.356	0.000241127	CD4+ Stressed T
NDUFB8	9.002e-09	-0.420224	0.158	0.267	0.000271131	CD4+ Stressed T
PPP1R2	1.13956e-08	0.61906	0.55	0.479	0.000343224	CD4+ Stressed T
COX17	1.20665e-08	-0.438119	0.173	0.282	0.00036343	CD4+ Stressed T
FKBP1A	1.51281e-08	-0.402092	0.288	0.404	0.000455644	CD4+ Stressed T
CDC42EP3	1.62376e-08	0.448307	0.25	0.162	0.000489059	CD4+ Stressed T
ANAPC16	1.86912e-08	-0.322806	0.403	0.531	0.00056296	CD4+ Stressed T
ARL6IP5	1.91288e-08	-0.337924	0.457	0.569	0.00057614	CD4+ Stressed T
CCL5	2.21265e-08	0.741371	0.281	0.189	0.000666428	CD4+ Stressed T
NDFIP1	2.21661e-08	-0.403117	0.25	0.368	0.00066762	CD4+ Stressed T
YPEL5	2.35225e-08	-0.511088	0.397	0.504	0.000708475	CD4+ Stressed T
ATP5E	2.59161e-08	-0.45839	0.366	0.476	0.000780567	CD4+ Stressed T
RBX1	2.79347e-08	-0.414901	0.217	0.326	0.000841366	CD4+ Stressed T
CORO1A	2.91171e-08	-0.283507	0.57	0.701	0.000876979	CD4+ Stressed T
CD53	3.02563e-08	-0.321662	0.421	0.547	0.000911289	CD4+ Stressed T
FMNL1	4.59797e-08	-0.308426	0.148	0.253	0.00138486	CD4+ Stressed T
BATF	5.19752e-08	-0.600544	0.299	0.406	0.00156544	CD4+ Stressed T
ATP6V0E1	6.4736e-08	-0.32159	0.441	0.558	0.00194978	CD4+ Stressed T
CLEC2D	9.49532e-08	-0.360063	0.268	0.39	0.0028599	CD4+ Stressed T
PNRC1	9.87565e-08	-0.275648	0.592	0.702	0.00297445	CD4+ Stressed T
RABAC1	1.03529e-07	-0.31954	0.202	0.311	0.00311818	CD4+ Stressed T
CDC42SE2	1.0392e-07	-0.299999	0.302	0.426	0.00312995	CD4+ Stressed T
SRP14	1.18565e-07	-0.270828	0.658	0.742	0.00357107	CD4+ Stressed T
XBP1	1.29343e-07	0.430822	0.286	0.199	0.00389568	CD4+ Stressed T
HNRNPK	1.40261e-07	-0.277469	0.454	0.576	0.00422452	CD4+ Stressed T
YPEL3	1.67887e-07	-0.400528	0.153	0.254	0.00505659	CD4+ Stressed T
UQCR10	1.87995e-07	-0.338947	0.333	0.439	0.00566222	CD4+ Stressed T
SNU13	1.88232e-07	-0.324463	0.33	0.439	0.00566936	CD4+ Stressed T
SNRPG	2.1997e-07	-0.304952	0.297	0.403	0.00662526	CD4+ Stressed T
CDC42	2.25186e-07	-0.346556	0.404	0.507	0.00678237	CD4+ Stressed T
PET100	2.34697e-07	-0.311564	0.162	0.265	0.00706883	CD4+ Stressed T
ATP1B3	2.39574e-07	-0.524914	0.175	0.271	0.00721574	CD4+ Stressed T
SRSF9	2.59024e-07	-0.3843	0.164	0.257	0.00780155	CD4+ Stressed T
IRF1	2.78876e-07	0.461755	0.439	0.355	0.00839946	CD4+ Stressed T
ENO1	2.79683e-07	-0.34995	0.448	0.543	0.00842378	CD4+ Stressed T
POMP	2.98565e-07	-0.320623	0.273	0.383	0.00899248	CD4+ Stressed T
HIST1H4C	3.08066e-07	-0.290905	0.248	0.354	0.00927865	CD4+ Stressed T
NEDD8	3.51985e-07	-0.357836	0.293	0.392	0.0106015	CD4+ Stressed T
ATP5F1B	3.84649e-07	0.326331	0.266	0.182	0.0115852	CD4+ Stressed T
NDUFA6	4.34351e-07	-0.30374	0.191	0.293	0.0130822	CD4+ Stressed T
CALM3	6.68503e-07	-0.325964	0.299	0.399	0.0201346	CD4+ Stressed T
NR3C1	6.98002e-07	-0.431585	0.295	0.397	0.0210231	CD4+ Stressed T
FKBP8	7.29017e-07	-0.35739	0.25	0.349	0.0219573	CD4+ Stressed T
JUNB	8.97448e-07	0.435177	0.791	0.748	0.0270302	CD4+ Stressed T
PARK7	9.12919e-07	-0.300882	0.368	0.48	0.0274962	CD4+ Stressed T
CCT4	9.16256e-07	0.47178	0.352	0.275	0.0275967	CD4+ Stressed T
C12orf57	1.03899e-06	-0.335074	0.485	0.585	0.0312934	CD4+ Stressed T
SRSF5	1.2193e-06	-0.328469	0.361	0.468	0.036724	CD4+ Stressed T
GPR183	1.28772e-06	-0.283633	0.352	0.452	0.038785	CD4+ Stressed T
SSU72	1.35888e-06	-0.353241	0.195	0.286	0.040928	CD4+ Stressed T
TUBB4B	1.49224e-06	0.514155	0.399	0.317	0.0449449	CD4+ Stressed T
SEC62	1.50343e-06	-0.317654	0.244	0.345	0.0452818	CD4+ Stressed T
CNOT6L	1.67103e-06	-0.28859	0.22	0.318	0.0503296	CD4+ Stressed T
SEC61B	1.94819e-06	-0.273359	0.368	0.475	0.0586776	CD4+ Stressed T
NDUFB1	2.06219e-06	-0.358622	0.215	0.31	0.0621112	CD4+ Stressed T
CLEC2B	2.52869e-06	0.587335	0.37	0.297	0.0761615	CD4+ Stressed T
PSMB1	2.69859e-06	-0.322946	0.306	0.403	0.0812787	CD4+ Stressed T
SQSTM1	3.17409e-06	0.514165	0.434	0.363	0.0956005	CD4+ Stressed T
ISG15	3.57526e-06	-0.255779	0.302	0.407	0.107683	CD4+ Stressed T
TMEM258	3.67496e-06	-0.36275	0.337	0.428	0.110686	CD4+ Stressed T
LTB	3.71511e-06	-0.316501	0.597	0.704	0.111895	CD4+ Stressed T
SH3BGRL	4.27807e-06	-0.339117	0.284	0.377	0.128851	CD4+ Stressed T
LAMTOR4	4.36371e-06	-0.275376	0.301	0.399	0.131431	CD4+ Stressed T
LCK	5.68596e-06	-0.275384	0.399	0.509	0.171255	CD4+ Stressed T
FAM96B	5.88583e-06	-0.268831	0.22	0.316	0.177275	CD4+ Stressed T
ATP5D	6.37916e-06	-0.309248	0.182	0.272	0.192134	CD4+ Stressed T
PRDX2	6.96686e-06	-0.289476	0.311	0.411	0.209835	CD4+ Stressed T
COX7B	7.09194e-06	-0.32419	0.344	0.438	0.213602	CD4+ Stressed T
AES	7.26433e-06	-0.334125	0.31	0.396	0.218794	CD4+ Stressed T
TRBC1	7.96272e-06	-0.644377	0.35	0.429	0.239829	CD4+ Stressed T
CD3G	8.22436e-06	-0.294378	0.441	0.544	0.24771	CD4+ Stressed T
TANK	8.95892e-06	-0.27941	0.211	0.294	0.269834	CD4+ Stressed T
TRA2B	9.25099e-06	0.42542	0.403	0.326	0.278631	CD4+ Stressed T
G3BP2	9.39272e-06	-0.25477	0.27	0.366	0.282899	CD4+ Stressed T
CAPZA1	1.03731e-05	-0.287291	0.215	0.306	0.312428	CD4+ Stressed T
CKS2	1.07427e-05	0.521094	0.262	0.198	0.32356	CD4+ Stressed T
EIF4B	1.08319e-05	-0.303562	0.301	0.391	0.326245	CD4+ Stressed T
SPCS1	1.11461e-05	-0.271427	0.366	0.461	0.335708	CD4+ Stressed T
PPP1CB	1.12547e-05	-0.328512	0.246	0.338	0.338981	CD4+ Stressed T
TYMP	1.19386e-05	-0.322142	0.18	0.266	0.359578	CD4+ Stressed T
MINOS1	1.27331e-05	-0.272768	0.193	0.281	0.383507	CD4+ Stressed T
H2AFV	1.45453e-05	-0.301956	0.306	0.392	0.438089	CD4+ Stressed T
KLF6	1.50106e-05	0.403278	0.781	0.753	0.452105	CD4+ Stressed T
NOP10	1.72854e-05	-0.30248	0.277	0.364	0.52062	CD4+ Stressed T
COX7A2L	2.01798e-05	-0.279043	0.237	0.325	0.607794	CD4+ Stressed T
IGLC2	2.13874e-05	-0.250291	0.211	0.301	0.644168	CD4+ Stressed T
PKM	2.17223e-05	-0.318056	0.335	0.436	0.654254	CD4+ Stressed T
ZFP36L1	2.3994e-05	0.596044	0.532	0.48	0.722675	CD4+ Stressed T
COX5B	2.58052e-05	-0.258083	0.43	0.514	0.777228	CD4+ Stressed T
GNG2	2.62502e-05	-0.334152	0.226	0.31	0.790629	CD4+ Stressed T
RACK1	3.25116e-05	0.321153	0.515	0.437	0.979218	CD4+ Stressed T
REL	3.844e-05	-0.289293	0.259	0.346	1	CD4+ Stressed T
ICAM3	3.85587e-05	-0.263082	0.302	0.396	1	CD4+ Stressed T
KLRB1	4.05589e-05	-0.453013	0.457	0.531	1	CD4+ Stressed T
SH2D2A	4.32178e-05	-0.291334	0.237	0.32	1	CD4+ Stressed T
TSTD1	4.59206e-05	-0.31903	0.211	0.292	1	CD4+ Stressed T
TUBA1B	4.6433e-05	0.403626	0.441	0.381	1	CD4+ Stressed T
ANXA1	4.69623e-05	0.623331	0.439	0.375	1	CD4+ Stressed T
C4orf48	4.80491e-05	-0.303837	0.182	0.258	1	CD4+ Stressed T
SNRPF	4.98371e-05	-0.265616	0.208	0.289	1	CD4+ Stressed T
ROMO1	5.74405e-05	-0.304009	0.199	0.275	1	CD4+ Stressed T
SLC38A2	6.7704e-05	0.560273	0.282	0.224	1	CD4+ Stressed T
AURKAIP1	7.27484e-05	-0.257255	0.2	0.275	1	CD4+ Stressed T
TMEM243	8.86428e-05	-0.282711	0.177	0.25	1	CD4+ Stressed T
NSA2	9.00956e-05	-0.275913	0.31	0.387	1	CD4+ Stressed T
ELF1	9.10306e-05	-0.25839	0.383	0.469	1	CD4+ Stressed T
DUSP4	9.48836e-05	-0.345598	0.211	0.288	1	CD4+ Stressed T
MRFAP1	0.000108076	-0.250033	0.206	0.282	1	CD4+ Stressed T
NUDC	0.000113705	0.338081	0.286	0.223	1	CD4+ Stressed T
ATP5F1E	0.00011409	-0.619342	0.346	0.384	1	CD4+ Stressed T
SRSF7	0.000119095	0.419546	0.616	0.571	1	CD4+ Stressed T
IDS	0.000132534	-0.266946	0.293	0.371	1	CD4+ Stressed T
GPX4	0.000138639	-0.25165	0.424	0.506	1	CD4+ Stressed T
SOD2	0.00016655	0.940804	0.275	0.216	1	CD4+ Stressed T
MTRNR2L12	0.00020008	0.409392	0.506	0.418	1	CD4+ Stressed T
VAMP2	0.000251863	-0.268022	0.25	0.325	1	CD4+ Stressed T
TMEM50A	0.000259723	-0.256097	0.322	0.398	1	CD4+ Stressed T
H1FX	0.000263526	-0.300154	0.193	0.262	1	CD4+ Stressed T
GIMAP4	0.000291844	0.354283	0.326	0.265	1	CD4+ Stressed T
HSPA5	0.000326851	0.502534	0.426	0.374	1	CD4+ Stressed T
LY6E	0.000338921	-0.284275	0.368	0.446	1	CD4+ Stressed T
JUND	0.000341278	0.736672	0.51	0.473	1	CD4+ Stressed T
CRIP1	0.000342863	-0.266187	0.313	0.384	1	CD4+ Stressed T
APBB1IP	0.000405903	-0.254023	0.233	0.303	1	CD4+ Stressed T
H3F3B	0.000513947	0.324077	0.918	0.917	1	CD4+ Stressed T
FTL	0.000589228	0.519719	0.911	0.922	1	CD4+ Stressed T
SOD1	0.000618938	0.319616	0.681	0.645	1	CD4+ Stressed T
BIRC3	0.000641609	-0.271499	0.388	0.458	1	CD4+ Stressed T
CAST	0.000861336	-0.271708	0.211	0.269	1	CD4+ Stressed T
FOXP1	0.00117817	-0.254667	0.23	0.293	1	CD4+ Stressed T
PLIN2	0.00145584	0.763697	0.255	0.209	1	CD4+ Stressed T
RNF19A	0.00227272	-0.261523	0.239	0.302	1	CD4+ Stressed T
TAF1D	0.00258141	0.303437	0.346	0.3	1	CD4+ Stressed T
FKBP5	0.0033083	-0.276217	0.235	0.29	1	CD4+ Stressed T
SOCS3	0.00707689	0.345939	0.266	0.226	1	CD4+ Stressed T
ANXA1	0	1.62297	0.667	0.267	0	CD4+ Tcm
IL7R	1.2079e-254	1.10685	0.909	0.662	3.63806e-250	CD4+ Tcm
TIGIT	9.72579e-184	-1.59107	0.083	0.379	2.92931e-179	CD4+ Tcm
KLRB1	7.69762e-161	0.818153	0.746	0.442	2.31845e-156	CD4+ Tcm
CCL5	8.24527e-156	1.24637	0.366	0.128	2.48339e-151	CD4+ Tcm
CTLA4	3.697e-132	-1.42293	0.11	0.354	1.1135e-127	CD4+ Tcm
DUSP4	4.37866e-127	-1.40787	0.11	0.351	1.31881e-122	CD4+ Tcm
SAT1	9.00325e-112	-1.18703	0.55	0.715	2.71169e-107	CD4+ Tcm
CD27	3.19515e-111	-1.08967	0.139	0.364	9.62348e-107	CD4+ Tcm
BATF	2.19986e-107	-1.30634	0.246	0.459	6.62577e-103	CD4+ Tcm
S100A11	7.4486e-89	0.675848	0.681	0.508	2.24344e-84	CD4+ Tcm
VIM	2.02034e-86	0.605254	0.858	0.728	6.08507e-82	CD4+ Tcm
CD52	1.21457e-83	0.55553	0.857	0.734	3.65815e-79	CD4+ Tcm
TNFRSF18	1.00198e-81	-1.35288	0.208	0.384	3.01787e-77	CD4+ Tcm
SRGN	1.76568e-81	-0.541518	0.879	0.923	5.31805e-77	CD4+ Tcm
FKBP11	1.78411e-78	0.629965	0.33	0.159	5.37357e-74	CD4+ Tcm
TPT1	1.51219e-76	0.329037	0.992	0.98	4.55455e-72	CD4+ Tcm
ARID5B	4.41225e-76	-0.774089	0.27	0.466	1.32893e-71	CD4+ Tcm
MIR4435-2HG	4.86415e-75	-0.931648	0.106	0.277	1.46503e-70	CD4+ Tcm
ICOS	8.09873e-75	-0.942541	0.23	0.407	2.43926e-70	CD4+ Tcm
PMAIP1	1.02457e-70	-1.0431	0.135	0.302	3.0859e-66	CD4+ Tcm
ALOX5AP	4.05615e-69	0.477719	0.51	0.308	1.22167e-64	CD4+ Tcm
CARD16	1.70589e-65	-0.983087	0.23	0.393	5.13796e-61	CD4+ Tcm
CD7	1.07558e-64	-0.702094	0.588	0.716	3.23954e-60	CD4+ Tcm
NAMPT	1.98678e-64	-0.774109	0.154	0.319	5.98397e-60	CD4+ Tcm
UBA52	4.48172e-62	0.310923	0.955	0.915	1.34985e-57	CD4+ Tcm
CTSC	6.55282e-62	-0.925555	0.244	0.403	1.97364e-57	CD4+ Tcm
HLA-A	1.44003e-61	-0.438662	0.964	0.973	4.33723e-57	CD4+ Tcm
ZNF331	1.5204e-59	-0.873342	0.191	0.351	4.5793e-55	CD4+ Tcm
UBC	7.03291e-59	-0.699461	0.816	0.869	2.11824e-54	CD4+ Tcm
IL32	2.65606e-57	-0.830375	0.893	0.869	7.9998e-53	CD4+ Tcm
SELL	7.0405e-55	-0.741018	0.138	0.289	2.12053e-50	CD4+ Tcm
CACYBP	1.35798e-53	-0.857947	0.296	0.437	4.09011e-49	CD4+ Tcm
SOD1	1.61813e-53	-0.56064	0.565	0.679	4.87363e-49	CD4+ Tcm
TNFRSF4	5.21615e-53	-1.27786	0.25	0.394	1.57105e-48	CD4+ Tcm
HSPA1A	1.35783e-52	-1.5322	0.368	0.501	4.08966e-48	CD4+ Tcm
S100A10	1.61791e-52	0.502363	0.679	0.557	4.87298e-48	CD4+ Tcm
UCP2	2.50678e-52	-0.821345	0.317	0.465	7.55017e-48	CD4+ Tcm
ERN1	6.23161e-51	0.515818	0.277	0.145	1.8769e-46	CD4+ Tcm
TNFRSF1B	1.94427e-48	-0.743679	0.186	0.325	5.85593e-44	CD4+ Tcm
JUNB	2.07263e-48	-0.629573	0.668	0.783	6.24254e-44	CD4+ Tcm
GBP2	7.78994e-48	-0.679561	0.163	0.301	2.34625e-43	CD4+ Tcm
HLA-DPA1	2.03443e-47	-0.643386	0.152	0.292	6.12749e-43	CD4+ Tcm
CD74	3.61713e-47	-0.760181	0.549	0.656	1.08944e-42	CD4+ Tcm
PHLDA1	6.27739e-43	-0.781012	0.203	0.337	1.89069e-38	CD4+ Tcm
HLA-DPB1	1.05343e-42	-0.61179	0.129	0.257	3.17284e-38	CD4+ Tcm
GIMAP7	2.17644e-42	0.461771	0.467	0.321	6.55522e-38	CD4+ Tcm
HSPA1B	2.49501e-42	-1.4409	0.294	0.415	7.51473e-38	CD4+ Tcm
S100A6	2.58167e-40	0.359162	0.834	0.732	7.77573e-36	CD4+ Tcm
DNPH1	4.00187e-40	-0.61012	0.231	0.359	1.20532e-35	CD4+ Tcm
HSP90AA1	1.58556e-39	-0.846235	0.775	0.825	4.77554e-35	CD4+ Tcm
MGAT4A	2.36474e-39	0.419924	0.335	0.206	7.12237e-35	CD4+ Tcm
STAT3	3.16901e-39	-0.547453	0.323	0.454	9.54475e-35	CD4+ Tcm
CD40LG	6.16314e-39	0.377104	0.309	0.182	1.85628e-34	CD4+ Tcm
RGS1	4.67399e-38	-0.483526	0.567	0.683	1.40776e-33	CD4+ Tcm
CALM3	1.31461e-37	-0.544271	0.304	0.427	3.95947e-33	CD4+ Tcm
MYADM	3.18648e-37	0.570617	0.285	0.171	9.59737e-33	CD4+ Tcm
EMP3	4.13826e-37	0.423924	0.526	0.396	1.2464e-32	CD4+ Tcm
RHBDD2	5.31035e-37	-0.494585	0.138	0.258	1.59942e-32	CD4+ Tcm
HSPH1	8.87177e-37	-0.886696	0.228	0.349	2.67209e-32	CD4+ Tcm
DNAJB1	2.58016e-36	-1.14391	0.537	0.636	7.77119e-32	CD4+ Tcm
HSPE1	1.90987e-35	-0.681853	0.489	0.593	5.75233e-31	CD4+ Tcm
OAZ1	3.39057e-35	-0.398956	0.795	0.828	1.02121e-30	CD4+ Tcm
GLRX	7.08118e-34	-0.607389	0.147	0.257	2.13278e-29	CD4+ Tcm
FKBP1A	2.12412e-33	-0.501664	0.314	0.43	6.39764e-29	CD4+ Tcm
GIMAP4	2.60506e-33	0.369512	0.356	0.234	7.84619e-29	CD4+ Tcm
UBE2B	2.64534e-33	-0.489644	0.353	0.474	7.96751e-29	CD4+ Tcm
FLT3LG	8.96249e-33	0.456179	0.292	0.184	2.69941e-28	CD4+ Tcm
CAPG	3.59997e-32	0.369808	0.288	0.177	1.08428e-27	CD4+ Tcm
UGP2	9.26212e-32	-0.546596	0.217	0.331	2.78966e-27	CD4+ Tcm
YWHAB	9.86942e-32	-0.366673	0.572	0.675	2.97257e-27	CD4+ Tcm
PIM2	1.80137e-31	-0.552702	0.189	0.301	5.42554e-27	CD4+ Tcm
CXCR4	3.11888e-31	0.428402	0.774	0.714	9.39375e-27	CD4+ Tcm
MRPS6	3.8068e-31	-0.493046	0.176	0.289	1.14657e-26	CD4+ Tcm
ACTG1	4.20534e-31	-0.440447	0.86	0.892	1.26661e-26	CD4+ Tcm
H3F3B	5.74442e-31	-0.272577	0.887	0.929	1.73016e-26	CD4+ Tcm
CRIP1	1.95067e-30	0.482317	0.456	0.35	5.87523e-26	CD4+ Tcm
HSPB1	3.62411e-30	-0.872668	0.298	0.407	1.09155e-25	CD4+ Tcm
PKM	3.46196e-29	-0.626088	0.36	0.457	1.04271e-24	CD4+ Tcm
ADGRE5	4.20793e-29	0.472972	0.312	0.211	1.26739e-24	CD4+ Tcm
GPR171	4.48111e-29	0.387992	0.283	0.178	1.34967e-24	CD4+ Tcm
RORA	5.47849e-29	0.332635	0.572	0.454	1.65007e-24	CD4+ Tcm
CYBA	5.5899e-29	0.287814	0.81	0.733	1.68362e-24	CD4+ Tcm
TGFB1	5.97234e-29	0.452416	0.314	0.213	1.79881e-24	CD4+ Tcm
HSPD1	7.53984e-29	-0.655811	0.359	0.462	2.27093e-24	CD4+ Tcm
CORO1B	1.63955e-27	-0.505728	0.291	0.402	4.93815e-23	CD4+ Tcm
SOCS3	2.03405e-27	-0.474409	0.156	0.256	6.12635e-23	CD4+ Tcm
SUMO2	4.27656e-27	-0.338917	0.639	0.705	1.28806e-22	CD4+ Tcm
HSPA8	1.83365e-26	-0.519567	0.77	0.816	5.52277e-22	CD4+ Tcm
CD247	7.78397e-26	-0.418608	0.303	0.408	2.34446e-21	CD4+ Tcm
RBMS1	1.19638e-25	0.391339	0.253	0.163	3.60338e-21	CD4+ Tcm
H3F3A	1.64955e-25	-0.293228	0.808	0.836	4.96829e-21	CD4+ Tcm
CD69	2.32545e-25	0.558054	0.639	0.556	7.00404e-21	CD4+ Tcm
DNAJA1	3.5419e-25	-0.568151	0.446	0.534	1.06679e-20	CD4+ Tcm
BTG3	5.8139e-25	-0.444025	0.186	0.285	1.75109e-20	CD4+ Tcm
ISG15	6.89568e-25	-0.514043	0.326	0.429	2.07691e-20	CD4+ Tcm
DUSP1	9.51973e-25	-0.43353	0.632	0.733	2.86725e-20	CD4+ Tcm
RHOH	1.92142e-24	-0.397285	0.383	0.482	5.78713e-20	CD4+ Tcm
CST7	2.29047e-24	-0.48892	0.231	0.331	6.89866e-20	CD4+ Tcm
CIRBP	2.7577e-24	-0.314349	0.612	0.695	8.30591e-20	CD4+ Tcm
CD28	5.2027e-24	-0.422751	0.186	0.282	1.567e-19	CD4+ Tcm
MYL12A	1.26862e-23	0.276233	0.801	0.751	3.82097e-19	CD4+ Tcm
RBPJ	1.80265e-23	-0.504805	0.225	0.321	5.42941e-19	CD4+ Tcm
GYPC	4.07206e-23	-0.359253	0.341	0.444	1.22646e-18	CD4+ Tcm
SLA	6.13458e-23	-0.457999	0.261	0.357	1.84767e-18	CD4+ Tcm
PPM1G	1.36122e-22	-0.353327	0.176	0.27	4.09987e-18	CD4+ Tcm
ANXA2	4.49266e-22	0.343827	0.337	0.242	1.35315e-17	CD4+ Tcm
HCST	4.95717e-22	0.346863	0.568	0.474	1.49305e-17	CD4+ Tcm
NR4A2	6.50129e-22	-0.504908	0.227	0.321	1.95812e-17	CD4+ Tcm
ARHGDIB	2.67635e-21	-0.29372	0.85	0.861	8.06091e-17	CD4+ Tcm
SMAP2	3.50162e-21	-0.349871	0.283	0.385	1.05465e-16	CD4+ Tcm
HERPUD1	3.719e-21	-0.489181	0.355	0.444	1.12013e-16	CD4+ Tcm
SPOCK2	5.40202e-21	-0.405267	0.531	0.598	1.62704e-16	CD4+ Tcm
UBB	7.23904e-21	-0.397604	0.753	0.785	2.18033e-16	CD4+ Tcm
TYMP	1.04985e-20	-0.541657	0.2	0.285	3.16206e-16	CD4+ Tcm
TRAT1	1.4132e-20	0.25737	0.288	0.195	4.25642e-16	CD4+ Tcm
REL	1.97358e-20	-0.456083	0.276	0.366	5.94423e-16	CD4+ Tcm
ITGB2	2.34816e-20	-0.361172	0.239	0.331	7.07244e-16	CD4+ Tcm
NAP1L4	3.72515e-20	-0.379423	0.211	0.302	1.12198e-15	CD4+ Tcm
SKAP1	4.18899e-20	-0.358751	0.264	0.358	1.26168e-15	CD4+ Tcm
CKLF	8.7196e-20	0.394725	0.437	0.347	2.62626e-15	CD4+ Tcm
PARK7	9.28121e-20	-0.348231	0.417	0.496	2.79541e-15	CD4+ Tcm
LAPTM4A	9.68049e-20	-0.341893	0.167	0.254	2.91567e-15	CD4+ Tcm
ATP5F1E	1.23078e-19	0.480036	0.437	0.36	3.70699e-15	CD4+ Tcm
DUSP2	1.30206e-19	-0.486049	0.365	0.462	3.92167e-15	CD4+ Tcm
USP15	1.70312e-19	-0.374544	0.205	0.292	5.12962e-15	CD4+ Tcm
ACTB	2.37599e-19	-0.454641	0.984	0.977	7.15624e-15	CD4+ Tcm
MRFAP1	2.4448e-19	-0.342184	0.213	0.303	7.3635e-15	CD4+ Tcm
DOK2	4.63153e-19	-0.371689	0.185	0.27	1.39497e-14	CD4+ Tcm
TSPYL2	1.4267e-18	-0.399305	0.167	0.25	4.29709e-14	CD4+ Tcm
RAP1A	2.30482e-18	-0.325176	0.334	0.421	6.94189e-14	CD4+ Tcm
PDE4D	2.54146e-18	0.342309	0.277	0.198	7.65463e-14	CD4+ Tcm
GAPDH	3.41199e-18	-0.351916	0.905	0.9	1.02766e-13	CD4+ Tcm
CREM	6.25884e-18	-0.349632	0.543	0.634	1.8851e-13	CD4+ Tcm
CD48	6.73072e-18	0.27199	0.554	0.47	2.02722e-13	CD4+ Tcm
PRDX2	1.02366e-17	-0.31358	0.343	0.429	3.08317e-13	CD4+ Tcm
LAT	1.91847e-17	-0.327581	0.291	0.38	5.77823e-13	CD4+ Tcm
ATPIF1	2.60889e-17	-0.385268	0.176	0.253	7.85772e-13	CD4+ Tcm
HSP90AB1	2.64414e-17	-0.490061	0.679	0.722	7.9639e-13	CD4+ Tcm
IFITM2	3.81549e-17	0.319441	0.573	0.495	1.14919e-12	CD4+ Tcm
SLC25A3	5.78044e-17	-0.287581	0.481	0.557	1.74101e-12	CD4+ Tcm
RBL2	6.02738e-17	0.262374	0.259	0.182	1.81539e-12	CD4+ Tcm
ITM2A	6.30077e-17	-0.383609	0.4	0.473	1.89773e-12	CD4+ Tcm
NOP58	7.89589e-17	-0.330254	0.228	0.309	2.37816e-12	CD4+ Tcm
AQP3	8.55819e-17	0.259681	0.29	0.212	2.57764e-12	CD4+ Tcm
CLK1	2.3089e-16	-0.341121	0.295	0.376	6.95416e-12	CD4+ Tcm
CMPK1	2.74543e-16	0.289018	0.349	0.269	8.26896e-12	CD4+ Tcm
CYCS	4.26517e-16	-0.349128	0.432	0.513	1.28463e-11	CD4+ Tcm
ANP32A	4.3259e-16	-0.280074	0.179	0.256	1.30292e-11	CD4+ Tcm
TNFAIP3	7.74125e-16	0.45763	0.638	0.59	2.33159e-11	CD4+ Tcm
BIRC3	1.20488e-15	-0.394689	0.397	0.476	3.62897e-11	CD4+ Tcm
SYAP1	1.33366e-15	-0.258509	0.181	0.261	4.01685e-11	CD4+ Tcm
UBE2D3	2.60212e-15	-0.259277	0.519	0.592	7.83734e-11	CD4+ Tcm
SLC2A3	3.28362e-15	-0.369716	0.369	0.444	9.88995e-11	CD4+ Tcm
RHOG	4.03759e-15	-0.291488	0.356	0.433	1.21608e-10	CD4+ Tcm
BCAS2	4.19191e-15	-0.332443	0.226	0.304	1.26256e-10	CD4+ Tcm
HNRNPA3	5.95595e-15	-0.289663	0.387	0.463	1.79387e-10	CD4+ Tcm
PLP2	7.06757e-15	0.315084	0.38	0.308	2.12868e-10	CD4+ Tcm
CNN2	1.17196e-14	-0.330851	0.222	0.296	3.52982e-10	CD4+ Tcm
GPX1	1.21385e-14	-0.394148	0.206	0.274	3.65599e-10	CD4+ Tcm
SCAND1	1.37899e-14	-0.301822	0.276	0.355	4.15338e-10	CD4+ Tcm
MALAT1	2.08469e-14	-0.307806	0.999	0.999	6.27887e-10	CD4+ Tcm
FCMR	2.77289e-14	-0.359323	0.181	0.25	8.35166e-10	CD4+ Tcm
PRDX1	4.04689e-14	-0.296109	0.406	0.478	1.21888e-09	CD4+ Tcm
MT2A	5.2246e-14	-0.36637	0.307	0.386	1.5736e-09	CD4+ Tcm
NR3C1	5.39459e-14	-0.393059	0.335	0.412	1.6248e-09	CD4+ Tcm
SH3BGRL	7.32788e-14	-0.272408	0.315	0.393	2.20708e-09	CD4+ Tcm
CFLAR	1.43682e-13	-0.328217	0.278	0.352	4.32756e-09	CD4+ Tcm
DYNLRB1	1.66447e-13	-0.272832	0.277	0.351	5.01322e-09	CD4+ Tcm
NDUFV2	1.74769e-13	-0.272999	0.371	0.448	5.26388e-09	CD4+ Tcm
PSMB8	1.97918e-13	-0.283799	0.329	0.401	5.9611e-09	CD4+ Tcm
DDIT4	2.01229e-13	-0.518263	0.514	0.58	6.0608e-09	CD4+ Tcm
HMGN2	2.93375e-13	-0.287486	0.406	0.475	8.83615e-09	CD4+ Tcm
PPP1R2	3.73732e-13	-0.326334	0.431	0.503	1.12564e-08	CD4+ Tcm
GPR183	4.20267e-13	0.25135	0.501	0.425	1.2658e-08	CD4+ Tcm
SEPTIN6	4.26286e-13	-0.274124	0.409	0.482	1.28393e-08	CD4+ Tcm
WSB1	5.2223e-13	-0.251382	0.26	0.338	1.5729e-08	CD4+ Tcm
CDKN1B	5.45933e-13	-0.27991	0.237	0.309	1.6443e-08	CD4+ Tcm
NOP10	1.03931e-12	-0.286674	0.308	0.379	3.13031e-08	CD4+ Tcm
LGALS3	1.12257e-12	0.254695	0.386	0.312	3.38108e-08	CD4+ Tcm
TAP1	1.35413e-12	-0.258062	0.21	0.281	4.07851e-08	CD4+ Tcm
HCLS1	1.91372e-12	-0.28846	0.333	0.405	5.76394e-08	CD4+ Tcm
MGST3	5.02153e-12	0.261031	0.259	0.198	1.51244e-07	CD4+ Tcm
VMP1	1.50401e-11	-0.335727	0.23	0.296	4.52993e-07	CD4+ Tcm
ZFAND5	1.53343e-11	-0.349962	0.213	0.277	4.61854e-07	CD4+ Tcm
LCK	1.97452e-11	-0.271582	0.463	0.518	5.94705e-07	CD4+ Tcm
MZT2B	2.12149e-11	0.256513	0.478	0.418	6.38971e-07	CD4+ Tcm
RAC2	2.57464e-11	-0.285912	0.619	0.658	7.75456e-07	CD4+ Tcm
IFITM1	4.37783e-11	0.256247	0.581	0.509	1.31856e-06	CD4+ Tcm
FOSB	1.46928e-10	0.308664	0.367	0.306	4.42532e-06	CD4+ Tcm
ODF2L	1.50037e-10	0.250139	0.33	0.27	4.51895e-06	CD4+ Tcm
PPP1CA	1.5235e-10	-0.292381	0.331	0.394	4.58864e-06	CD4+ Tcm
PGAM1	2.07682e-10	-0.299253	0.325	0.381	6.25518e-06	CD4+ Tcm
NDFIP1	2.84235e-10	-0.259536	0.316	0.378	8.56087e-06	CD4+ Tcm
SEC11C	4.72527e-10	-0.264009	0.219	0.277	1.4232e-05	CD4+ Tcm
HNRNPUL1	5.20378e-10	0.259661	0.277	0.221	1.56733e-05	CD4+ Tcm
LIMD2	6.57726e-10	-0.262183	0.417	0.47	1.981e-05	CD4+ Tcm
CALR	7.40292e-10	-0.3031	0.414	0.468	2.22968e-05	CD4+ Tcm
VCP	7.89177e-10	-0.258414	0.21	0.268	2.37692e-05	CD4+ Tcm
LSP1	8.90327e-10	-0.310508	0.478	0.518	2.68158e-05	CD4+ Tcm
CD82	1.32469e-09	-0.295503	0.197	0.252	3.98984e-05	CD4+ Tcm
TPI1	1.42551e-09	-0.27346	0.484	0.525	4.2935e-05	CD4+ Tcm
IFI16	2.00647e-09	-0.250772	0.267	0.329	6.04329e-05	CD4+ Tcm
KRTCAP2	5.66539e-09	0.25985	0.378	0.326	0.000170636	CD4+ Tcm
ELOB	2.69622e-08	0.320392	0.269	0.222	0.000812074	CD4+ Tcm
ARID5A	3.73624e-08	-0.271159	0.244	0.295	0.00112532	CD4+ Tcm
GADD45B	3.74234e-08	-0.40374	0.257	0.308	0.00112715	CD4+ Tcm
XIST	5.13291e-08	-0.342839	0.24	0.29	0.00154598	CD4+ Tcm
ATP5MG	5.79308e-08	0.267726	0.384	0.335	0.00174482	CD4+ Tcm
ATP5J2	6.4308e-08	-0.253552	0.208	0.254	0.00193689	CD4+ Tcm
SELK	7.19907e-08	-0.274254	0.289	0.34	0.00216829	CD4+ Tcm
FAM177A1	1.16838e-07	-0.297259	0.326	0.375	0.00351906	CD4+ Tcm
ATP5G3	2.82364e-07	-0.251375	0.208	0.252	0.00850453	CD4+ Tcm
ATP5E	3.96203e-06	-0.269228	0.448	0.478	0.119332	CD4+ Tcm
YPEL5	4.83605e-06	-0.263298	0.468	0.51	0.145657	CD4+ Tcm
LMNA	5.72792e-06	0.393208	0.266	0.228	0.172519	CD4+ Tcm
SAMSN1	3.61204e-05	-0.257659	0.39	0.422	1	CD4+ Tcm
PPP1R15A	0.00030593	-0.28155	0.499	0.531	1	CD4+ Tcm
NEAT1	0.000893662	-0.302357	0.565	0.589	1	CD4+ Tcm
JUND	0.00108537	-0.288356	0.459	0.482	1	CD4+ Tcm
TRAC	0.00428962	-0.285883	0.617	0.615	1	CD4+ Tcm
S100A4	7.65117e-285	-1.57171	0.559	0.86	2.30446e-280	CD4+ Tfh
IL32	3.3167e-169	-1.18706	0.753	0.908	9.98956e-165	CD4+ Tfh
S100A6	8.37364e-146	-0.93789	0.57	0.811	2.52206e-141	CD4+ Tfh
SH3BGRL3	5.63865e-134	-0.851402	0.708	0.888	1.69831e-129	CD4+ Tfh
LGALS3	9.55427e-117	-1.07978	0.112	0.392	2.87765e-112	CD4+ Tfh
HSPA1A	1.44972e-112	-2.14699	0.254	0.519	4.36641e-108	CD4+ Tfh
NR3C1	2.05345e-90	0.997496	0.538	0.351	6.1848e-86	CD4+ Tfh
HSPA1B	1.74862e-87	-1.88497	0.204	0.429	5.26666e-83	CD4+ Tfh
CLIC1	2.33501e-86	-0.714347	0.43	0.661	7.03282e-82	CD4+ Tfh
LTB	1.58199e-85	-0.928611	0.546	0.738	4.76481e-81	CD4+ Tfh
CTSC	4.22973e-83	-1.02276	0.178	0.407	1.27395e-78	CD4+ Tfh
FKBP5	1.47929e-82	1.02518	0.435	0.247	4.45548e-78	CD4+ Tfh
PFN1	1.76925e-82	-0.714055	0.809	0.905	5.3288e-78	CD4+ Tfh
ZFP36L2	5.27578e-82	0.833211	0.83	0.727	1.58901e-77	CD4+ Tfh
LGALS1	9.2068e-81	-1.16149	0.106	0.321	2.773e-76	CD4+ Tfh
GAPDH	5.48564e-80	-0.626282	0.819	0.923	1.65222e-75	CD4+ Tfh
JUNB	2.32433e-77	0.751805	0.813	0.734	7.00064e-73	CD4+ Tfh
ZNF331	2.09395e-76	0.949174	0.453	0.268	6.30678e-72	CD4+ Tfh
EMP3	1.04052e-73	-0.68002	0.241	0.484	3.13394e-69	CD4+ Tfh
SRGN	1.92148e-72	0.589332	0.905	0.913	5.78732e-68	CD4+ Tfh
PASK	2.75783e-72	0.882803	0.27	0.117	8.3063e-68	CD4+ Tfh
B2M	2.71574e-70	-0.316324	0.998	1	8.17953e-66	CD4+ Tfh
CACYBP	3.45815e-70	-0.905085	0.228	0.443	1.04156e-65	CD4+ Tfh
VIM	4.98848e-68	-0.668548	0.625	0.802	1.50248e-63	CD4+ Tfh
AREG	1.8952e-67	0.928579	0.298	0.139	5.70814e-63	CD4+ Tfh
MYL6	3.11107e-67	-0.520428	0.767	0.892	9.37022e-63	CD4+ Tfh
ANXA2	3.26158e-67	-0.687025	0.11	0.31	9.82355e-63	CD4+ Tfh
MYL12A	3.41236e-66	-0.542237	0.63	0.801	1.02777e-61	CD4+ Tfh
SARAF	1.20441e-64	0.484411	0.88	0.865	3.62758e-60	CD4+ Tfh
UBC	8.39463e-64	-0.764373	0.778	0.875	2.52838e-59	CD4+ Tfh
DNPH1	9.50012e-64	-0.734825	0.165	0.365	2.86134e-59	CD4+ Tfh
CARD16	1.44213e-61	-0.883996	0.194	0.388	4.34354e-57	CD4+ Tfh
ACTB	8.26524e-61	-0.749863	0.961	0.984	2.48941e-56	CD4+ Tfh
YPEL5	8.12776e-60	0.950994	0.588	0.474	2.448e-55	CD4+ Tfh
TNFRSF18	1.94572e-58	-1.01108	0.185	0.374	5.86031e-54	CD4+ Tfh
CKLF	1.96102e-58	-0.71432	0.216	0.414	5.90641e-54	CD4+ Tfh
BATF	2.11473e-57	-0.898445	0.25	0.44	6.36936e-53	CD4+ Tfh
CD52	1.86116e-56	-0.599555	0.656	0.798	5.60564e-52	CD4+ Tfh
CD74	1.36584e-55	-0.755075	0.481	0.665	4.11377e-51	CD4+ Tfh
S100A10	8.09295e-54	-0.556721	0.443	0.631	2.43752e-49	CD4+ Tfh
TMSB10	3.48941e-53	-0.400327	0.928	0.976	1.05098e-48	CD4+ Tfh
CORO1A	5.63876e-53	-0.575182	0.575	0.725	1.69834e-48	CD4+ Tfh
HLA-B	1.56603e-52	-0.384938	0.936	0.97	4.71671e-48	CD4+ Tfh
IL6ST	2.83762e-51	0.876746	0.289	0.158	8.54662e-47	CD4+ Tfh
RNF19A	4.007e-51	0.775566	0.409	0.269	1.20687e-46	CD4+ Tfh
TCF7	1.65405e-50	0.644734	0.298	0.158	4.98182e-46	CD4+ Tfh
CFL1	8.46669e-50	-0.447785	0.781	0.88	2.55008e-45	CD4+ Tfh
MYL12B	3.07739e-49	-0.45042	0.516	0.712	9.26878e-45	CD4+ Tfh
S100A11	3.85371e-49	-0.544397	0.411	0.595	1.1607e-44	CD4+ Tfh
CST7	1.9727e-48	-0.688283	0.17	0.339	5.94157e-44	CD4+ Tfh
TXN	1.85881e-47	-0.581215	0.271	0.454	5.59855e-43	CD4+ Tfh
ENO1	2.51713e-47	-0.541929	0.39	0.577	7.58134e-43	CD4+ Tfh
ARPC3	3.66519e-47	-0.45463	0.524	0.695	1.10392e-42	CD4+ Tfh
UBB	1.03402e-46	-0.499103	0.654	0.808	3.11437e-42	CD4+ Tfh
PRDM1	2.98591e-46	-0.575823	0.113	0.273	8.99325e-42	CD4+ Tfh
GLRX	2.02993e-45	-0.654927	0.107	0.258	6.11395e-41	CD4+ Tfh
HLA-C	2.03841e-45	-0.317381	0.945	0.978	6.13948e-41	CD4+ Tfh
PSME2	4.86365e-45	-0.515912	0.312	0.503	1.46488e-40	CD4+ Tfh
MIR4435-2HG	1.05415e-44	-0.684416	0.112	0.26	3.17501e-40	CD4+ Tfh
ARL6IP5	9.70781e-44	-0.474541	0.425	0.599	2.9239e-39	CD4+ Tfh
OSTF1	1.13326e-43	-0.559963	0.189	0.355	3.41326e-39	CD4+ Tfh
PMAIP1	1.99787e-43	-0.88853	0.139	0.286	6.01739e-39	CD4+ Tfh
HSP90AA1	1.51133e-42	-0.81553	0.726	0.834	4.55197e-38	CD4+ Tfh
LSP1	1.91223e-42	-0.534674	0.37	0.544	5.75946e-38	CD4+ Tfh
PPP1CA	9.68692e-42	-0.547637	0.245	0.411	2.9176e-37	CD4+ Tfh
PPP1R18	2.82056e-41	-0.533259	0.158	0.312	8.49524e-37	CD4+ Tfh
CD63	3.48477e-41	-0.507245	0.134	0.285	1.04958e-36	CD4+ Tfh
NR4A2	3.82361e-41	0.668753	0.402	0.266	1.15163e-36	CD4+ Tfh
LY6E	5.93237e-41	-0.469483	0.301	0.479	1.78677e-36	CD4+ Tfh
IL2RG	8.21065e-41	-0.574594	0.249	0.414	2.47297e-36	CD4+ Tfh
TNFRSF1B	2.42574e-40	-0.63742	0.168	0.318	7.30608e-36	CD4+ Tfh
TRAT1	3.0061e-40	0.6455	0.322	0.194	9.05408e-36	CD4+ Tfh
CYBA	9.71719e-40	-0.371448	0.641	0.785	2.92672e-35	CD4+ Tfh
RAC2	4.60107e-39	-0.498707	0.532	0.678	1.3858e-34	CD4+ Tfh
DNAJB1	1.2439e-37	-1.23548	0.51	0.634	3.7465e-33	CD4+ Tfh
HLA-A	4.48398e-37	-0.345647	0.963	0.972	1.35053e-32	CD4+ Tfh
DOK2	5.38641e-37	-0.512151	0.136	0.276	1.62233e-32	CD4+ Tfh
UCP2	5.4189e-37	-0.644301	0.304	0.455	1.63212e-32	CD4+ Tfh
GBP2	5.75754e-37	-0.476393	0.148	0.293	1.73411e-32	CD4+ Tfh
CD2	1.08072e-36	-0.375838	0.614	0.771	3.25503e-32	CD4+ Tfh
TPI1	2.15846e-36	-0.394825	0.373	0.551	6.50105e-32	CD4+ Tfh
SAT1	2.49526e-36	-0.732786	0.58	0.692	7.51546e-32	CD4+ Tfh
ARPC1B	3.20645e-36	-0.44021	0.34	0.512	9.65749e-32	CD4+ Tfh
SH2D2A	5.816e-36	-0.523558	0.198	0.346	1.75172e-31	CD4+ Tfh
PTGER4	6.18936e-36	0.629215	0.334	0.214	1.86417e-31	CD4+ Tfh
HLA-DPA1	1.13262e-35	-0.523225	0.143	0.282	3.41133e-31	CD4+ Tfh
TYMP	1.41894e-35	-0.528308	0.151	0.291	4.27372e-31	CD4+ Tfh
FOS	2.59261e-35	0.408927	0.691	0.585	7.80868e-31	CD4+ Tfh
BRK1	2.25601e-34	-0.431079	0.295	0.456	6.79489e-30	CD4+ Tfh
LCK	2.3023e-34	-0.428442	0.374	0.537	6.93431e-30	CD4+ Tfh
BTG1	1.17297e-33	0.318769	0.957	0.961	3.53286e-29	CD4+ Tfh
CCDC107	1.31346e-33	-0.431134	0.131	0.265	3.95602e-29	CD4+ Tfh
SLC2A3	1.89462e-33	0.618353	0.504	0.401	5.70641e-29	CD4+ Tfh
DRAP1	2.03616e-33	-0.377901	0.252	0.413	6.1327e-29	CD4+ Tfh
FKBP1A	2.13567e-33	-0.429986	0.275	0.43	6.43241e-29	CD4+ Tfh
PHPT1	2.59241e-33	-0.445538	0.135	0.27	7.80807e-29	CD4+ Tfh
TBCB	2.81369e-33	-0.418451	0.161	0.302	8.47456e-29	CD4+ Tfh
HSPB1	4.76674e-33	-0.811169	0.266	0.406	1.4357e-28	CD4+ Tfh
REEP5	1.01931e-32	-0.412839	0.172	0.311	3.07007e-28	CD4+ Tfh
PSMB3	1.40478e-32	-0.394073	0.248	0.404	4.23106e-28	CD4+ Tfh
COX5A	1.67562e-32	-0.423865	0.247	0.396	5.0468e-28	CD4+ Tfh
PKM	2.72538e-32	-0.575213	0.317	0.46	8.20858e-28	CD4+ Tfh
NOP10	3.06722e-32	-0.409076	0.24	0.391	9.23815e-28	CD4+ Tfh
FYB1	7.39552e-32	0.891123	0.397	0.303	2.22746e-27	CD4+ Tfh
SUMO2	4.50805e-31	-0.352311	0.572	0.717	1.35778e-26	CD4+ Tfh
CCR7	7.9448e-31	0.573672	0.337	0.218	2.3929e-26	CD4+ Tfh
VAMP8	1.03071e-30	-0.387296	0.295	0.45	3.1044e-26	CD4+ Tfh
CAPZB	1.32997e-30	-0.391139	0.379	0.536	4.00574e-26	CD4+ Tfh
TNFRSF25	2.89734e-30	-0.371887	0.142	0.271	8.72649e-26	CD4+ Tfh
TRAC	3.02045e-30	-0.544332	0.511	0.643	9.09731e-26	CD4+ Tfh
ARPC2	3.83837e-30	-0.371945	0.599	0.737	1.15608e-25	CD4+ Tfh
TAGLN2	1.1265e-29	-0.364682	0.462	0.614	3.3929e-25	CD4+ Tfh
ACTG1	1.19195e-29	-0.478921	0.829	0.898	3.59002e-25	CD4+ Tfh
PSMB9	2.58333e-29	-0.389754	0.339	0.487	7.78074e-25	CD4+ Tfh
FAM177A1	3.90227e-29	0.639128	0.436	0.342	1.17532e-24	CD4+ Tfh
TANK	4.1295e-29	-0.397662	0.181	0.318	1.24377e-24	CD4+ Tfh
PIM1	6.9316e-29	-0.424544	0.143	0.266	2.08773e-24	CD4+ Tfh
PGAM1	7.55877e-29	-0.377136	0.251	0.395	2.27663e-24	CD4+ Tfh
CAP1	1.1663e-28	-0.42083	0.261	0.4	3.51277e-24	CD4+ Tfh
PNRC1	1.18815e-28	0.371963	0.747	0.681	3.57858e-24	CD4+ Tfh
COPE	1.7778e-28	-0.354838	0.26	0.406	5.35455e-24	CD4+ Tfh
SPOCK2	2.98966e-28	-0.35919	0.47	0.608	9.00456e-24	CD4+ Tfh
CALM3	4.06485e-28	-0.359838	0.28	0.423	1.22429e-23	CD4+ Tfh
CITED2	7.8148e-28	0.750174	0.378	0.28	2.35374e-23	CD4+ Tfh
IFI27L2	9.01997e-28	-0.361383	0.135	0.256	2.71673e-23	CD4+ Tfh
TNFRSF4	1.76188e-27	-0.99387	0.262	0.378	5.30661e-23	CD4+ Tfh
TPM3	3.58439e-27	-0.355078	0.385	0.53	1.07958e-22	CD4+ Tfh
PARK7	4.61142e-27	-0.375263	0.361	0.504	1.38891e-22	CD4+ Tfh
CHMP2A	4.91751e-27	-0.345889	0.166	0.294	1.4811e-22	CD4+ Tfh
ARHGDIB	5.4956e-27	-0.326413	0.788	0.876	1.65522e-22	CD4+ Tfh
CXCR4	7.7152e-27	0.301512	0.794	0.714	2.32374e-22	CD4+ Tfh
PSMB8	8.28899e-27	-0.384667	0.273	0.41	2.49656e-22	CD4+ Tfh
GNG2	1.28958e-26	-0.371946	0.202	0.333	3.88409e-22	CD4+ Tfh
PSMA7	1.38168e-26	-0.337471	0.411	0.554	4.16148e-22	CD4+ Tfh
TMEM50A	3.00611e-26	-0.35542	0.283	0.423	9.0541e-22	CD4+ Tfh
PLP2	3.08718e-26	-0.351044	0.222	0.356	9.29827e-22	CD4+ Tfh
DUSP4	3.825e-26	-0.559698	0.188	0.309	1.15205e-21	CD4+ Tfh
SUB1	4.36859e-26	-0.310968	0.571	0.71	1.31578e-21	CD4+ Tfh
RHOA	5.43552e-26	-0.371113	0.485	0.618	1.63713e-21	CD4+ Tfh
CRIP1	5.44754e-26	-0.414054	0.272	0.408	1.64075e-21	CD4+ Tfh
TMEM243	6.61835e-26	0.539121	0.321	0.226	1.99338e-21	CD4+ Tfh
CSTB	6.77973e-26	-0.343457	0.312	0.456	2.04199e-21	CD4+ Tfh
TRAPPC1	6.86903e-26	-0.333341	0.284	0.425	2.06888e-21	CD4+ Tfh
NDUFB7	1.04522e-25	-0.311869	0.175	0.302	3.14809e-21	CD4+ Tfh
TRBC2	1.32693e-25	-0.369732	0.551	0.681	3.99659e-21	CD4+ Tfh
FLNA	1.68136e-25	-0.323175	0.148	0.265	5.06409e-21	CD4+ Tfh
LDHA	1.79307e-25	-0.305793	0.475	0.624	5.40055e-21	CD4+ Tfh
PRELID1	2.71488e-25	-0.352269	0.222	0.351	8.17694e-21	CD4+ Tfh
GABARAPL2	3.05258e-25	-0.33103	0.232	0.367	9.19408e-21	CD4+ Tfh
DAD1	3.82733e-25	-0.317649	0.315	0.458	1.15275e-20	CD4+ Tfh
PSMB1	4.4219e-25	-0.328526	0.291	0.426	1.33183e-20	CD4+ Tfh
COX8A	5.32677e-25	-0.324058	0.396	0.543	1.60437e-20	CD4+ Tfh
TUBB	7.62378e-25	-0.397351	0.208	0.332	2.29621e-20	CD4+ Tfh
CALM1	8.18866e-25	-0.269525	0.739	0.846	2.46634e-20	CD4+ Tfh
CMTM6	9.75182e-25	-0.361303	0.174	0.293	2.93715e-20	CD4+ Tfh
C4orf48	1.02125e-24	-0.368154	0.161	0.278	3.07592e-20	CD4+ Tfh
PABPC1	1.27244e-24	0.288927	0.81	0.791	3.83246e-20	CD4+ Tfh
HERPUD1	1.38834e-24	-0.404199	0.313	0.447	4.18154e-20	CD4+ Tfh
EEF1B2	1.45662e-24	0.2982	0.843	0.862	4.38721e-20	CD4+ Tfh
WDR83OS	1.60975e-24	-0.338391	0.269	0.407	4.84842e-20	CD4+ Tfh
IRF1	1.88974e-24	-0.30051	0.251	0.389	5.69171e-20	CD4+ Tfh
UFC1	2.00099e-24	-0.328316	0.243	0.374	6.02679e-20	CD4+ Tfh
DBI	2.22828e-24	-0.324662	0.276	0.414	6.71136e-20	CD4+ Tfh
PSME1	5.17646e-24	-0.309264	0.523	0.665	1.5591e-19	CD4+ Tfh
IFITM1	5.52056e-24	0.503086	0.582	0.515	1.66274e-19	CD4+ Tfh
BIRC3	5.53461e-24	-0.410617	0.354	0.48	1.66697e-19	CD4+ Tfh
PSMB2	6.39936e-24	-0.309926	0.149	0.263	1.92742e-19	CD4+ Tfh
GADD45B	6.43887e-24	-0.628224	0.201	0.318	1.93932e-19	CD4+ Tfh
ANXA5	8.8795e-24	-0.335552	0.154	0.268	2.67442e-19	CD4+ Tfh
CCND2	1.30919e-23	-0.316479	0.145	0.258	3.94315e-19	CD4+ Tfh
UBL5	1.35699e-23	-0.315496	0.474	0.61	4.08711e-19	CD4+ Tfh
NDUFA12	1.92063e-23	-0.325927	0.17	0.285	5.78475e-19	CD4+ Tfh
OCIAD2	3.09177e-23	-0.344693	0.279	0.408	9.31209e-19	CD4+ Tfh
TMEM59	4.26278e-23	-0.274389	0.342	0.484	1.28391e-18	CD4+ Tfh
SRP14	5.67393e-23	-0.273225	0.637	0.764	1.70893e-18	CD4+ Tfh
RBX1	6.90523e-23	-0.309873	0.221	0.346	2.07979e-18	CD4+ Tfh
SMAP2	1.01805e-22	0.492073	0.425	0.338	3.06627e-18	CD4+ Tfh
CTLA4	1.51194e-22	-0.587118	0.198	0.309	4.55382e-18	CD4+ Tfh
AQP3	1.724e-22	-0.350338	0.149	0.257	5.19252e-18	CD4+ Tfh
PPA1	2.91922e-22	-0.355311	0.226	0.347	8.79239e-18	CD4+ Tfh
CD82	3.30712e-22	-0.323873	0.151	0.26	9.96072e-18	CD4+ Tfh
TALDO1	3.86527e-22	-0.320922	0.145	0.251	1.16418e-17	CD4+ Tfh
TBC1D10C	4.11988e-22	-0.274783	0.186	0.304	1.24087e-17	CD4+ Tfh
RHOG	6.59086e-22	-0.330856	0.309	0.439	1.9851e-17	CD4+ Tfh
SAMSN1	7.34972e-22	-0.313744	0.312	0.44	2.21366e-17	CD4+ Tfh
UGP2	8.30534e-22	-0.354402	0.205	0.325	2.50149e-17	CD4+ Tfh
PRDX5	8.78724e-22	-0.326442	0.24	0.361	2.64663e-17	CD4+ Tfh
SQSTM1	1.49324e-21	-0.410387	0.272	0.393	4.49749e-17	CD4+ Tfh
ATP5E	1.59378e-21	-0.457232	0.384	0.492	4.8003e-17	CD4+ Tfh
LPXN	2.63396e-21	-0.301806	0.146	0.25	7.93321e-17	CD4+ Tfh
H3F3A	3.11503e-21	-0.253238	0.769	0.844	9.38216e-17	CD4+ Tfh
COX5B	8.28639e-21	-0.273139	0.406	0.536	2.49578e-16	CD4+ Tfh
BAX	1.14172e-20	-0.350072	0.209	0.324	3.43874e-16	CD4+ Tfh
TSPO	3.7846e-20	-0.303208	0.243	0.363	1.13988e-15	CD4+ Tfh
PSMB6	7.76428e-20	-0.28157	0.213	0.326	2.33852e-15	CD4+ Tfh
PBXIP1	8.24139e-20	-0.268173	0.299	0.424	2.48222e-15	CD4+ Tfh
CD3D	1.20961e-19	-0.27755	0.798	0.878	3.64324e-15	CD4+ Tfh
JUN	1.24835e-19	-0.659714	0.672	0.744	3.75992e-15	CD4+ Tfh
BTG3	1.77392e-19	-0.381699	0.178	0.278	5.34287e-15	CD4+ Tfh
ITM2A	2.03057e-19	0.4846	0.504	0.438	6.11588e-15	CD4+ Tfh
PSMA5	2.74925e-19	-0.294644	0.186	0.294	8.28048e-15	CD4+ Tfh
PA2G4	3.70354e-19	-0.283348	0.208	0.32	1.11547e-14	CD4+ Tfh
UBE2L6	3.83215e-19	-0.285822	0.157	0.259	1.15421e-14	CD4+ Tfh
TCEB2	4.65693e-19	-0.360218	0.238	0.345	1.40262e-14	CD4+ Tfh
EIF5A	4.76193e-19	-0.289722	0.221	0.331	1.43424e-14	CD4+ Tfh
HCST	5.76402e-19	-0.291648	0.403	0.526	1.73607e-14	CD4+ Tfh
GPX1	6.92362e-19	-0.419477	0.177	0.276	2.08533e-14	CD4+ Tfh
MRPL51	6.99783e-19	-0.293218	0.16	0.26	2.10768e-14	CD4+ Tfh
ATP5G2	1.05665e-18	-0.316437	0.287	0.405	3.18252e-14	CD4+ Tfh
CDC42	1.70249e-18	-0.271561	0.401	0.528	5.12772e-14	CD4+ Tfh
ATP6V1F	8.81792e-18	-0.269168	0.234	0.345	2.65587e-13	CD4+ Tfh
PSMB10	1.07983e-17	-0.310952	0.161	0.256	3.25233e-13	CD4+ Tfh
DNAJA1	1.11353e-17	-0.454352	0.429	0.531	3.35383e-13	CD4+ Tfh
PSMC5	2.04578e-17	-0.260266	0.177	0.277	6.16167e-13	CD4+ Tfh
NDUFB8	2.32053e-17	-0.274811	0.182	0.281	6.98921e-13	CD4+ Tfh
COX6A1	3.14278e-17	-0.257134	0.449	0.57	9.46572e-13	CD4+ Tfh
TNFAIP3	4.1013e-17	-0.370093	0.512	0.628	1.23527e-12	CD4+ Tfh
PRDX1	4.83176e-17	-0.265056	0.362	0.484	1.45528e-12	CD4+ Tfh
PRDX6	9.26883e-17	-0.256402	0.199	0.299	2.79168e-12	CD4+ Tfh
ANAPC11	9.83589e-17	-0.261213	0.188	0.287	2.96247e-12	CD4+ Tfh
NEDD8	1.14644e-16	-0.251604	0.297	0.411	3.45297e-12	CD4+ Tfh
TPM4	1.18139e-16	-0.270336	0.203	0.302	3.55822e-12	CD4+ Tfh
MDH2	1.18475e-16	-0.260304	0.21	0.312	3.56834e-12	CD4+ Tfh
AP2M1	1.32973e-16	-0.25681	0.18	0.278	4.00501e-12	CD4+ Tfh
PIM3	1.37577e-16	-0.337804	0.161	0.252	4.14368e-12	CD4+ Tfh
ATP5L	1.85101e-16	-0.301319	0.338	0.447	5.57507e-12	CD4+ Tfh
TBCA	2.74475e-16	-0.269784	0.282	0.391	8.26691e-12	CD4+ Tfh
ARF6	3.14404e-16	-0.284815	0.278	0.384	9.46953e-12	CD4+ Tfh
SOD1	3.49347e-16	-0.257115	0.553	0.672	1.0522e-11	CD4+ Tfh
CD7	4.38208e-16	-0.360615	0.615	0.697	1.31984e-11	CD4+ Tfh
ID2	4.46808e-16	-0.348895	0.283	0.388	1.34574e-11	CD4+ Tfh
CD40LG	5.31821e-16	0.447406	0.279	0.201	1.60179e-11	CD4+ Tfh
SCP2	5.37927e-16	-0.256633	0.16	0.252	1.62018e-11	CD4+ Tfh
ATP5I	8.29013e-16	-0.290445	0.164	0.255	2.4969e-11	CD4+ Tfh
LAPTM5	1.09281e-15	-0.280812	0.649	0.751	3.29144e-11	CD4+ Tfh
ABRACL	2.50881e-15	-0.255849	0.37	0.483	7.55629e-11	CD4+ Tfh
HSP90AB1	2.57278e-15	-0.410232	0.641	0.728	7.74896e-11	CD4+ Tfh
PPP2R5C	5.47759e-15	0.467267	0.447	0.389	1.6498e-10	CD4+ Tfh
USMG5	6.17152e-15	-0.290327	0.168	0.256	1.8588e-10	CD4+ Tfh
ARPC5	1.16199e-14	-0.251559	0.266	0.368	3.4998e-10	CD4+ Tfh
GPR183	1.39305e-14	0.46976	0.49	0.435	4.19573e-10	CD4+ Tfh
HSPH1	6.41455e-14	-0.577092	0.247	0.333	1.932e-09	CD4+ Tfh
FYN	8.89919e-14	0.371248	0.471	0.409	2.68035e-09	CD4+ Tfh
ATP5G3	3.26941e-13	-0.271157	0.175	0.257	9.84714e-09	CD4+ Tfh
TIMP1	3.59621e-13	-0.310476	0.172	0.256	1.08314e-08	CD4+ Tfh
HSPA8	6.06888e-13	-0.479395	0.743	0.82	1.82789e-08	CD4+ Tfh
CHMP1B	8.64481e-13	0.410592	0.279	0.216	2.60373e-08	CD4+ Tfh
AKAP13	2.77423e-12	0.413392	0.441	0.393	8.35572e-08	CD4+ Tfh
CELF2	1.94088e-11	0.438623	0.411	0.361	5.84572e-07	CD4+ Tfh
CORO1B	4.22308e-11	-0.272642	0.306	0.388	1.27195e-06	CD4+ Tfh
RNASET2	1.38356e-10	0.345699	0.446	0.398	4.16714e-06	CD4+ Tfh
HSPE1	1.53788e-10	-0.330151	0.494	0.583	4.63193e-06	CD4+ Tfh
NOP53	2.77558e-10	0.386903	0.325	0.269	8.35976e-06	CD4+ Tfh
IER2	7.89629e-10	-0.313093	0.374	0.454	2.37828e-05	CD4+ Tfh
TIGIT	1.27462e-09	-0.346762	0.244	0.31	3.83903e-05	CD4+ Tfh
PTPRC	1.90785e-09	0.290491	0.769	0.762	5.74624e-05	CD4+ Tfh
FUS	7.8319e-09	0.305089	0.55	0.524	0.000235889	CD4+ Tfh
PHLDA1	9.28467e-09	-0.267089	0.244	0.315	0.000279645	CD4+ Tfh
ELF1	3.54155e-08	0.333437	0.481	0.46	0.00106668	CD4+ Tfh
SF1	5.08304e-08	0.299976	0.502	0.479	0.00153096	CD4+ Tfh
CCNH	5.9625e-08	0.387794	0.336	0.293	0.00179584	CD4+ Tfh
RGS1	6.56476e-08	-0.362874	0.616	0.66	0.00197724	CD4+ Tfh
TRBC1	8.43796e-08	-0.256541	0.368	0.439	0.00254143	CD4+ Tfh
NFKBIZ	9.50719e-08	-0.278392	0.206	0.266	0.00286347	CD4+ Tfh
PPP1R15A	1.1728e-07	-0.338967	0.473	0.535	0.00353236	CD4+ Tfh
CNOT6L	1.47327e-07	0.330955	0.345	0.304	0.00443734	CD4+ Tfh
LMNA	1.64851e-07	-0.312499	0.192	0.251	0.00496514	CD4+ Tfh
MCL1	3.69328e-07	0.268193	0.554	0.535	0.0111238	CD4+ Tfh
GLIPR1	4.04071e-07	0.390826	0.36	0.327	0.0121702	CD4+ Tfh
STK17A	7.44462e-07	0.291373	0.463	0.445	0.0224224	CD4+ Tfh
STAT3	9.5115e-07	0.283316	0.441	0.411	0.0286477	CD4+ Tfh
AC016831.7	1.02313e-06	0.445673	0.294	0.258	0.0308158	CD4+ Tfh
PIK3R1	2.14124e-06	0.37019	0.288	0.253	0.0644919	CD4+ Tfh
HIST1H4C	3.01987e-06	0.311906	0.372	0.341	0.0909554	CD4+ Tfh
ITK	3.88385e-06	0.393212	0.287	0.256	0.116978	CD4+ Tfh
EIF4B	8.32394e-06	0.262419	0.406	0.381	0.250709	CD4+ Tfh
DDIT4	1.17833e-05	-0.415562	0.519	0.573	0.354901	CD4+ Tfh
CCND3	1.67583e-05	0.290643	0.318	0.289	0.504744	CD4+ Tfh
NAP1L4	1.74202e-05	0.361959	0.298	0.271	0.524679	CD4+ Tfh
EZR	1.7943e-05	0.31213	0.495	0.488	0.540426	CD4+ Tfh
TUBA4A	4.10952e-05	0.266411	0.319	0.29	1	CD4+ Tfh
MYCBP2	4.6775e-05	0.336061	0.252	0.223	1	CD4+ Tfh
ATP1B3	5.14998e-05	0.430483	0.287	0.26	1	CD4+ Tfh
ETS1	6.56871e-05	0.348418	0.428	0.421	1	CD4+ Tfh
ANKRD12	8.0197e-05	0.29011	0.514	0.515	1	CD4+ Tfh
CYCS	0.000160831	0.351611	0.49	0.49	1	CD4+ Tfh
MTRNR2L12	0.000178158	0.39721	0.461	0.412	1	CD4+ Tfh
IKZF1	0.000190376	0.325219	0.359	0.343	1	CD4+ Tfh
SNHG7	0.00025258	0.283981	0.265	0.24	1	CD4+ Tfh
IDS	0.00034867	0.268551	0.382	0.363	1	CD4+ Tfh
GCC2	0.000439706	0.311915	0.282	0.259	1	CD4+ Tfh
CREM	0.00048542	0.25139	0.607	0.609	1	CD4+ Tfh
IGHA1	0.000969868	0.745206	0.339	0.311	1	CD4+ Tfh
TXNIP	0.00717753	0.331408	0.526	0.565	1	CD4+ Tfh
FYB	0.00860507	0.259543	0.292	0.277	1	CD4+ Tfh
IGLC2	0.00957737	0.673026	0.304	0.293	1	CD4+ Tfh
GZMA	0	2.80823	0.609	0.121	0	CD4+ Th17
ACTB	8.99719e-195	1.27723	0.998	0.976	2.70986e-190	CD4+ Th17
CXCR6	7.50504e-165	1.35617	0.491	0.156	2.26044e-160	CD4+ Th17
CTSH	2.79308e-155	1.32672	0.361	0.092	8.41248e-151	CD4+ Th17
SH3BGRL3	8.64175e-149	1.02863	0.963	0.834	2.60281e-144	CD4+ Th17
PFN1	3.89405e-147	1.00999	0.966	0.874	1.17285e-142	CD4+ Th17
ACTG1	5.06532e-133	1.06454	0.957	0.873	1.52562e-128	CD4+ Th17
CD3D	1.70181e-132	0.890878	0.95	0.849	5.12569e-128	CD4+ Th17
GAPDH	3.19047e-126	0.79257	0.977	0.891	9.60938e-122	CD4+ Th17
CFL1	8.7428e-126	0.817821	0.954	0.846	2.63324e-121	CD4+ Th17
HSPA1A	6.17168e-124	1.71435	0.7	0.431	1.85885e-119	CD4+ Th17
ENTPD1	7.45899e-124	1.09485	0.336	0.094	2.24657e-119	CD4+ Th17
HSPA1B	3.47225e-120	1.58952	0.637	0.346	1.04581e-115	CD4+ Th17
B2M	8.28071e-119	0.430061	1	0.999	2.49407e-114	CD4+ Th17
OSTF1	7.13836e-115	1.09191	0.579	0.284	2.15e-110	CD4+ Th17
CD82	1.6966e-101	0.922889	0.483	0.203	5.10999e-97	CD4+ Th17
FAU	7.15485e-100	-0.554611	0.964	0.971	2.15497e-95	CD4+ Th17
ABI3	6.09496e-99	0.902594	0.313	0.097	1.83574e-94	CD4+ Th17
CTSC	5.10616e-98	0.875981	0.624	0.322	1.53792e-93	CD4+ Th17
JAML	8.91703e-98	0.912904	0.37	0.131	2.68572e-93	CD4+ Th17
CORO1A	5.8269e-96	0.873753	0.858	0.671	1.755e-91	CD4+ Th17
UCP2	1.33874e-95	1.12398	0.661	0.391	4.03214e-91	CD4+ Th17
RAC2	7.1358e-94	0.84825	0.838	0.621	2.14923e-89	CD4+ Th17
S100A4	4.55917e-92	0.706889	0.952	0.775	1.37318e-87	CD4+ Th17
CACYBP	1.2135e-91	0.999319	0.635	0.365	3.65495e-87	CD4+ Th17
ARPC2	4.75665e-91	0.747458	0.861	0.687	1.43266e-86	CD4+ Th17
CD3G	6.74062e-91	0.910791	0.746	0.509	2.03021e-86	CD4+ Th17
LAPTM5	2.65196e-89	0.88773	0.891	0.707	7.98745e-85	CD4+ Th17
ARHGDIB	3.09472e-89	0.692602	0.947	0.846	9.32098e-85	CD4+ Th17
PPP1CA	6.99936e-84	0.890598	0.612	0.344	2.10814e-79	CD4+ Th17
MYL6	7.01257e-81	0.609867	0.944	0.855	2.11212e-76	CD4+ Th17
CD2	3.66631e-78	0.654985	0.895	0.716	1.10426e-73	CD4+ Th17
SIRPG	1.33553e-77	0.880621	0.417	0.185	4.02249e-73	CD4+ Th17
KLRB1	2.02027e-77	1.04111	0.73	0.499	6.08485e-73	CD4+ Th17
CAPZB	5.44987e-76	0.829228	0.711	0.475	1.64145e-71	CD4+ Th17
CAPG	1.02428e-75	0.98797	0.401	0.182	3.08502e-71	CD4+ Th17
LSP1	2.5747e-75	0.788161	0.726	0.477	7.75475e-71	CD4+ Th17
IL32	6.16408e-75	0.488629	0.974	0.862	1.85656e-70	CD4+ Th17
ARPC3	7.59526e-75	0.669812	0.831	0.635	2.28762e-70	CD4+ Th17
TPI1	3.8305e-74	0.763439	0.718	0.485	1.15371e-69	CD4+ Th17
RBPJ	9.68703e-72	0.780835	0.512	0.264	2.91764e-67	CD4+ Th17
ID2	2.26132e-70	0.979558	0.583	0.336	6.81088e-66	CD4+ Th17
LCK	2.78171e-70	0.713287	0.716	0.473	8.37823e-66	CD4+ Th17
PPP1R18	8.9626e-70	0.757296	0.49	0.251	2.69945e-65	CD4+ Th17
CLIC1	3.6524e-67	0.660579	0.801	0.586	1.10007e-62	CD4+ Th17
CCR7	4.91502e-67	-1.3831	0.037	0.271	1.48036e-62	CD4+ Th17
PSME2	7.51118e-67	0.735604	0.672	0.434	2.26229e-62	CD4+ Th17
CAP1	2.05658e-65	0.774262	0.578	0.343	6.19422e-61	CD4+ Th17
HLA-B	2.93333e-65	0.612493	0.978	0.96	8.8349e-61	CD4+ Th17
CD3E	6.13277e-63	0.694286	0.9	0.763	1.84713e-58	CD4+ Th17
HSP90AA1	2.18228e-62	0.832337	0.906	0.798	6.5728e-58	CD4+ Th17
SPOCK2	7.34966e-62	0.72941	0.749	0.556	2.21364e-57	CD4+ Th17
EVL	1.07866e-61	0.752075	0.739	0.53	3.24882e-57	CD4+ Th17
BTG1	2.08952e-61	-0.565778	0.944	0.962	6.29344e-57	CD4+ Th17
HLA-C	1.91411e-59	0.450787	0.989	0.969	5.7651e-55	CD4+ Th17
TMEM167A	5.2906e-59	0.715107	0.371	0.175	1.59348e-54	CD4+ Th17
FKBP1A	2.21345e-58	0.661333	0.598	0.37	6.66668e-54	CD4+ Th17
REEP5	3.14384e-58	0.64202	0.477	0.255	9.46894e-54	CD4+ Th17
CCL20	3.92659e-58	1.05083	0.36	0.163	1.18265e-53	CD4+ Th17
FOS	3.95516e-58	-1.01328	0.41	0.635	1.19125e-53	CD4+ Th17
LGALS3	4.60144e-57	0.671204	0.542	0.304	1.38591e-52	CD4+ Th17
HSPB1	5.77385e-57	0.991496	0.554	0.352	1.73903e-52	CD4+ Th17
RHOA	6.1842e-57	0.721628	0.741	0.569	1.86262e-52	CD4+ Th17
JUNB	7.17595e-56	-0.801165	0.611	0.77	2.16132e-51	CD4+ Th17
RGS1	1.1526e-54	0.665816	0.819	0.628	3.47152e-50	CD4+ Th17
TMSB4X	3.11557e-54	0.456237	1	0.993	9.38379e-50	CD4+ Th17
CKLF	1.8663e-53	0.719051	0.561	0.347	5.6211e-49	CD4+ Th17
HCLS1	3.56769e-53	0.74127	0.57	0.359	1.07455e-48	CD4+ Th17
MYL12A	3.79849e-53	0.535541	0.887	0.748	1.14407e-48	CD4+ Th17
HLA-A	1.08063e-51	0.369216	0.989	0.968	3.25474e-47	CD4+ Th17
RNF167	1.6853e-51	0.715371	0.384	0.194	5.07596e-47	CD4+ Th17
GALM	1.88786e-51	0.662571	0.372	0.183	5.68604e-47	CD4+ Th17
ZFP36L2	2.07481e-50	-0.94225	0.631	0.765	6.24912e-46	CD4+ Th17
RAP1B	2.45601e-47	0.660861	0.522	0.324	7.39725e-43	CD4+ Th17
KLF2	3.46362e-47	-1.4743	0.086	0.281	1.04321e-42	CD4+ Th17
WDR1	5.16079e-47	0.623061	0.462	0.264	1.55438e-42	CD4+ Th17
GBP5	6.22558e-47	0.61198	0.369	0.186	1.87508e-42	CD4+ Th17
DNPH1	1.04205e-46	0.609635	0.506	0.298	3.13854e-42	CD4+ Th17
YWHAQ	1.7489e-46	0.65845	0.53	0.338	5.2675e-42	CD4+ Th17
RAB27A	3.2189e-46	0.522726	0.32	0.149	9.69501e-42	CD4+ Th17
IL7R	4.87424e-46	-0.776892	0.613	0.747	1.46807e-41	CD4+ Th17
PSMB10	8.89471e-46	0.634349	0.4	0.214	2.679e-41	CD4+ Th17
PGAM1	1.13452e-45	0.607343	0.538	0.341	3.41705e-41	CD4+ Th17
EID1	2.28605e-45	0.600791	0.579	0.378	6.88534e-41	CD4+ Th17
POLR2G	2.42682e-45	0.578955	0.337	0.166	7.30933e-41	CD4+ Th17
SIT1	2.64179e-45	0.582817	0.375	0.194	7.95681e-41	CD4+ Th17
UBC	4.26101e-45	0.70418	0.92	0.845	1.28337e-40	CD4+ Th17
TBC1D10C	4.97024e-45	0.594668	0.446	0.256	1.49699e-40	CD4+ Th17
CALM3	6.95412e-45	0.621507	0.563	0.37	2.09451e-40	CD4+ Th17
ACTR3	2.58946e-44	0.629801	0.578	0.388	7.7992e-40	CD4+ Th17
TPM3	1.12331e-43	0.597615	0.661	0.477	3.38329e-39	CD4+ Th17
SEPTIN1	2.9652e-43	0.58063	0.565	0.357	8.93088e-39	CD4+ Th17
ARL6IP5	3.69857e-43	0.499545	0.732	0.539	1.11397e-38	CD4+ Th17
COPZ1	3.90397e-43	0.534684	0.32	0.155	1.17584e-38	CD4+ Th17
EEF1B2	4.65343e-43	-0.589206	0.832	0.862	1.40157e-38	CD4+ Th17
PSME1	5.72571e-43	0.5584	0.772	0.617	1.72453e-38	CD4+ Th17
MYL12B	1.97144e-42	0.481459	0.813	0.651	5.93779e-38	CD4+ Th17
DNAJB1	5.23178e-42	1.11004	0.708	0.594	1.57576e-37	CD4+ Th17
UBE2L6	1.80496e-41	0.567522	0.394	0.216	5.43635e-37	CD4+ Th17
ABRACL	2.17437e-41	0.598291	0.618	0.437	6.54899e-37	CD4+ Th17
LPXN	2.17653e-41	0.569569	0.382	0.207	6.5555e-37	CD4+ Th17
TMBIM6	3.90957e-41	0.492837	0.737	0.554	1.17752e-36	CD4+ Th17
ANXA1	4.62534e-41	-1.3481	0.214	0.401	1.39311e-36	CD4+ Th17
SASH3	5.92499e-41	0.552689	0.289	0.136	1.78455e-36	CD4+ Th17
CXCR4	8.73341e-41	-0.645361	0.599	0.749	2.63042e-36	CD4+ Th17
PYCARD	2.68445e-40	0.519556	0.289	0.138	8.08529e-36	CD4+ Th17
PARK7	4.55775e-40	0.510405	0.645	0.45	1.37275e-35	CD4+ Th17
CALR	2.71729e-39	0.645222	0.607	0.432	8.1842e-35	CD4+ Th17
RGCC	4.22336e-39	-0.865527	0.246	0.439	1.27203e-34	CD4+ Th17
PKM	8.99856e-39	0.590553	0.59	0.408	2.71028e-34	CD4+ Th17
CD74	1.56141e-38	0.666446	0.77	0.606	4.70281e-34	CD4+ Th17
SELENOT	2.65787e-38	0.699599	0.261	0.125	8.00522e-34	CD4+ Th17
BRK1	5.0327e-38	0.542669	0.58	0.4	1.5158e-33	CD4+ Th17
DRAP1	1.02663e-37	0.512431	0.544	0.356	3.09211e-33	CD4+ Th17
TRAPPC1	2.59033e-37	0.510513	0.563	0.372	7.80181e-33	CD4+ Th17
PRELID1	2.92808e-37	0.561526	0.476	0.303	8.81908e-33	CD4+ Th17
CST7	3.20643e-37	0.524534	0.468	0.281	9.65744e-33	CD4+ Th17
ACP5	8.16212e-37	0.50016	0.283	0.136	2.45835e-32	CD4+ Th17
CD99	8.22231e-37	0.598713	0.634	0.47	2.47648e-32	CD4+ Th17
PPIB	1.53815e-36	0.57157	0.666	0.501	4.63276e-32	CD4+ Th17
IDH2	2.07114e-36	0.5003	0.305	0.156	6.23806e-32	CD4+ Th17
PSMB9	4.38959e-36	0.510033	0.614	0.434	1.3221e-31	CD4+ Th17
PSMB2	7.44278e-36	0.497022	0.384	0.219	2.24169e-31	CD4+ Th17
PPP4C	1.21011e-35	0.473504	0.375	0.209	3.64473e-31	CD4+ Th17
PABPC1	1.31076e-35	-0.635815	0.756	0.8	3.94786e-31	CD4+ Th17
MIR4435-2HG	1.40456e-35	0.488379	0.379	0.209	4.23041e-31	CD4+ Th17
CD247	1.77554e-35	0.511947	0.54	0.356	5.34774e-31	CD4+ Th17
PMVK	2.05853e-35	0.470875	0.286	0.142	6.20008e-31	CD4+ Th17
SUMO2	3.00959e-35	0.405467	0.81	0.67	9.06459e-31	CD4+ Th17
UBA52	3.57062e-35	-0.362827	0.921	0.927	1.07544e-30	CD4+ Th17
SELPLG	3.76635e-35	0.504212	0.348	0.188	1.13439e-30	CD4+ Th17
PFDN5	6.19981e-35	-0.402635	0.838	0.884	1.86732e-30	CD4+ Th17
PNRC1	8.30497e-35	-0.518502	0.56	0.714	2.50138e-30	CD4+ Th17
DUSP4	2.08e-34	0.544852	0.445	0.261	6.26475e-30	CD4+ Th17
PRDX5	2.88824e-34	0.46226	0.492	0.314	8.6991e-30	CD4+ Th17
LY6E	1.0553e-33	0.522008	0.596	0.42	3.17846e-29	CD4+ Th17
CHMP2A	1.30242e-33	0.475348	0.417	0.247	3.92277e-29	CD4+ Th17
PSMB3	1.396e-33	0.469368	0.531	0.349	4.20463e-29	CD4+ Th17
UBB	1.69996e-33	0.460108	0.858	0.765	5.12012e-29	CD4+ Th17
ARF5	1.90796e-33	0.541028	0.451	0.281	5.74659e-29	CD4+ Th17
ZFP36	1.95419e-33	-0.658723	0.519	0.653	5.88581e-29	CD4+ Th17
TPM4	2.52965e-33	0.544855	0.424	0.261	7.61904e-29	CD4+ Th17
HMOX2	2.91019e-33	0.516401	0.32	0.173	8.76521e-29	CD4+ Th17
ANXA5	3.46892e-33	0.513717	0.386	0.225	1.04481e-28	CD4+ Th17
ARPC5	5.40157e-33	0.51383	0.493	0.326	1.6269e-28	CD4+ Th17
PSMB8	8.18479e-33	0.496269	0.535	0.36	2.46518e-28	CD4+ Th17
ATP5F1B	2.67459e-32	0.708437	0.305	0.17	8.05559e-28	CD4+ Th17
ASNA1	2.81378e-32	0.441381	0.254	0.125	8.47484e-28	CD4+ Th17
ENO1	3.10593e-32	0.437423	0.687	0.517	9.35474e-28	CD4+ Th17
SLAMF1	3.4705e-32	0.497356	0.333	0.181	1.04528e-27	CD4+ Th17
FAM104A	3.61786e-32	0.435403	0.261	0.13	1.08966e-27	CD4+ Th17
TMEM50A	5.28362e-32	0.504124	0.54	0.373	1.59137e-27	CD4+ Th17
BST2	1.07176e-31	0.473629	0.437	0.27	3.22804e-27	CD4+ Th17
SYNGR2	2.7516e-31	0.552633	0.341	0.196	8.28755e-27	CD4+ Th17
APBB1IP	5.17329e-31	0.453372	0.446	0.279	1.55814e-26	CD4+ Th17
RARRES3	7.12102e-31	0.625293	0.601	0.459	2.14478e-26	CD4+ Th17
IFI27L2	1.19783e-30	0.429586	0.368	0.212	3.60774e-26	CD4+ Th17
CTLA4	3.18955e-30	0.492813	0.437	0.265	9.60662e-26	CD4+ Th17
PIN1	4.73985e-30	0.45763	0.325	0.182	1.42759e-25	CD4+ Th17
WDR83OS	5.47039e-30	0.45308	0.53	0.357	1.64763e-25	CD4+ Th17
FDPS	5.74703e-30	0.425181	0.275	0.143	1.73095e-25	CD4+ Th17
PSMA7	6.03291e-30	0.448935	0.662	0.505	1.81705e-25	CD4+ Th17
MSN	7.56225e-30	0.516251	0.495	0.332	2.27768e-25	CD4+ Th17
PHPT1	9.89928e-30	0.475463	0.38	0.223	2.98156e-25	CD4+ Th17
EEF1A1	9.99978e-30	-0.343989	0.998	0.991	3.01183e-25	CD4+ Th17
ACTN4	1.08759e-29	0.448419	0.329	0.184	3.2757e-25	CD4+ Th17
CD63	1.18347e-29	0.451734	0.394	0.234	3.56451e-25	CD4+ Th17
TOMM7	4.58593e-29	-0.454838	0.675	0.758	1.38124e-24	CD4+ Th17
TBCB	5.60777e-29	0.466504	0.409	0.254	1.68901e-24	CD4+ Th17
CD96	8.2519e-29	0.505479	0.477	0.317	2.48539e-24	CD4+ Th17
PSMA5	1.04787e-28	0.441975	0.408	0.253	3.15609e-24	CD4+ Th17
PSMB6	1.31003e-28	0.414786	0.446	0.283	3.94569e-24	CD4+ Th17
CALCOCO2	1.38126e-28	0.512841	0.264	0.14	4.16023e-24	CD4+ Th17
IFITM1	2.21552e-28	-0.746835	0.41	0.546	6.67294e-24	CD4+ Th17
PAXX	3.23614e-28	0.541941	0.27	0.145	9.74694e-24	CD4+ Th17
HNRNPA3	3.89572e-28	0.458101	0.568	0.425	1.17335e-23	CD4+ Th17
FERMT3	5.36043e-28	0.45766	0.282	0.154	1.61451e-23	CD4+ Th17
DBNL	5.4778e-28	0.440118	0.288	0.158	1.64986e-23	CD4+ Th17
SARAF	6.07313e-28	-0.448089	0.847	0.871	1.82917e-23	CD4+ Th17
BATF	1.1293e-27	0.398798	0.562	0.377	3.40133e-23	CD4+ Th17
PTPN22	1.21319e-27	0.36965	0.301	0.165	3.65401e-23	CD4+ Th17
TNFRSF18	1.90811e-27	0.441664	0.477	0.315	5.74705e-23	CD4+ Th17
LMAN2	2.19626e-27	0.464465	0.403	0.254	6.61491e-23	CD4+ Th17
NDUFS8	2.35811e-27	0.413114	0.387	0.236	7.1024e-23	CD4+ Th17
CD6	3.67932e-27	0.474165	0.425	0.274	1.10818e-22	CD4+ Th17
EFHD2	7.03156e-27	0.399857	0.291	0.16	2.11784e-22	CD4+ Th17
ENSA	7.16142e-27	0.459668	0.455	0.301	2.15695e-22	CD4+ Th17
TANK	9.52567e-27	0.454005	0.425	0.27	2.86904e-22	CD4+ Th17
SRP14	1.31569e-26	0.331021	0.837	0.723	3.96273e-22	CD4+ Th17
DDIT4	1.48075e-26	0.992859	0.66	0.548	4.45988e-22	CD4+ Th17
RGL4	1.52484e-26	0.392954	0.256	0.135	4.59266e-22	CD4+ Th17
ZYX	1.54303e-26	0.517849	0.306	0.178	4.64745e-22	CD4+ Th17
ITM2B	1.97744e-26	0.364817	0.886	0.78	5.95585e-22	CD4+ Th17
SH2D2A	1.98179e-26	0.477376	0.451	0.297	5.96894e-22	CD4+ Th17
GMFG	2.3557e-26	0.380598	0.752	0.629	7.09515e-22	CD4+ Th17
TMEM14C	2.77854e-26	0.443679	0.294	0.167	8.36869e-22	CD4+ Th17
CD53	4.67429e-26	0.395357	0.68	0.52	1.40785e-21	CD4+ Th17
NDUFB10	4.9663e-26	0.369439	0.448	0.29	1.4958e-21	CD4+ Th17
NUDT5	4.99039e-26	0.375349	0.268	0.145	1.50306e-21	CD4+ Th17
RHOC	6.92019e-26	0.412231	0.303	0.171	2.08429e-21	CD4+ Th17
LAT	7.4374e-26	0.447712	0.492	0.336	2.24007e-21	CD4+ Th17
SH3KBP1	1.47037e-25	0.404359	0.447	0.292	4.42862e-21	CD4+ Th17
DBI	1.781e-25	0.444835	0.516	0.367	5.36419e-21	CD4+ Th17
COTL1	2.7189e-25	0.478696	0.638	0.502	8.18905e-21	CD4+ Th17
ANXA6	2.88071e-25	0.449251	0.393	0.25	8.6764e-21	CD4+ Th17
TUFM	2.96515e-25	0.404174	0.396	0.252	8.93073e-21	CD4+ Th17
NR4A2	3.72981e-25	-0.727246	0.17	0.312	1.12338e-20	CD4+ Th17
PSMA4	6.82569e-25	0.417319	0.349	0.212	2.05583e-20	CD4+ Th17
HNRNPLL	7.31991e-25	0.42301	0.273	0.152	2.20468e-20	CD4+ Th17
OTUB1	8.72958e-25	0.411846	0.321	0.19	2.62926e-20	CD4+ Th17
SKAP1	1.20612e-24	0.457029	0.462	0.314	3.6327e-20	CD4+ Th17
POLR2E	1.23945e-24	0.41639	0.327	0.196	3.73309e-20	CD4+ Th17
DCTN3	1.33594e-24	0.406485	0.34	0.205	4.02371e-20	CD4+ Th17
RAB1B	1.38181e-24	0.398	0.258	0.141	4.16187e-20	CD4+ Th17
RALY	2.12185e-24	0.443841	0.385	0.245	6.3908e-20	CD4+ Th17
CD52	4.71336e-24	0.49563	0.831	0.76	1.41962e-19	CD4+ Th17
PSMD7	5.61716e-24	0.386159	0.33	0.197	1.69183e-19	CD4+ Th17
PTPN7	6.74635e-24	0.441574	0.373	0.237	2.03193e-19	CD4+ Th17
AP2S1	7.37069e-24	0.402007	0.341	0.208	2.21998e-19	CD4+ Th17
VAMP8	7.68826e-24	0.373093	0.552	0.399	2.31563e-19	CD4+ Th17
C9orf16	8.31914e-24	0.399918	0.575	0.423	2.50564e-19	CD4+ Th17
TRBC2	9.00456e-24	0.489607	0.756	0.639	2.71208e-19	CD4+ Th17
CNN2	1.06201e-23	0.550362	0.389	0.26	3.19867e-19	CD4+ Th17
RASAL3	1.15427e-23	0.395152	0.263	0.146	3.47654e-19	CD4+ Th17
PDIA6	1.74772e-23	0.477674	0.366	0.233	5.26397e-19	CD4+ Th17
TALDO1	1.90207e-23	0.408917	0.344	0.213	5.72883e-19	CD4+ Th17
COX5A	1.94239e-23	0.373691	0.496	0.346	5.85029e-19	CD4+ Th17
GNG2	2.04193e-23	0.381604	0.435	0.287	6.15008e-19	CD4+ Th17
PA2G4	2.33952e-23	0.390885	0.424	0.279	7.0464e-19	CD4+ Th17
VPS28	2.35167e-23	0.377565	0.492	0.339	7.083e-19	CD4+ Th17
ANP32A	2.3579e-23	0.383339	0.352	0.218	7.10175e-19	CD4+ Th17
PRDM1	2.44567e-23	0.397779	0.36	0.222	7.36611e-19	CD4+ Th17
SLC9A3R1	4.85514e-23	0.426056	0.304	0.182	1.46232e-18	CD4+ Th17
PSMC4	5.07526e-23	0.372123	0.266	0.15	1.52862e-18	CD4+ Th17
DEF6	5.90043e-23	0.406271	0.345	0.214	1.77715e-18	CD4+ Th17
MGAT4A	6.15882e-23	0.503714	0.351	0.227	1.85498e-18	CD4+ Th17
LCP2	9.53477e-23	0.402887	0.391	0.251	2.87178e-18	CD4+ Th17
AP2M1	9.78745e-23	0.40825	0.376	0.241	2.94788e-18	CD4+ Th17
ZNF331	1.01047e-22	-0.756348	0.19	0.323	3.04345e-18	CD4+ Th17
GSDMD	1.02176e-22	0.365828	0.289	0.167	3.07745e-18	CD4+ Th17
ATP5MC3	1.18816e-22	0.557573	0.287	0.176	3.57862e-18	CD4+ Th17
PDE4D	1.1925e-22	0.438513	0.332	0.205	3.5917e-18	CD4+ Th17
PSMD8	1.4662e-22	0.367531	0.469	0.32	4.41605e-18	CD4+ Th17
ATP5PB	1.52347e-22	0.502606	0.25	0.142	4.58853e-18	CD4+ Th17
RAP1A	1.63535e-22	0.405011	0.527	0.378	4.92552e-18	CD4+ Th17
CCL5	1.94453e-22	0.924975	0.297	0.18	5.85674e-18	CD4+ Th17
PDIA3	2.32029e-22	0.472821	0.47	0.335	6.98847e-18	CD4+ Th17
HMGB1	2.52846e-22	0.33128	0.812	0.713	7.61546e-18	CD4+ Th17
RHOF	2.64772e-22	0.387828	0.361	0.232	7.97467e-18	CD4+ Th17
TMEM230	3.15834e-22	0.370767	0.402	0.264	9.5126e-18	CD4+ Th17
ITGAE	4.34109e-22	0.428081	0.258	0.146	1.30749e-17	CD4+ Th17
H3F3A	6.46291e-22	0.285003	0.896	0.819	1.94656e-17	CD4+ Th17
LCP1	8.43401e-22	0.423118	0.537	0.396	2.54024e-17	CD4+ Th17
CASP4	1.009e-21	0.366419	0.362	0.232	3.039e-17	CD4+ Th17
BSG	1.07028e-21	0.34975	0.435	0.292	3.22356e-17	CD4+ Th17
ATP6V0E1	1.11202e-21	0.370017	0.675	0.534	3.3493e-17	CD4+ Th17
CD58	1.56896e-21	0.36499	0.269	0.156	4.72555e-17	CD4+ Th17
HIST1H4C	1.58894e-21	-0.640665	0.236	0.363	4.78574e-17	CD4+ Th17
TNFRSF1B	2.01852e-21	0.309728	0.414	0.269	6.07957e-17	CD4+ Th17
PPP1R7	2.90023e-21	0.382394	0.267	0.155	8.73521e-17	CD4+ Th17
PPP1R12A	2.99034e-21	0.355127	0.334	0.207	9.00662e-17	CD4+ Th17
NOP10	4.07575e-21	0.406138	0.483	0.342	1.22758e-16	CD4+ Th17
PGK1	4.29493e-21	0.420408	0.62	0.489	1.29359e-16	CD4+ Th17
LMNA	4.61228e-21	-0.797535	0.131	0.253	1.38917e-16	CD4+ Th17
GTF3C6	4.62854e-21	0.353581	0.333	0.208	1.39407e-16	CD4+ Th17
ZFAS1	6.55293e-21	-0.459689	0.455	0.57	1.97368e-16	CD4+ Th17
SLA	6.5916e-21	0.390051	0.452	0.314	1.98532e-16	CD4+ Th17
TWF2	1.13854e-20	0.371372	0.262	0.152	3.42917e-16	CD4+ Th17
MRPS6	1.29634e-20	0.305657	0.378	0.241	3.90446e-16	CD4+ Th17
ACAP1	1.35401e-20	0.373043	0.555	0.412	4.07813e-16	CD4+ Th17
ARPC4	1.51674e-20	0.440194	0.316	0.198	4.56826e-16	CD4+ Th17
CMTM6	1.7428e-20	0.374131	0.381	0.252	5.24913e-16	CD4+ Th17
GBP2	1.884e-20	0.373116	0.379	0.247	5.67442e-16	CD4+ Th17
ANKRD10	1.92545e-20	0.390905	0.252	0.146	5.79925e-16	CD4+ Th17
SUMO1	2.76671e-20	0.360683	0.488	0.348	8.33306e-16	CD4+ Th17
COPE	3.32094e-20	0.347385	0.504	0.357	1.00023e-15	CD4+ Th17
PHTF2	3.39307e-20	0.343628	0.257	0.148	1.02196e-15	CD4+ Th17
PDAP1	4.13923e-20	0.370751	0.308	0.192	1.24669e-15	CD4+ Th17
MRPL18	4.4658e-20	0.48848	0.3	0.189	1.34505e-15	CD4+ Th17
ITGA4	5.52361e-20	0.372229	0.343	0.218	1.66366e-15	CD4+ Th17
PHLDA1	5.82353e-20	0.562745	0.415	0.284	1.75399e-15	CD4+ Th17
ZNHIT1	1.12941e-19	0.307391	0.365	0.235	3.40166e-15	CD4+ Th17
PSMC3	1.48294e-19	0.349756	0.251	0.146	4.46648e-15	CD4+ Th17
CCNDBP1	1.59393e-19	0.343744	0.323	0.203	4.80075e-15	CD4+ Th17
HMGN1	1.77179e-19	0.318119	0.645	0.512	5.33644e-15	CD4+ Th17
CTSB	2.09444e-19	0.394118	0.313	0.201	6.30824e-15	CD4+ Th17
DYNLRB1	2.1049e-19	0.344608	0.451	0.314	6.33976e-15	CD4+ Th17
SNRPC	2.36602e-19	0.340113	0.296	0.18	7.12622e-15	CD4+ Th17
HLA-DPA1	4.2524e-19	0.342791	0.363	0.238	1.28078e-14	CD4+ Th17
MDH1	4.82586e-19	0.365179	0.336	0.218	1.4535e-14	CD4+ Th17
ZFP36L1	5.19207e-19	0.487858	0.592	0.468	1.5638e-14	CD4+ Th17
CDK2AP2	5.2478e-19	0.450814	0.301	0.189	1.58059e-14	CD4+ Th17
GPR183	7.44078e-19	-0.622062	0.345	0.46	2.24109e-14	CD4+ Th17
TXN2	7.65903e-19	0.256483	0.255	0.148	2.30682e-14	CD4+ Th17
EIF4H	7.73225e-19	0.345376	0.331	0.212	2.32888e-14	CD4+ Th17
OXNAD1	7.96114e-19	0.412918	0.367	0.246	2.39781e-14	CD4+ Th17
HSPH1	9.91727e-19	0.564798	0.41	0.302	2.98698e-14	CD4+ Th17
CD4	1.05722e-18	0.364994	0.327	0.211	3.18425e-14	CD4+ Th17
ACTR2	1.5051e-18	0.322088	0.418	0.285	4.5332e-14	CD4+ Th17
SF3B5	2.03384e-18	0.384397	0.466	0.337	6.12572e-14	CD4+ Th17
FOSB	2.35682e-18	-0.65653	0.217	0.337	7.09851e-14	CD4+ Th17
CHCHD2	2.54473e-18	0.278714	0.798	0.693	7.66446e-14	CD4+ Th17
RER1	3.09777e-18	0.356476	0.296	0.187	9.33017e-14	CD4+ Th17
AHSA1	3.43756e-18	0.361821	0.289	0.181	1.03536e-13	CD4+ Th17
PSMB1	3.4709e-18	0.330185	0.516	0.381	1.0454e-13	CD4+ Th17
YPEL5	4.10863e-18	-0.720906	0.42	0.509	1.23748e-13	CD4+ Th17
MAT2B	4.47324e-18	0.350427	0.291	0.181	1.34729e-13	CD4+ Th17
DYNLL1	5.04146e-18	0.29711	0.642	0.494	1.51844e-13	CD4+ Th17
VDAC3	5.21239e-18	0.343919	0.273	0.169	1.56992e-13	CD4+ Th17
CLTA	5.21496e-18	0.321534	0.355	0.234	1.57069e-13	CD4+ Th17
CCR6	5.32682e-18	0.334181	0.387	0.259	1.60438e-13	CD4+ Th17
SNHG8	5.41012e-18	-0.49127	0.329	0.439	1.62947e-13	CD4+ Th17
MYH9	5.96951e-18	0.424478	0.5	0.382	1.79796e-13	CD4+ Th17
YWHAB	7.97116e-18	0.289495	0.761	0.63	2.40083e-13	CD4+ Th17
DERL1	9.18218e-18	0.332501	0.256	0.154	2.76558e-13	CD4+ Th17
NDUFS7	9.40868e-18	0.323118	0.378	0.255	2.8338e-13	CD4+ Th17
PBXIP1	9.54261e-18	0.347987	0.512	0.382	2.87414e-13	CD4+ Th17
DAZAP2	1.04227e-17	0.412141	0.584	0.46	3.1392e-13	CD4+ Th17
WIPF1	1.06685e-17	0.322016	0.478	0.35	3.21324e-13	CD4+ Th17
CALM1	1.10174e-17	0.275536	0.882	0.815	3.31834e-13	CD4+ Th17
MIEN1	1.27723e-17	0.326153	0.279	0.172	3.8469e-13	CD4+ Th17
PRDX2	1.3694e-17	0.346952	0.513	0.39	4.1245e-13	CD4+ Th17
RORA	1.37582e-17	0.358849	0.598	0.471	4.14382e-13	CD4+ Th17
YWHAH	1.38427e-17	0.294449	0.32	0.206	4.16928e-13	CD4+ Th17
ARRB2	1.4224e-17	0.374323	0.25	0.151	4.28412e-13	CD4+ Th17
COMMD6	1.55224e-17	-0.378425	0.648	0.712	4.67518e-13	CD4+ Th17
LDLRAD4	1.59065e-17	0.359478	0.286	0.18	4.79089e-13	CD4+ Th17
TMEM173	1.75338e-17	0.388006	0.379	0.262	5.28102e-13	CD4+ Th17
JUN	1.95288e-17	0.51258	0.803	0.719	5.88188e-13	CD4+ Th17
ADRM1	2.32519e-17	0.321173	0.323	0.208	7.00324e-13	CD4+ Th17
RPN2	2.33488e-17	0.350446	0.324	0.212	7.03244e-13	CD4+ Th17
EIF6	3.29017e-17	0.283385	0.271	0.166	9.90966e-13	CD4+ Th17
HNRNPA2B1	4.16931e-17	0.294347	0.763	0.669	1.25575e-12	CD4+ Th17
WAS	4.34901e-17	0.327576	0.348	0.232	1.30988e-12	CD4+ Th17
FKBP11	5.06246e-17	0.388899	0.299	0.194	1.52476e-12	CD4+ Th17
LDHA	5.97066e-17	0.304422	0.696	0.579	1.7983e-12	CD4+ Th17
ANAPC11	6.70348e-17	0.322488	0.371	0.252	2.01902e-12	CD4+ Th17
AIP	7.61048e-17	0.31483	0.335	0.221	2.2922e-12	CD4+ Th17
PRDX1	7.62721e-17	0.313695	0.57	0.443	2.29724e-12	CD4+ Th17
MDH2	7.75521e-17	0.349716	0.394	0.277	2.33579e-12	CD4+ Th17
PSMC5	1.06239e-16	0.330128	0.356	0.242	3.19981e-12	CD4+ Th17
CCT7	1.19058e-16	0.333268	0.295	0.19	3.58591e-12	CD4+ Th17
VCP	1.5155e-16	0.370509	0.35	0.238	4.56452e-12	CD4+ Th17
TNIP1	1.55653e-16	0.339748	0.315	0.208	4.68811e-12	CD4+ Th17
NCOR1	1.57101e-16	0.35764	0.373	0.258	4.73172e-12	CD4+ Th17
DOK2	1.59409e-16	0.33899	0.345	0.233	4.80123e-12	CD4+ Th17
EMC4	1.63252e-16	0.312321	0.271	0.17	4.91699e-12	CD4+ Th17
SRI	1.63334e-16	0.348334	0.39	0.275	4.91945e-12	CD4+ Th17
VDAC1	1.86665e-16	0.348767	0.37	0.256	5.62215e-12	CD4+ Th17
NDUFV1	1.95333e-16	0.3134	0.261	0.16	5.88325e-12	CD4+ Th17
TMEM160	1.96316e-16	0.301362	0.301	0.193	5.91286e-12	CD4+ Th17
RNF213	2.05183e-16	0.288464	0.514	0.381	6.17989e-12	CD4+ Th17
ATOX1	2.1294e-16	0.288763	0.268	0.166	6.41353e-12	CD4+ Th17
PSMB7	2.29216e-16	0.339832	0.271	0.17	6.90375e-12	CD4+ Th17
COPS6	3.70779e-16	0.321439	0.301	0.195	1.11675e-11	CD4+ Th17
HMGN2	4.42643e-16	0.430905	0.562	0.441	1.3332e-11	CD4+ Th17
SUPT4H1	5.77199e-16	0.30102	0.318	0.209	1.73847e-11	CD4+ Th17
DAD1	7.11686e-16	0.326999	0.538	0.413	2.14353e-11	CD4+ Th17
ELOVL5	7.44803e-16	0.352329	0.341	0.232	2.24327e-11	CD4+ Th17
TRAF3IP3	8.53477e-16	0.286102	0.383	0.267	2.57059e-11	CD4+ Th17
SELL	9.43202e-16	-0.612426	0.158	0.259	2.84083e-11	CD4+ Th17
COX8A	9.84824e-16	0.271131	0.621	0.497	2.96619e-11	CD4+ Th17
NDUFAF3	1.08563e-15	0.314076	0.327	0.218	3.2698e-11	CD4+ Th17
CDC37	1.12202e-15	0.299587	0.459	0.335	3.3794e-11	CD4+ Th17
CLEC2B	1.23692e-15	0.400625	0.399	0.288	3.72548e-11	CD4+ Th17
HSPE1	1.31004e-15	0.551487	0.641	0.553	3.94571e-11	CD4+ Th17
ZAP70	1.34358e-15	0.35695	0.322	0.217	4.04672e-11	CD4+ Th17
ERH	1.60105e-15	0.295603	0.444	0.322	4.8222e-11	CD4+ Th17
TNFRSF14	1.85583e-15	0.326672	0.36	0.25	5.58959e-11	CD4+ Th17
BZW1	1.89655e-15	0.302925	0.423	0.306	5.71223e-11	CD4+ Th17
BUD31	1.95591e-15	0.275306	0.342	0.232	5.89101e-11	CD4+ Th17
SURF4	2.04944e-15	0.309413	0.302	0.196	6.17271e-11	CD4+ Th17
CBLB	2.06317e-15	0.320562	0.26	0.164	6.21405e-11	CD4+ Th17
PLIN2	2.07628e-15	0.571185	0.296	0.2	6.25355e-11	CD4+ Th17
COX7C	2.27252e-15	-0.297794	0.756	0.786	6.84461e-11	CD4+ Th17
STK17B	2.62606e-15	0.314835	0.647	0.511	7.90944e-11	CD4+ Th17
MPC2	3.20912e-15	0.308867	0.334	0.226	9.66556e-11	CD4+ Th17
GABARAPL2	3.61204e-15	0.298777	0.448	0.323	1.08791e-10	CD4+ Th17
IQGAP1	3.63413e-15	0.34777	0.384	0.271	1.09456e-10	CD4+ Th17
SHISA5	4.02642e-15	0.389807	0.294	0.196	1.21272e-10	CD4+ Th17
GPI	4.08925e-15	0.355778	0.259	0.166	1.23164e-10	CD4+ Th17
SNRPB	4.79033e-15	0.274189	0.529	0.403	1.4428e-10	CD4+ Th17
P4HB	4.813e-15	0.35489	0.347	0.243	1.44963e-10	CD4+ Th17
RAB7A	5.14163e-15	0.302211	0.345	0.236	1.54861e-10	CD4+ Th17
SPCS2	5.35063e-15	0.275819	0.456	0.329	1.61156e-10	CD4+ Th17
CIB1	5.99477e-15	0.303349	0.627	0.51	1.80556e-10	CD4+ Th17
MAPRE1	7.24697e-15	0.304213	0.258	0.165	2.18272e-10	CD4+ Th17
NDUFS6	7.77133e-15	0.277275	0.371	0.258	2.34065e-10	CD4+ Th17
NDUFB2	1.0191e-14	0.258632	0.532	0.401	3.06944e-10	CD4+ Th17
ARPC5L	1.0637e-14	0.289242	0.288	0.188	3.20377e-10	CD4+ Th17
SSNA1	1.07038e-14	0.335814	0.301	0.203	3.22389e-10	CD4+ Th17
SNX17	1.08944e-14	0.318809	0.261	0.168	3.28128e-10	CD4+ Th17
CCDC107	1.10889e-14	0.353642	0.327	0.225	3.33985e-10	CD4+ Th17
PRDX6	1.22486e-14	0.288798	0.377	0.264	3.68915e-10	CD4+ Th17
TMCO1	1.34848e-14	0.310926	0.348	0.242	4.06148e-10	CD4+ Th17
RBL2	1.407e-14	0.381184	0.287	0.192	4.23775e-10	CD4+ Th17
POMP	1.51948e-14	0.263591	0.49	0.361	4.57652e-10	CD4+ Th17
BUB3	1.52314e-14	0.292542	0.389	0.278	4.58754e-10	CD4+ Th17
IL2RB	1.67575e-14	0.286424	0.289	0.189	5.04719e-10	CD4+ Th17
ICAM3	1.80864e-14	0.326733	0.49	0.377	5.44744e-10	CD4+ Th17
UBE2N	1.83017e-14	0.316409	0.395	0.286	5.5123e-10	CD4+ Th17
TAP1	1.83458e-14	0.296236	0.358	0.247	5.52556e-10	CD4+ Th17
PCMT1	1.84877e-14	0.278389	0.261	0.166	5.56831e-10	CD4+ Th17
EIF3I	1.90844e-14	0.325881	0.397	0.289	5.74804e-10	CD4+ Th17
GSTK1	2.03934e-14	0.278993	0.606	0.481	6.14228e-10	CD4+ Th17
LIMD2	2.37132e-14	0.34393	0.55	0.442	7.14217e-10	CD4+ Th17
TSC22D3	2.62308e-14	-0.426901	0.763	0.795	7.90044e-10	CD4+ Th17
SUMO3	2.63665e-14	0.310849	0.28	0.182	7.94132e-10	CD4+ Th17
BCAP31	2.65818e-14	0.31002	0.371	0.264	8.00616e-10	CD4+ Th17
PUF60	3.2581e-14	0.252506	0.283	0.184	9.81306e-10	CD4+ Th17
ATP6V1F	3.41446e-14	0.309238	0.417	0.308	1.0284e-09	CD4+ Th17
HNRNPK	3.63089e-14	0.28281	0.66	0.557	1.09359e-09	CD4+ Th17
CCT4	3.9778e-14	0.32912	0.372	0.267	1.19808e-09	CD4+ Th17
TERF2IP	4.16836e-14	0.312545	0.467	0.355	1.25547e-09	CD4+ Th17
CDC42	4.37641e-14	0.295557	0.604	0.487	1.31813e-09	CD4+ Th17
SCAND1	4.50153e-14	0.273753	0.433	0.319	1.35582e-09	CD4+ Th17
UBXN4	4.53196e-14	0.286388	0.408	0.295	1.36498e-09	CD4+ Th17
FKBP8	4.70466e-14	0.29106	0.447	0.329	1.417e-09	CD4+ Th17
ECH1	5.50237e-14	0.29859	0.286	0.191	1.65726e-09	CD4+ Th17
SCP2	6.69199e-14	0.305987	0.322	0.22	2.01556e-09	CD4+ Th17
VASP	7.00118e-14	0.261645	0.285	0.187	2.10868e-09	CD4+ Th17
UBE2I	7.24273e-14	0.279167	0.403	0.292	2.18144e-09	CD4+ Th17
CCT8	7.58366e-14	0.285217	0.348	0.244	2.28412e-09	CD4+ Th17
GZMM	7.90122e-14	0.363109	0.301	0.206	2.37977e-09	CD4+ Th17
SDHC	8.08129e-14	0.308025	0.261	0.172	2.434e-09	CD4+ Th17
GHITM	8.21026e-14	0.307599	0.396	0.286	2.47285e-09	CD4+ Th17
RNF149	8.63351e-14	0.291643	0.38	0.273	2.60033e-09	CD4+ Th17
SERBP1	8.87316e-14	0.276849	0.537	0.421	2.67251e-09	CD4+ Th17
FAS	1.11391e-13	0.254887	0.263	0.17	3.35499e-09	CD4+ Th17
BTG3	1.22132e-13	0.286801	0.351	0.244	3.6785e-09	CD4+ Th17
PAK2	1.30302e-13	0.284742	0.393	0.287	3.92455e-09	CD4+ Th17
ANP32E	1.37847e-13	0.312458	0.276	0.183	4.15181e-09	CD4+ Th17
EWSR1	1.43718e-13	0.311546	0.35	0.247	4.32865e-09	CD4+ Th17
DPP7	1.79644e-13	0.300236	0.38	0.274	5.41069e-09	CD4+ Th17
SEPTIN7	1.94337e-13	0.324099	0.513	0.4	5.85323e-09	CD4+ Th17
PSMD4	2.0162e-13	0.270139	0.263	0.171	6.0726e-09	CD4+ Th17
ATP6V0B	2.28728e-13	0.274353	0.352	0.247	6.88905e-09	CD4+ Th17
RASSF5	2.34975e-13	0.278959	0.312	0.212	7.07722e-09	CD4+ Th17
KIF5B	2.54661e-13	0.327269	0.361	0.26	7.67014e-09	CD4+ Th17
NEDD8	2.67158e-13	0.267203	0.49	0.372	8.04652e-09	CD4+ Th17
BANF1	2.79023e-13	0.273741	0.302	0.204	8.40389e-09	CD4+ Th17
NONO	2.95034e-13	0.267652	0.296	0.199	8.88612e-09	CD4+ Th17
ATP6AP2	4.2296e-13	0.284459	0.301	0.204	1.27391e-08	CD4+ Th17
CCT6A	4.41572e-13	0.297545	0.3	0.206	1.32997e-08	CD4+ Th17
PIK3R1	5.77091e-13	-0.511247	0.18	0.271	1.73814e-08	CD4+ Th17
SNRPD3	6.02233e-13	0.286363	0.346	0.249	1.81387e-08	CD4+ Th17
ARPC1B	6.21803e-13	0.328211	0.564	0.463	1.87281e-08	CD4+ Th17
HLA-DPB1	7.27455e-13	0.298018	0.306	0.209	2.19102e-08	CD4+ Th17
CCDC85B	8.30638e-13	0.307151	0.389	0.285	2.5018e-08	CD4+ Th17
ZMAT2	8.51695e-13	0.298645	0.266	0.177	2.56522e-08	CD4+ Th17
CD7	9.98553e-13	0.317046	0.751	0.67	3.00754e-08	CD4+ Th17
LINC00152	1.24934e-12	0.264899	0.303	0.208	3.7629e-08	CD4+ Th17
PPM1G	1.29692e-12	0.253699	0.333	0.232	3.9062e-08	CD4+ Th17
MACF1	1.56786e-12	0.297654	0.268	0.182	4.72224e-08	CD4+ Th17
MALAT1	2.12959e-12	-0.273954	0.999	0.999	6.4141e-08	CD4+ Th17
H2AFY	2.27661e-12	0.26843	0.283	0.192	6.85692e-08	CD4+ Th17
TMEM14B	2.29599e-12	0.278158	0.357	0.257	6.9153e-08	CD4+ Th17
TMC6	2.71352e-12	0.297572	0.28	0.192	8.17286e-08	CD4+ Th17
PSMF1	2.80558e-12	0.272959	0.258	0.172	8.45014e-08	CD4+ Th17
POLR3GL	2.90413e-12	0.266148	0.293	0.2	8.74694e-08	CD4+ Th17
HNRNPR	2.97374e-12	0.272435	0.324	0.228	8.95659e-08	CD4+ Th17
BIN2	4.09081e-12	0.265628	0.284	0.194	1.23211e-07	CD4+ Th17
KDELR2	4.57101e-12	0.25456	0.278	0.189	1.37674e-07	CD4+ Th17
LAMTOR1	5.30206e-12	0.255853	0.297	0.203	1.59693e-07	CD4+ Th17
CTSD	6.44267e-12	0.309975	0.253	0.169	1.94047e-07	CD4+ Th17
GUK1	7.00876e-12	0.253636	0.601	0.483	2.11097e-07	CD4+ Th17
CD40LG	7.04895e-12	0.431756	0.294	0.207	2.12307e-07	CD4+ Th17
IL2RG	7.25208e-12	0.342753	0.46	0.368	2.18425e-07	CD4+ Th17
SNRPD2	7.63005e-12	-0.333824	0.52	0.588	2.2981e-07	CD4+ Th17
LIMS1	8.23547e-12	0.289817	0.368	0.27	2.48044e-07	CD4+ Th17
RAB11B	8.25736e-12	0.263315	0.253	0.169	2.48703e-07	CD4+ Th17
FXYD5	1.40371e-11	-0.258756	0.694	0.747	4.22783e-07	CD4+ Th17
ANXA11	1.41537e-11	0.265206	0.387	0.288	4.26295e-07	CD4+ Th17
SPCS1	1.6546e-11	0.262698	0.546	0.443	4.98349e-07	CD4+ Th17
NUCB1	1.66892e-11	0.267913	0.28	0.193	5.02663e-07	CD4+ Th17
PPP2R1A	1.679e-11	0.264375	0.256	0.173	5.05699e-07	CD4+ Th17
TRIM22	1.85709e-11	0.271442	0.289	0.198	5.59338e-07	CD4+ Th17
VAMP5	1.9225e-11	0.275968	0.287	0.198	5.79036e-07	CD4+ Th17
DEK	2.03829e-11	0.305603	0.404	0.311	6.13914e-07	CD4+ Th17
SH3BGRL	2.69406e-11	0.287938	0.457	0.359	8.11424e-07	CD4+ Th17
CELF2	5.23752e-11	0.260327	0.461	0.359	1.57749e-06	CD4+ Th17
ANXA2	5.55518e-11	0.289809	0.348	0.257	1.67316e-06	CD4+ Th17
IMP3	5.60494e-11	0.256437	0.267	0.182	1.68815e-06	CD4+ Th17
NUDC	6.12024e-11	0.256688	0.304	0.216	1.84335e-06	CD4+ Th17
ALOX5AP	6.51477e-11	0.597728	0.425	0.357	1.96218e-06	CD4+ Th17
MZT2B	8.29915e-11	-0.326866	0.356	0.446	2.49962e-06	CD4+ Th17
ATP5F1D	8.92785e-11	0.339633	0.302	0.219	2.68898e-06	CD4+ Th17
GABARAP	8.94065e-11	0.282875	0.384	0.287	2.69283e-06	CD4+ Th17
SEPTIN6	9.07332e-11	0.250823	0.553	0.449	2.73279e-06	CD4+ Th17
UBE2L3	1.09078e-10	0.277603	0.363	0.269	3.28531e-06	CD4+ Th17
SAT1	1.38259e-10	0.361431	0.733	0.66	4.16422e-06	CD4+ Th17
SPCS3	1.42181e-10	0.253526	0.268	0.186	4.28234e-06	CD4+ Th17
UFC1	1.47388e-10	0.26753	0.432	0.334	4.43918e-06	CD4+ Th17
SLC25A5	1.56601e-10	0.276411	0.531	0.443	4.71666e-06	CD4+ Th17
AURKAIP1	1.89978e-10	0.252126	0.349	0.259	5.72195e-06	CD4+ Th17
DDX21	3.21338e-10	-0.400832	0.213	0.291	9.67839e-06	CD4+ Th17
GPX1	3.41153e-10	0.359621	0.326	0.246	1.02752e-05	CD4+ Th17
BTG2	3.88347e-10	-0.373135	0.347	0.427	1.16966e-05	CD4+ Th17
LAMTOR5	4.48122e-10	0.250278	0.346	0.254	1.3497e-05	CD4+ Th17
LITAF	4.66065e-10	-0.40869	0.184	0.261	1.40374e-05	CD4+ Th17
GIMAP7	5.12241e-10	0.362694	0.438	0.352	1.54282e-05	CD4+ Th17
GPSM3	5.13837e-10	0.299274	0.567	0.474	1.54763e-05	CD4+ Th17
CD5	5.22443e-10	0.277071	0.305	0.223	1.57355e-05	CD4+ Th17
SNHG7	5.37989e-10	-0.357197	0.176	0.254	1.62037e-05	CD4+ Th17
HSPA8	5.44946e-10	0.388844	0.847	0.797	1.64132e-05	CD4+ Th17
STAT1	5.78221e-10	0.259644	0.266	0.186	1.74154e-05	CD4+ Th17
PSAP	7.64715e-10	0.26468	0.358	0.269	2.30324e-05	CD4+ Th17
THRAP3	7.81676e-10	0.25402	0.326	0.241	2.35433e-05	CD4+ Th17
HSPD1	9.10073e-10	0.452133	0.499	0.424	2.74105e-05	CD4+ Th17
PPA1	9.77108e-10	0.312021	0.395	0.311	2.94295e-05	CD4+ Th17
DNAJA1	1.10192e-09	0.388425	0.578	0.5	3.31886e-05	CD4+ Th17
SF1	1.16821e-09	-0.348495	0.423	0.493	3.51854e-05	CD4+ Th17
RGS2	1.50758e-09	0.365086	0.317	0.237	4.54068e-05	CD4+ Th17
PRKAR1A	1.68073e-09	0.257852	0.285	0.205	5.0622e-05	CD4+ Th17
TRAC	1.84992e-09	0.348426	0.676	0.607	5.57177e-05	CD4+ Th17
XRCC6	2.8206e-09	0.268195	0.401	0.313	8.49537e-05	CD4+ Th17
RANBP1	3.23494e-09	0.277587	0.339	0.259	9.7433e-05	CD4+ Th17
LGALS1	5.54284e-09	0.447072	0.348	0.266	0.000166945	CD4+ Th17
GLTSCR2	6.82885e-09	-0.545518	0.321	0.377	0.000205678	CD4+ Th17
GSTP1	9.12448e-09	0.253047	0.38	0.295	0.00027482	CD4+ Th17
SMAP2	1.19081e-08	-0.395627	0.298	0.365	0.000358662	CD4+ Th17
H2AFV	1.22042e-08	0.284437	0.464	0.377	0.000367579	CD4+ Th17
SELT	1.55164e-08	0.269058	0.28	0.207	0.000467339	CD4+ Th17
FAM177A1	2.05716e-08	-0.44528	0.306	0.369	0.000619596	CD4+ Th17
ATPIF1	3.60236e-08	0.267895	0.296	0.223	0.001085	CD4+ Th17
HMGB2	4.71139e-08	0.281042	0.432	0.352	0.00141902	CD4+ Th17
TMEM243	1.54215e-07	-0.326358	0.19	0.253	0.0046448	CD4+ Th17
PPP2R5C	3.80126e-07	-0.372007	0.351	0.408	0.011449	CD4+ Th17
EIF3E	5.31518e-07	-0.277127	0.563	0.598	0.0160088	CD4+ Th17
S100A10	6.08834e-07	-0.285789	0.556	0.596	0.0183375	CD4+ Th17
SHFM1	8.25245e-07	0.270877	0.259	0.2	0.0248556	CD4+ Th17
PPP1CB	3.73295e-06	-0.341028	0.282	0.34	0.112433	CD4+ Th17
TRBC1	5.93208e-06	0.447835	0.462	0.419	0.178668	CD4+ Th17
NOP53	7.02253e-06	-0.45838	0.241	0.286	0.211512	CD4+ Th17
NSA2	9.5682e-06	-0.259044	0.333	0.39	0.288185	CD4+ Th17
PLP2	1.05706e-05	-0.28508	0.278	0.335	0.318376	CD4+ Th17
FTH1	1.20916e-05	-0.384745	0.974	0.963	0.364186	CD4+ Th17
EIF4B	1.67769e-05	-0.264449	0.343	0.392	0.505302	CD4+ Th17
TMEM123	3.03307e-05	-0.281211	0.277	0.322	0.913532	CD4+ Th17
UXT	3.53873e-05	-0.253085	0.366	0.408	1	CD4+ Th17
CD69	7.76626e-05	-0.385363	0.559	0.582	1	CD4+ Th17
SLC2A3	0.000245693	-0.319487	0.39	0.427	1	CD4+ Th17
HSP90AB1	0.000306507	0.371883	0.729	0.707	1	CD4+ Th17
TNFAIP3	0.000373967	-0.291358	0.598	0.604	1	CD4+ Th17
AHNAK	0.000436205	-0.26565	0.207	0.251	1	CD4+ Th17
EZR	0.000553807	-0.268539	0.471	0.492	1	CD4+ Th17
NR3C1	0.000559238	-0.346397	0.365	0.394	1	CD4+ Th17
SMCHD1	0.000812383	-0.250509	0.315	0.353	1	CD4+ Th17
SELK	0.000840006	-0.359008	0.302	0.329	1	CD4+ Th17
ATP5F1E	0.00152805	-0.342139	0.365	0.384	1	CD4+ Th17
IGKC	0.00153956	-0.301664	0.522	0.564	1	CD4+ Th17
S100A4	9.8025e-185	-2.24492	0.47	0.828	2.95241e-180	CD4+ Tn
KLF2	1.00898e-169	1.72829	0.638	0.222	3.03894e-165	CD4+ Tn
B2M	5.73694e-161	-0.707195	1	0.999	1.72791e-156	CD4+ Tn
EEF1B2	1.22859e-152	0.919865	0.978	0.847	3.70039e-148	CD4+ Tn
CCR7	1.36666e-141	1.15869	0.601	0.209	4.11623e-137	CD4+ Tn
IL32	8.75359e-135	-1.63469	0.732	0.889	2.63649e-130	CD4+ Tn
EEF1A1	1.8659e-128	0.655445	0.999	0.992	5.6199e-124	CD4+ Tn
ACTB	2.23961e-98	-1.22832	0.974	0.979	6.74548e-94	CD4+ Tn
SELL	1.00983e-97	1.07746	0.533	0.22	3.0415e-93	CD4+ Tn
HLA-A	7.04661e-97	-0.836586	0.958	0.972	2.12237e-92	CD4+ Tn
GAPDH	2.59193e-96	-1.1243	0.842	0.907	7.80664e-92	CD4+ Tn
FAU	9.92912e-96	0.494467	0.998	0.968	2.99055e-91	CD4+ Tn
CD55	3.92646e-94	1.04986	0.497	0.199	1.18261e-89	CD4+ Tn
PFN1	2.14744e-93	-1.18441	0.803	0.893	6.46786e-89	CD4+ Tn
NACA	6.85896e-88	0.55263	0.983	0.921	2.06585e-83	CD4+ Tn
PABPC1	1.19117e-87	0.851289	0.927	0.782	3.58769e-83	CD4+ Tn
KLRB1	9.61926e-82	-2.01486	0.244	0.554	2.89722e-77	CD4+ Tn
UBC	1.42927e-79	-1.22258	0.779	0.861	4.30481e-75	CD4+ Tn
PLAC8	2.77748e-78	0.820309	0.328	0.102	8.3655e-74	CD4+ Tn
RGS1	3.5726e-78	-1.60689	0.398	0.675	1.07603e-73	CD4+ Tn
SH3BGRL3	1.01718e-75	-1.02431	0.769	0.858	3.06365e-71	CD4+ Tn
TNFRSF18	3.11846e-73	-1.94263	0.048	0.361	9.39249e-69	CD4+ Tn
BATF	5.35634e-70	-1.79533	0.121	0.426	1.61328e-65	CD4+ Tn
MYL6	7.7243e-70	-0.833444	0.807	0.872	2.32648e-65	CD4+ Tn
LEF1	1.97278e-69	0.721571	0.347	0.12	5.94181e-65	CD4+ Tn
CD2	3.79938e-69	-1.04371	0.569	0.754	1.14434e-64	CD4+ Tn
UBA52	3.30104e-64	0.451462	0.991	0.92	9.9424e-60	CD4+ Tn
CLIC1	1.14764e-63	-1.07179	0.387	0.634	3.45657e-59	CD4+ Tn
S100A6	3.02386e-61	-1.02298	0.635	0.772	9.10757e-57	CD4+ Tn
HSPA1A	4.12027e-61	-2.65972	0.209	0.487	1.24098e-56	CD4+ Tn
DUSP4	2.42262e-60	-1.72677	0.033	0.307	7.29669e-56	CD4+ Tn
CD3D	2.79546e-59	-0.79404	0.802	0.867	8.41964e-55	CD4+ Tn
HLA-C	1.12998e-58	-0.603062	0.981	0.97	3.40339e-54	CD4+ Tn
LGALS3	1.2095e-58	-1.30592	0.078	0.357	3.64289e-54	CD4+ Tn
TCF7	1.33479e-56	0.643861	0.4	0.168	4.02025e-52	CD4+ Tn
RORA	1.50398e-56	-1.14165	0.24	0.51	4.52983e-52	CD4+ Tn
SARAF	3.24613e-55	0.591913	0.958	0.859	9.77702e-51	CD4+ Tn
KLF3	3.29374e-55	0.634095	0.278	0.097	9.92042e-51	CD4+ Tn
CFL1	1.04686e-54	-0.71346	0.833	0.862	3.15304e-50	CD4+ Tn
CTSC	5.01908e-53	-1.40737	0.122	0.381	1.5117e-48	CD4+ Tn
HSP90AA1	5.15168e-53	-1.33104	0.734	0.818	1.55163e-48	CD4+ Tn
TPT1	6.23493e-53	0.380487	0.999	0.982	1.8779e-48	CD4+ Tn
LITAF	3.59093e-52	0.845184	0.452	0.232	1.08155e-47	CD4+ Tn
CKLF	3.90441e-51	-1.20239	0.135	0.395	1.17597e-46	CD4+ Tn
EIF3E	1.28223e-50	0.693576	0.778	0.577	3.86195e-46	CD4+ Tn
TNFRSF4	3.40023e-50	-1.82097	0.124	0.376	1.02412e-45	CD4+ Tn
HLA-B	6.80845e-50	-0.654522	0.948	0.964	2.05064e-45	CD4+ Tn
CD74	9.21769e-49	-1.22695	0.459	0.642	2.77628e-44	CD4+ Tn
CTLA4	4.42716e-48	-1.42204	0.067	0.306	1.33342e-43	CD4+ Tn
NOSIP	4.877e-47	0.828959	0.438	0.231	1.4689e-42	CD4+ Tn
TOMM7	3.87084e-43	0.488512	0.888	0.735	1.16586e-38	CD4+ Tn
CARD16	4.82298e-43	-1.27281	0.142	0.367	1.45263e-38	CD4+ Tn
AREG	1.17003e-42	0.5838	0.35	0.156	3.52402e-38	CD4+ Tn
TIGIT	4.95618e-42	-1.29567	0.093	0.316	1.49275e-37	CD4+ Tn
CYBA	6.41642e-42	-0.688278	0.638	0.766	1.93256e-37	CD4+ Tn
HSPA1B	5.59656e-41	-2.11445	0.18	0.401	1.68563e-36	CD4+ Tn
PHLDA1	7.90306e-41	-1.20706	0.096	0.319	2.38032e-36	CD4+ Tn
OAZ1	1.37502e-38	-0.612136	0.756	0.825	4.14142e-34	CD4+ Tn
TMSB4X	5.28111e-38	-0.471744	0.998	0.994	1.59062e-33	CD4+ Tn
LGALS1	1.09293e-37	-1.4289	0.089	0.294	3.29179e-33	CD4+ Tn
RBPJ	2.65731e-36	-1.02487	0.109	0.312	8.00354e-32	CD4+ Tn
PMAIP1	3.40069e-36	-1.25989	0.075	0.272	1.02425e-31	CD4+ Tn
CCR6	6.4541e-36	-0.986382	0.09	0.292	1.94391e-31	CD4+ Tn
ARPC2	1.41103e-35	-0.67011	0.602	0.718	4.24988e-31	CD4+ Tn
ITM2B	7.61688e-35	-0.570411	0.677	0.804	2.29413e-30	CD4+ Tn
PFDN5	1.47493e-34	0.3634	0.959	0.871	4.44235e-30	CD4+ Tn
LDHB	9.52666e-34	0.487025	0.8	0.623	2.86934e-29	CD4+ Tn
EEF2	1.0624e-33	0.454856	0.913	0.77	3.19983e-29	CD4+ Tn
SC5D	9.24735e-33	0.539574	0.289	0.134	2.78521e-28	CD4+ Tn
CACYBP	1.70916e-32	-1.00766	0.221	0.415	5.14781e-28	CD4+ Tn
SAT1	1.94642e-32	-1.20579	0.586	0.676	5.86243e-28	CD4+ Tn
MYL12B	2.50832e-32	-0.594445	0.555	0.682	7.5548e-28	CD4+ Tn
SNHG8	3.22741e-32	0.504435	0.613	0.408	9.72065e-28	CD4+ Tn
SPOCK2	3.29506e-32	-0.793459	0.451	0.591	9.92439e-28	CD4+ Tn
TYMP	5.3611e-32	-0.969661	0.091	0.277	1.61471e-27	CD4+ Tn
TANK	6.84792e-32	-0.85386	0.115	0.306	2.06252e-27	CD4+ Tn
ARPC3	9.25383e-32	-0.62388	0.541	0.67	2.78716e-27	CD4+ Tn
SAMSN1	1.63612e-31	-0.917026	0.239	0.429	4.92782e-27	CD4+ Tn
TRAC	2.0733e-30	-0.9784	0.496	0.627	6.24457e-26	CD4+ Tn
CST7	2.39022e-30	-0.90029	0.13	0.32	7.19909e-26	CD4+ Tn
TXN	2.45884e-30	-0.817064	0.244	0.432	7.40578e-26	CD4+ Tn
CD82	4.39487e-30	-0.820048	0.075	0.252	1.32369e-25	CD4+ Tn
PRDM1	5.44616e-30	-0.983588	0.08	0.254	1.64033e-25	CD4+ Tn
NSA2	8.34951e-30	0.560132	0.546	0.367	2.51479e-25	CD4+ Tn
IL2RG	1.61682e-29	-0.918597	0.216	0.394	4.8697e-25	CD4+ Tn
ARL6IP5	2.97476e-29	-0.705927	0.417	0.576	8.95967e-25	CD4+ Tn
ID2	3.17528e-29	-1.12151	0.2	0.382	9.56364e-25	CD4+ Tn
ENO1	3.18895e-29	-0.777925	0.398	0.551	9.60479e-25	CD4+ Tn
SRGN	7.01564e-29	-0.592537	0.91	0.911	2.11304e-24	CD4+ Tn
BTG3	2.38796e-28	-0.77999	0.099	0.272	7.19228e-24	CD4+ Tn
CD48	3.30161e-28	0.450529	0.671	0.477	9.94413e-24	CD4+ Tn
DNPH1	3.73927e-28	-0.835046	0.159	0.339	1.12623e-23	CD4+ Tn
RAC2	7.27773e-28	-0.678687	0.518	0.659	2.19198e-23	CD4+ Tn
PPP1CA	7.29231e-28	-0.763783	0.213	0.392	2.19637e-23	CD4+ Tn
TNFRSF1B	1.13205e-27	-0.910374	0.127	0.301	3.40962e-23	CD4+ Tn
EEF1D	1.64904e-27	0.303578	0.978	0.912	4.96673e-23	CD4+ Tn
S100A11	1.97642e-27	-0.727083	0.4	0.571	5.95279e-23	CD4+ Tn
HIST1H4C	3.38659e-27	0.573716	0.507	0.332	1.02001e-22	CD4+ Tn
LSP1	3.46962e-27	-0.773136	0.372	0.52	1.04501e-22	CD4+ Tn
ICOS	4.17647e-27	-0.984064	0.203	0.372	1.25791e-22	CD4+ Tn
TPI1	1.11659e-26	-0.724876	0.376	0.526	3.36305e-22	CD4+ Tn
HNRNPA1	2.60117e-26	0.362397	0.913	0.798	7.83448e-22	CD4+ Tn
PBXIP1	3.73191e-26	-0.751451	0.241	0.413	1.12401e-21	CD4+ Tn
PKM	7.24575e-26	-0.930391	0.29	0.443	2.18235e-21	CD4+ Tn
ACTG1	7.90066e-26	-0.64585	0.894	0.882	2.3796e-21	CD4+ Tn
REEP5	1.40179e-25	-0.637137	0.122	0.297	4.22205e-21	CD4+ Tn
SERF2	6.9225e-25	-0.424831	0.868	0.878	2.08499e-20	CD4+ Tn
PSME2	6.98223e-25	-0.734679	0.325	0.475	2.10298e-20	CD4+ Tn
HLA-DPA1	1.90862e-24	-0.794603	0.109	0.267	5.74858e-20	CD4+ Tn
ARPC1B	5.6277e-24	-0.796346	0.349	0.488	1.69501e-19	CD4+ Tn
COX8A	8.80998e-24	-0.626178	0.376	0.525	2.65348e-19	CD4+ Tn
HERPUD1	1.36013e-23	-0.824254	0.279	0.432	4.09659e-19	CD4+ Tn
PHPT1	1.45704e-23	-0.724466	0.101	0.255	4.38845e-19	CD4+ Tn
KLF6	1.70498e-23	-0.829834	0.687	0.761	5.13522e-19	CD4+ Tn
NPM1	1.78399e-23	0.346762	0.9	0.805	5.37319e-19	CD4+ Tn
CORO1A	2.03995e-23	-0.639679	0.618	0.701	6.14412e-19	CD4+ Tn
BTF3	2.50289e-23	0.307974	0.937	0.847	7.53846e-19	CD4+ Tn
ANXA2	2.63949e-23	-0.702153	0.125	0.282	7.94987e-19	CD4+ Tn
DNAJA1	3.45336e-23	-0.89856	0.387	0.521	1.04012e-18	CD4+ Tn
UBB	6.24917e-23	-0.595785	0.737	0.78	1.88219e-18	CD4+ Tn
NR4A2	8.88801e-23	0.454791	0.452	0.28	2.67698e-18	CD4+ Tn
SH2D2A	1.77408e-22	-0.726378	0.172	0.329	5.34336e-18	CD4+ Tn
CORO1B	4.34939e-22	-0.757417	0.229	0.384	1.30999e-17	CD4+ Tn
DYNLL1	5.38608e-22	-0.598912	0.367	0.526	1.62223e-17	CD4+ Tn
SLA	9.01504e-22	-0.679005	0.184	0.344	2.71524e-17	CD4+ Tn
ANXA5	9.42553e-22	-0.671001	0.11	0.257	2.83888e-17	CD4+ Tn
EIF2S3	1.03779e-21	0.427582	0.402	0.25	3.12571e-17	CD4+ Tn
PGAM1	1.16043e-21	-0.64094	0.22	0.379	3.49509e-17	CD4+ Tn
GNG2	1.81333e-21	-0.684555	0.166	0.318	5.46158e-17	CD4+ Tn
HNRNPA2B1	2.4177e-21	-0.528172	0.604	0.688	7.28186e-17	CD4+ Tn
NAMPT	3.21814e-21	-0.709078	0.135	0.286	9.69271e-17	CD4+ Tn
CD99	4.87344e-21	-0.656931	0.366	0.501	1.46783e-16	CD4+ Tn
CFLAR	7.1345e-21	-0.678601	0.195	0.345	2.14884e-16	CD4+ Tn
TRBC2	8.402e-21	-0.662721	0.557	0.662	2.5306e-16	CD4+ Tn
CD63	1.11241e-20	-0.644017	0.12	0.266	3.35048e-16	CD4+ Tn
STK17B	1.1914e-20	-0.665171	0.419	0.537	3.58837e-16	CD4+ Tn
ZFAS1	1.32108e-20	0.376661	0.712	0.541	3.97896e-16	CD4+ Tn
NDFIP1	2.43529e-20	0.581818	0.487	0.349	7.33486e-16	CD4+ Tn
ALOX5AP	3.06093e-20	-0.803921	0.236	0.377	9.2192e-16	CD4+ Tn
OSTF1	3.9818e-20	-0.694984	0.188	0.333	1.19928e-15	CD4+ Tn
YPEL5	6.58838e-20	0.422512	0.633	0.485	1.98435e-15	CD4+ Tn
TMEM50A	8.013e-20	-0.611912	0.263	0.406	2.41343e-15	CD4+ Tn
FAM177A1	1.52464e-19	0.538768	0.494	0.349	4.59207e-15	CD4+ Tn
FKBP1A	1.69672e-19	-0.646336	0.272	0.409	5.11035e-15	CD4+ Tn
VAMP8	1.99728e-19	-0.577873	0.287	0.43	6.01562e-15	CD4+ Tn
TBCB	3.27246e-19	-0.552746	0.14	0.285	9.85633e-15	CD4+ Tn
SNHG7	3.674e-19	0.372869	0.375	0.233	1.10657e-14	CD4+ Tn
PARK7	4.21141e-19	-0.595353	0.354	0.485	1.26843e-14	CD4+ Tn
GLTSCR2	4.81826e-19	0.716707	0.467	0.361	1.45121e-14	CD4+ Tn
C4orf48	6.45999e-19	-0.60672	0.129	0.265	1.94568e-14	CD4+ Tn
CMTM6	7.74678e-19	-0.656606	0.141	0.28	2.33325e-14	CD4+ Tn
TRAPPC1	7.9861e-19	-0.569318	0.262	0.408	2.40533e-14	CD4+ Tn
SNRPD2	1.00334e-18	0.336739	0.716	0.567	3.02197e-14	CD4+ Tn
CAPZB	1.21966e-18	-0.593535	0.394	0.513	3.6735e-14	CD4+ Tn
PSME1	1.36628e-18	-0.502459	0.556	0.643	4.1151e-14	CD4+ Tn
IQGAP1	3.2584e-18	-0.642498	0.159	0.296	9.81398e-14	CD4+ Tn
TMEM173	3.45001e-18	-0.624889	0.151	0.288	1.03911e-13	CD4+ Tn
GPX1	5.01204e-18	-0.790488	0.14	0.266	1.50958e-13	CD4+ Tn
WDR1	5.37561e-18	-0.600982	0.159	0.3	1.61908e-13	CD4+ Tn
GBP2	6.68499e-18	-0.672334	0.142	0.274	2.01345e-13	CD4+ Tn
PSMB3	1.10417e-17	-0.560675	0.245	0.383	3.32566e-13	CD4+ Tn
LIMS1	1.9751e-17	-0.565606	0.156	0.294	5.94881e-13	CD4+ Tn
COX17	2.26701e-17	-0.565731	0.151	0.287	6.82802e-13	CD4+ Tn
UCP2	2.40057e-17	-0.793421	0.314	0.434	7.23027e-13	CD4+ Tn
CD53	2.40555e-17	-0.536203	0.443	0.548	7.24529e-13	CD4+ Tn
LCP1	2.96151e-17	-0.629832	0.294	0.424	8.91977e-13	CD4+ Tn
DRAP1	2.99893e-17	-0.55904	0.256	0.391	9.03248e-13	CD4+ Tn
FBL	3.73675e-17	0.381101	0.337	0.211	1.12547e-12	CD4+ Tn
CAP1	5.17176e-17	-0.573542	0.246	0.383	1.55768e-12	CD4+ Tn
LEPROTL1	5.21808e-17	0.326302	0.732	0.586	1.57163e-12	CD4+ Tn
CD52	5.71462e-17	-0.557745	0.724	0.772	1.72119e-12	CD4+ Tn
NOP53	5.77527e-17	0.572379	0.389	0.271	1.73945e-12	CD4+ Tn
IFITM1	6.27256e-17	0.397173	0.653	0.518	1.88923e-12	CD4+ Tn
PRDX1	6.28607e-17	-0.540649	0.339	0.469	1.8933e-12	CD4+ Tn
REL	7.72294e-17	-0.71363	0.225	0.352	2.32607e-12	CD4+ Tn
COTL1	8.27149e-17	-0.619322	0.433	0.527	2.49129e-12	CD4+ Tn
MAL	9.68253e-17	0.329695	0.257	0.144	2.91628e-12	CD4+ Tn
BRK1	1.01425e-16	-0.527824	0.308	0.433	3.05483e-12	CD4+ Tn
C6orf48	1.14803e-16	0.417899	0.326	0.204	3.45774e-12	CD4+ Tn
ARF5	1.22404e-16	-0.588554	0.184	0.313	3.68669e-12	CD4+ Tn
PRMT2	1.50094e-16	0.416317	0.342	0.222	4.52067e-12	CD4+ Tn
MRPS6	1.96622e-16	-0.590078	0.138	0.269	5.92207e-12	CD4+ Tn
APBB1IP	2.01084e-16	-0.579606	0.178	0.31	6.05645e-12	CD4+ Tn
PSMB9	2.33775e-16	-0.533013	0.346	0.466	7.04107e-12	CD4+ Tn
PTPRC	2.42238e-16	-0.453157	0.705	0.769	7.29597e-12	CD4+ Tn
TNFRSF25	3.60652e-16	-0.595465	0.132	0.254	1.08625e-11	CD4+ Tn
PPP1R18	3.93408e-16	-0.582956	0.163	0.29	1.1849e-11	CD4+ Tn
PDIA6	4.1411e-16	-0.592685	0.137	0.26	1.24726e-11	CD4+ Tn
SEC61B	4.71581e-16	-0.508172	0.361	0.479	1.42036e-11	CD4+ Tn
BSG	5.78411e-16	-0.532773	0.188	0.32	1.74212e-11	CD4+ Tn
EID1	7.10113e-16	-0.524452	0.282	0.413	2.13879e-11	CD4+ Tn
SRP14	9.51308e-16	-0.382834	0.684	0.742	2.86525e-11	CD4+ Tn
C9orf16	1.1355e-15	-0.567468	0.339	0.451	3.42002e-11	CD4+ Tn
H3F3B	1.58614e-15	-0.342959	0.933	0.916	4.7773e-11	CD4+ Tn
ARID5B	1.6415e-15	-0.620041	0.298	0.422	4.94404e-11	CD4+ Tn
ZNF331	2.83164e-15	0.340326	0.429	0.295	8.52862e-11	CD4+ Tn
SKAP1	3.21319e-15	-0.566901	0.216	0.343	9.67781e-11	CD4+ Tn
CHMP2A	3.45186e-15	-0.51679	0.156	0.278	1.03966e-10	CD4+ Tn
UBL5	3.61116e-15	-0.457152	0.496	0.59	1.08765e-10	CD4+ Tn
LCP2	5.85584e-15	-0.640753	0.162	0.278	1.76372e-10	CD4+ Tn
ICAM3	6.31821e-15	-0.523466	0.279	0.401	1.90298e-10	CD4+ Tn
PSMA7	6.35692e-15	-0.479013	0.436	0.532	1.91464e-10	CD4+ Tn
EIF3H	7.40479e-15	0.312225	0.674	0.532	2.23025e-10	CD4+ Tn
MCL1	1.09594e-14	-0.504074	0.426	0.55	3.30085e-10	CD4+ Tn
CHCHD2	1.17992e-14	-0.377534	0.664	0.71	3.55379e-10	CD4+ Tn
SEC11C	1.222e-14	-0.532224	0.151	0.271	3.68054e-10	CD4+ Tn
RGS2	1.45725e-14	-0.769461	0.142	0.257	4.3891e-10	CD4+ Tn
GUK1	1.55678e-14	-0.456291	0.398	0.506	4.68888e-10	CD4+ Tn
BST2	2.06217e-14	-0.553918	0.18	0.301	6.21105e-10	CD4+ Tn
YWHAQ	2.14628e-14	-0.590372	0.255	0.371	6.46437e-10	CD4+ Tn
LY6E	2.43043e-14	-0.587105	0.34	0.451	7.32021e-10	CD4+ Tn
EVL	2.54098e-14	-0.521886	0.465	0.564	7.65319e-10	CD4+ Tn
CD96	2.65666e-14	-0.623593	0.232	0.346	8.00159e-10	CD4+ Tn
RAP1A	2.73949e-14	-0.524477	0.287	0.407	8.25106e-10	CD4+ Tn
JUN	2.79472e-14	-0.923201	0.719	0.73	8.41742e-10	CD4+ Tn
RHOA	2.96397e-14	-0.518204	0.523	0.596	8.92719e-10	CD4+ Tn
NDUFB2	4.62051e-14	-0.487852	0.309	0.427	1.39165e-09	CD4+ Tn
ZFP36L1	4.72125e-14	-0.671629	0.389	0.492	1.42199e-09	CD4+ Tn
COPE	7.13887e-14	-0.440882	0.258	0.386	2.15016e-09	CD4+ Tn
CD3G	8.32373e-14	-0.546839	0.449	0.546	2.50703e-09	CD4+ Tn
ARHGDIB	1.00832e-13	-0.388982	0.859	0.858	3.03697e-09	CD4+ Tn
MYL12A	1.03251e-13	-0.401738	0.75	0.767	3.10983e-09	CD4+ Tn
ERP29	1.15017e-13	0.317553	0.555	0.425	3.46421e-09	CD4+ Tn
RNF213	1.41262e-13	-0.620501	0.295	0.407	4.25468e-09	CD4+ Tn
TPM3	1.55685e-13	-0.502831	0.418	0.507	4.68907e-09	CD4+ Tn
SUMO2	1.72927e-13	-0.390359	0.66	0.689	5.20839e-09	CD4+ Tn
ARF1	3.01499e-13	-0.469152	0.355	0.459	9.08085e-09	CD4+ Tn
COX5A	3.38734e-13	-0.49659	0.262	0.374	1.02023e-08	CD4+ Tn
LCK	3.48604e-13	-0.461215	0.418	0.511	1.04996e-08	CD4+ Tn
DYNLRB1	3.69491e-13	-0.436837	0.222	0.341	1.11287e-08	CD4+ Tn
RNF19A	3.74468e-13	-0.544266	0.19	0.308	1.12786e-08	CD4+ Tn
SH3KBP1	5.09273e-13	-0.481491	0.201	0.321	1.53388e-08	CD4+ Tn
AKAP13	5.44843e-13	-0.50132	0.297	0.414	1.64101e-08	CD4+ Tn
PSMB8	5.65715e-13	-0.504078	0.277	0.391	1.70388e-08	CD4+ Tn
CALM3	5.8169e-13	-0.571616	0.305	0.401	1.75199e-08	CD4+ Tn
HSP90AB1	6.22649e-13	-0.694633	0.696	0.711	1.87536e-08	CD4+ Tn
TOB1	6.33118e-13	0.490866	0.26	0.166	1.90689e-08	CD4+ Tn
ARF6	6.45081e-13	-0.481003	0.258	0.372	1.94292e-08	CD4+ Tn
NDUFA13	6.91017e-13	-0.529629	0.214	0.323	2.08127e-08	CD4+ Tn
ALKBH7	7.36749e-13	0.312319	0.324	0.215	2.21901e-08	CD4+ Tn
TMBIM6	7.64497e-13	-0.441454	0.503	0.583	2.30259e-08	CD4+ Tn
COMMD6	7.75479e-13	0.260705	0.79	0.696	2.33567e-08	CD4+ Tn
ACTR3	8.05453e-13	-0.518162	0.314	0.42	2.42594e-08	CD4+ Tn
KIF5B	8.51716e-13	-0.471641	0.169	0.282	2.56528e-08	CD4+ Tn
PSMB6	8.73217e-13	-0.453709	0.198	0.312	2.63004e-08	CD4+ Tn
BAX	8.98216e-13	-0.577427	0.201	0.309	2.70534e-08	CD4+ Tn
BLOC1S1	9.00145e-13	-0.435434	0.151	0.263	2.71115e-08	CD4+ Tn
NFKBIA	9.29572e-13	-0.736845	0.637	0.685	2.79978e-08	CD4+ Tn
PIK3R1	1.00227e-12	0.279354	0.37	0.25	3.01873e-08	CD4+ Tn
SRSF7	1.02724e-12	-0.541729	0.512	0.58	3.09396e-08	CD4+ Tn
NEAT1	1.06545e-12	-0.723362	0.509	0.589	3.20903e-08	CD4+ Tn
NR3C1	1.07397e-12	-0.62049	0.294	0.4	3.23469e-08	CD4+ Tn
WDR83OS	1.208e-12	-0.44216	0.272	0.388	3.63838e-08	CD4+ Tn
DBI	1.40386e-12	-0.474351	0.286	0.394	4.22827e-08	CD4+ Tn
ACTR2	1.43156e-12	-0.489977	0.197	0.311	4.31173e-08	CD4+ Tn
POMP	1.53243e-12	-0.467829	0.274	0.387	4.61553e-08	CD4+ Tn
WIPF1	1.70061e-12	-0.490273	0.262	0.376	5.12206e-08	CD4+ Tn
GNG5	1.75921e-12	-0.512141	0.248	0.357	5.29857e-08	CD4+ Tn
ANXA6	1.92862e-12	-0.507032	0.171	0.277	5.80882e-08	CD4+ Tn
TAP1	1.97019e-12	-0.485535	0.162	0.27	5.93402e-08	CD4+ Tn
HSPE1	1.99903e-12	-0.615075	0.488	0.571	6.02089e-08	CD4+ Tn
UBE2D2	2.01442e-12	-0.44859	0.367	0.471	6.06724e-08	CD4+ Tn
SPCS2	2.24127e-12	-0.463382	0.245	0.354	6.75047e-08	CD4+ Tn
SYNE2	2.32655e-12	-0.54572	0.198	0.308	7.00733e-08	CD4+ Tn
RNASET2	2.50661e-12	0.328163	0.52	0.397	7.54965e-08	CD4+ Tn
SUB1	2.56003e-12	-0.382944	0.646	0.684	7.71054e-08	CD4+ Tn
JAK1	2.62969e-12	-0.472263	0.351	0.457	7.92036e-08	CD4+ Tn
SQSTM1	2.96851e-12	-0.571381	0.273	0.376	8.94085e-08	CD4+ Tn
HSPH1	3.19386e-12	-0.902027	0.224	0.324	9.61959e-08	CD4+ Tn
SUMO1	3.29485e-12	-0.466346	0.266	0.374	9.92377e-08	CD4+ Tn
RSL24D1	3.3622e-12	0.332595	0.467	0.348	1.01266e-07	CD4+ Tn
TMEM123	3.79367e-12	0.295477	0.425	0.306	1.14261e-07	CD4+ Tn
ST13	4.78847e-12	0.285599	0.485	0.357	1.44224e-07	CD4+ Tn
SEC11A	5.87344e-12	-0.442829	0.199	0.308	1.76902e-07	CD4+ Tn
SEPTIN7	6.07103e-12	-0.467202	0.314	0.423	1.82853e-07	CD4+ Tn
PRELID1	7.19067e-12	-0.505268	0.23	0.333	2.16576e-07	CD4+ Tn
ZFAND5	7.58314e-12	-0.570931	0.166	0.268	2.28397e-07	CD4+ Tn
HCLS1	7.72882e-12	-0.524871	0.29	0.394	2.32784e-07	CD4+ Tn
DDX5	9.69967e-12	-0.331557	0.787	0.802	2.92144e-07	CD4+ Tn
ATP6V0B	1.06405e-11	-0.44137	0.163	0.268	3.20482e-07	CD4+ Tn
RALY	1.28867e-11	-0.444287	0.166	0.271	3.88136e-07	CD4+ Tn
DNAJB1	1.35984e-11	-1.29983	0.578	0.611	4.09569e-07	CD4+ Tn
FNBP1	1.56462e-11	-0.469161	0.256	0.363	4.71248e-07	CD4+ Tn
PPIB	1.7221e-11	-0.472548	0.444	0.529	5.1868e-07	CD4+ Tn
UXT	2.11247e-11	0.317928	0.504	0.394	6.36256e-07	CD4+ Tn
EIF4B	2.13824e-11	0.331522	0.482	0.377	6.44016e-07	CD4+ Tn
HMGB2	2.21473e-11	-0.52811	0.269	0.371	6.67054e-07	CD4+ Tn
TMEM243	2.60572e-11	0.290065	0.341	0.237	7.84815e-07	CD4+ Tn
PRDX5	2.70462e-11	-0.465877	0.242	0.344	8.14605e-07	CD4+ Tn
ISG15	2.90554e-11	-0.789039	0.307	0.409	8.75119e-07	CD4+ Tn
TCEB2	2.92168e-11	-0.525438	0.231	0.332	8.7998e-07	CD4+ Tn
APEX1	3.26676e-11	0.302937	0.255	0.164	9.83917e-07	CD4+ Tn
CDC42	3.44322e-11	-0.421277	0.417	0.509	1.03706e-06	CD4+ Tn
TPM4	3.79769e-11	-0.459579	0.185	0.29	1.14383e-06	CD4+ Tn
NOP10	4.8625e-11	-0.449564	0.261	0.369	1.46454e-06	CD4+ Tn
MAP1LC3B	5.92715e-11	-0.44022	0.278	0.379	1.7852e-06	CD4+ Tn
MYH9	5.95425e-11	-0.499344	0.302	0.405	1.79336e-06	CD4+ Tn
HSPA8	6.05449e-11	-0.653539	0.805	0.803	1.82355e-06	CD4+ Tn
CCND3	6.60092e-11	0.352005	0.386	0.287	1.98813e-06	CD4+ Tn
TTC39C	6.78599e-11	-0.476589	0.184	0.284	2.04387e-06	CD4+ Tn
IFI16	7.03094e-11	-0.478218	0.22	0.32	2.11765e-06	CD4+ Tn
PSMD8	1.30425e-10	-0.397574	0.246	0.347	3.92826e-06	CD4+ Tn
FKBP8	1.437e-10	-0.373208	0.242	0.353	4.32811e-06	CD4+ Tn
ZNHIT1	1.4858e-10	-0.423257	0.162	0.259	4.47507e-06	CD4+ Tn
ATP6V0E1	1.70208e-10	-0.382953	0.482	0.558	5.12649e-06	CD4+ Tn
COX7B	1.7451e-10	-0.388775	0.339	0.442	5.25608e-06	CD4+ Tn
SERP1	2.06052e-10	0.250484	0.692	0.579	6.20608e-06	CD4+ Tn
COX6A1	2.24812e-10	-0.373156	0.466	0.552	6.77112e-06	CD4+ Tn
SH3BGRL	2.43861e-10	-0.404092	0.279	0.38	7.34485e-06	CD4+ Tn
RAC1	2.87714e-10	-0.424863	0.253	0.351	8.66566e-06	CD4+ Tn
CBX3	2.94079e-10	-0.416265	0.177	0.277	8.85735e-06	CD4+ Tn
S100A10	3.33734e-10	-0.459054	0.545	0.596	1.00517e-05	CD4+ Tn
FMNL1	3.53075e-10	-0.46603	0.162	0.255	1.06343e-05	CD4+ Tn
DOK2	3.76515e-10	-0.425664	0.158	0.255	1.13402e-05	CD4+ Tn
SCAND1	4.41355e-10	-0.464838	0.246	0.341	1.32932e-05	CD4+ Tn
VMP1	4.531e-10	-0.521979	0.19	0.285	1.36469e-05	CD4+ Tn
UBE2I	4.76219e-10	-0.391354	0.211	0.314	1.43432e-05	CD4+ Tn
FTH1	4.8564e-10	0.348875	0.99	0.962	1.4627e-05	CD4+ Tn
PDIA3	5.04045e-10	-0.455326	0.263	0.36	1.51813e-05	CD4+ Tn
FYN	6.71933e-10	-0.399537	0.329	0.431	2.0238e-05	CD4+ Tn
CD247	7.30941e-10	-0.4209	0.295	0.386	2.20152e-05	CD4+ Tn
YWHAB	7.99647e-10	-0.370194	0.604	0.65	2.40846e-05	CD4+ Tn
CDC37	7.9996e-10	-0.432641	0.263	0.358	2.4094e-05	CD4+ Tn
PIM2	9.40566e-10	-0.573475	0.188	0.278	2.83289e-05	CD4+ Tn
TMEM59	9.93846e-10	-0.415756	0.373	0.462	2.99336e-05	CD4+ Tn
ARL6IP1	1.04963e-09	-0.377268	0.158	0.256	3.16137e-05	CD4+ Tn
PDCL3	1.0602e-09	-0.482542	0.162	0.254	3.19323e-05	CD4+ Tn
ELOVL5	1.06271e-09	-0.422132	0.162	0.253	3.20076e-05	CD4+ Tn
H3F3A	1.16921e-09	-0.264906	0.808	0.83	3.52156e-05	CD4+ Tn
CIB1	1.57299e-09	-0.358149	0.449	0.531	4.73769e-05	CD4+ Tn
NDUFS7	1.64084e-09	-0.375302	0.182	0.279	4.94204e-05	CD4+ Tn
UQCR11	1.71503e-09	-0.360434	0.488	0.563	5.16549e-05	CD4+ Tn
BRD2	1.80791e-09	-0.498429	0.262	0.349	5.44524e-05	CD4+ Tn
ITM2A	1.91784e-09	-0.472234	0.375	0.46	5.77635e-05	CD4+ Tn
AP2M1	1.92927e-09	-0.390597	0.172	0.265	5.81076e-05	CD4+ Tn
ARHGDIA	2.5366e-09	-0.395085	0.258	0.355	7.63999e-05	CD4+ Tn
PTPN7	3.01963e-09	-0.443484	0.173	0.261	9.09483e-05	CD4+ Tn
ALDOA	3.07707e-09	-0.376238	0.438	0.519	9.26783e-05	CD4+ Tn
MRPL41	3.37908e-09	-0.382992	0.177	0.27	0.000101775	CD4+ Tn
ARPC5	3.54868e-09	-0.393169	0.261	0.354	0.000106883	CD4+ Tn
LMAN2	3.89937e-09	-0.40238	0.19	0.28	0.000117445	CD4+ Tn
NDUFA1	4.44617e-09	-0.377297	0.363	0.45	0.000133914	CD4+ Tn
PSMA5	4.52425e-09	-0.417593	0.193	0.279	0.000136266	CD4+ Tn
LAPTM5	5.77952e-09	-0.392252	0.716	0.731	0.000174073	CD4+ Tn
TNFAIP3	5.83812e-09	-0.492061	0.54	0.609	0.000175838	CD4+ Tn
PPP1R15A	6.0961e-09	-0.504127	0.457	0.528	0.000183608	CD4+ Tn
RAB7A	7.58454e-09	-0.371219	0.169	0.257	0.000228439	CD4+ Tn
EML4	8.10631e-09	-0.41165	0.308	0.395	0.000244154	CD4+ Tn
NDUFS6	8.86556e-09	-0.361195	0.187	0.279	0.000267022	CD4+ Tn
NDUFB10	8.94103e-09	-0.349732	0.222	0.317	0.000269295	CD4+ Tn
RSRC2	8.97076e-09	-0.431272	0.24	0.324	0.00027019	CD4+ Tn
G3BP2	9.08185e-09	-0.44746	0.282	0.368	0.000273536	CD4+ Tn
UBXN4	9.33317e-09	-0.391965	0.226	0.317	0.000281106	CD4+ Tn
UGP2	9.57333e-09	-0.486244	0.222	0.307	0.000288339	CD4+ Tn
PET100	1.07286e-08	-0.383914	0.18	0.267	0.000323135	CD4+ Tn
TAGLN2	1.28206e-08	-0.400636	0.536	0.587	0.000386144	CD4+ Tn
GPBP1	1.38801e-08	-0.405815	0.298	0.385	0.000418055	CD4+ Tn
PPM1G	1.46632e-08	-0.382223	0.164	0.251	0.000441641	CD4+ Tn
ATP5E	1.64476e-08	-0.592904	0.431	0.473	0.000495385	CD4+ Tn
RACK1	1.68907e-08	0.486655	0.471	0.439	0.000508731	CD4+ Tn
SEC61G	1.69735e-08	-0.38618	0.303	0.387	0.000511224	CD4+ Tn
SRI	1.72888e-08	-0.38518	0.21	0.296	0.000520721	CD4+ Tn
MSN	2.4457e-08	-0.408975	0.274	0.359	0.000736621	CD4+ Tn
BZW1	2.48592e-08	-0.359561	0.239	0.328	0.000748735	CD4+ Tn
TBC1D10C	3.18148e-08	-0.384232	0.201	0.286	0.000958229	CD4+ Tn
COX5B	3.42876e-08	-0.348047	0.441	0.515	0.00103271	CD4+ Tn
NDUFA4	3.6995e-08	-0.343708	0.58	0.611	0.00111425	CD4+ Tn
NDUFB7	4.04892e-08	-0.341814	0.195	0.283	0.00121949	CD4+ Tn
BUB3	4.74805e-08	-0.381675	0.213	0.299	0.00143006	CD4+ Tn
GNAI2	4.78893e-08	-0.39909	0.199	0.284	0.00144238	CD4+ Tn
FAM49B	4.91446e-08	-0.329378	0.216	0.305	0.00148019	CD4+ Tn
TERF2IP	4.91732e-08	-0.342	0.292	0.376	0.00148105	CD4+ Tn
PSMB1	4.92292e-08	-0.370605	0.323	0.405	0.00148273	CD4+ Tn
ODF2L	4.93713e-08	-0.466553	0.213	0.294	0.00148701	CD4+ Tn
FIS1	4.95425e-08	-0.352453	0.206	0.292	0.00149217	CD4+ Tn
HNRNPF	5.20392e-08	-0.326862	0.318	0.403	0.00156737	CD4+ Tn
ACAP1	5.92492e-08	-0.4301	0.365	0.435	0.00178453	CD4+ Tn
RANBP1	6.14627e-08	-0.351738	0.192	0.276	0.00185119	CD4+ Tn
RHOG	6.76388e-08	-0.388446	0.344	0.418	0.00203721	CD4+ Tn
GMFG	6.88124e-08	-0.317841	0.6	0.648	0.00207256	CD4+ Tn
RHOF	7.73364e-08	-0.378373	0.173	0.255	0.0023293	CD4+ Tn
CRIP1	7.78755e-08	-0.524188	0.319	0.385	0.00234553	CD4+ Tn
CLK1	9.63782e-08	-0.392749	0.281	0.361	0.00290281	CD4+ Tn
PGK1	1.16967e-07	-0.355201	0.449	0.511	0.00352294	CD4+ Tn
SF3B5	1.35233e-07	-0.357764	0.283	0.359	0.00407308	CD4+ Tn
LAT	1.49058e-07	-0.361979	0.283	0.362	0.00448949	CD4+ Tn
NDUFA6	1.66092e-07	-0.374542	0.215	0.294	0.00500254	CD4+ Tn
TMCO1	1.78893e-07	-0.344994	0.18	0.261	0.00538809	CD4+ Tn
ANAPC11	1.79448e-07	-0.334179	0.192	0.274	0.00540479	CD4+ Tn
CD3E	1.87008e-07	-0.305009	0.748	0.782	0.00563248	CD4+ Tn
PSAP	1.90019e-07	-0.368747	0.205	0.287	0.00572319	CD4+ Tn
DEK	1.99147e-07	-0.359858	0.251	0.329	0.00599812	CD4+ Tn
TCEA1	2.19657e-07	-0.368485	0.211	0.29	0.00661584	CD4+ Tn
HMGB1	2.21926e-07	-0.256383	0.691	0.728	0.00668419	CD4+ Tn
FGFR1OP2	2.34369e-07	-0.324252	0.178	0.258	0.00705896	CD4+ Tn
VPS28	2.82483e-07	-0.340875	0.279	0.365	0.00850809	CD4+ Tn
GABARAPL2	2.87956e-07	-0.359068	0.266	0.345	0.00867296	CD4+ Tn
HNRNPK	2.90139e-07	-0.314148	0.536	0.572	0.0087387	CD4+ Tn
P4HB	3.36356e-07	-0.323657	0.183	0.262	0.0101307	CD4+ Tn
BUD31	3.59432e-07	-0.288874	0.172	0.252	0.0108257	CD4+ Tn
NDUFV2	4.04106e-07	-0.361228	0.366	0.433	0.0121713	CD4+ Tn
TSPO	5.14815e-07	-0.337452	0.269	0.344	0.0155057	CD4+ Tn
POLR2K	5.18387e-07	-0.291551	0.194	0.276	0.0156133	CD4+ Tn
NDUFA11	5.28697e-07	-0.330745	0.221	0.299	0.0159238	CD4+ Tn
SRP9	5.50813e-07	-0.315734	0.205	0.285	0.0165899	CD4+ Tn
UBE2L3	5.87115e-07	-0.335728	0.211	0.287	0.0176833	CD4+ Tn
NEDD8	6.32799e-07	-0.320384	0.316	0.393	0.0190593	CD4+ Tn
GSTK1	6.46356e-07	-0.324372	0.441	0.501	0.0194676	CD4+ Tn
HNRNPC	6.55523e-07	-0.312577	0.41	0.482	0.0197437	CD4+ Tn
GHITM	6.697e-07	-0.287011	0.225	0.306	0.0201707	CD4+ Tn
HNRNPA3	8.29396e-07	-0.370368	0.386	0.447	0.0249806	CD4+ Tn
SP100	8.63119e-07	-0.353112	0.225	0.3	0.0259963	CD4+ Tn
RBM8A	9.20904e-07	-0.29635	0.409	0.477	0.0277367	CD4+ Tn
PSMC5	9.66575e-07	-0.307353	0.184	0.263	0.0291123	CD4+ Tn
YWHAZ	9.74032e-07	-0.295727	0.572	0.619	0.0293369	CD4+ Tn
RABAC1	9.74197e-07	-0.331845	0.235	0.311	0.0293419	CD4+ Tn
LAMTOR5	9.95189e-07	-0.295523	0.194	0.272	0.0299741	CD4+ Tn
SF3B1	1.02444e-06	-0.353232	0.273	0.35	0.0308551	CD4+ Tn
BCAP31	1.03575e-06	-0.315108	0.21	0.283	0.0311959	CD4+ Tn
FAM96B	1.23151e-06	-0.300403	0.239	0.317	0.0370918	CD4+ Tn
AHNAK	1.3176e-06	-0.386276	0.182	0.252	0.0396847	CD4+ Tn
PAK2	1.51865e-06	-0.34694	0.232	0.306	0.0457403	CD4+ Tn
LAMTOR4	1.61504e-06	-0.325719	0.33	0.399	0.0486435	CD4+ Tn
CD44	1.73892e-06	-0.321778	0.535	0.582	0.0523746	CD4+ Tn
CSTB	1.90811e-06	-0.34732	0.368	0.431	0.0574704	CD4+ Tn
CD28	2.20728e-06	-0.385344	0.194	0.261	0.066481	CD4+ Tn
LTB	2.36112e-06	-0.623387	0.737	0.694	0.0711146	CD4+ Tn
BIRC3	2.37433e-06	-0.471061	0.402	0.459	0.0715125	CD4+ Tn
ISCU	2.56716e-06	-0.332303	0.354	0.415	0.0773202	CD4+ Tn
MZT2A	2.73403e-06	-0.323801	0.288	0.362	0.0823462	CD4+ Tn
GNAS	3.48924e-06	-0.397411	0.37	0.431	0.105092	CD4+ Tn
NDUFS8	3.93853e-06	-0.310951	0.19	0.26	0.118625	CD4+ Tn
NDUFB1	4.18449e-06	-0.336548	0.245	0.31	0.126033	CD4+ Tn
JTB	4.53385e-06	-0.319756	0.328	0.396	0.136555	CD4+ Tn
ANXA11	5.03677e-06	-0.25853	0.229	0.307	0.151703	CD4+ Tn
NFKBIZ	5.08289e-06	-0.475429	0.194	0.259	0.153092	CD4+ Tn
YWHAE	5.65366e-06	-0.27128	0.187	0.259	0.170283	CD4+ Tn
ARGLU1	5.67487e-06	-0.359097	0.295	0.363	0.170921	CD4+ Tn
DPP7	6.0439e-06	-0.320929	0.225	0.293	0.182036	CD4+ Tn
ATF4	6.0609e-06	-0.286224	0.188	0.257	0.182548	CD4+ Tn
ABRACL	6.46718e-06	-0.345121	0.41	0.464	0.194785	CD4+ Tn
GLIPR1	6.86517e-06	-0.322544	0.267	0.34	0.206772	CD4+ Tn
CSNK1A1	7.86929e-06	-0.311055	0.187	0.254	0.237015	CD4+ Tn
RAP1B	8.01082e-06	-0.360476	0.295	0.353	0.241278	CD4+ Tn
GNB2L1	8.24987e-06	0.345949	0.515	0.5	0.248478	CD4+ Tn
THRAP3	9.28261e-06	-0.29334	0.189	0.257	0.279583	CD4+ Tn
XRCC6	9.70272e-06	-0.30528	0.261	0.33	0.292236	CD4+ Tn
DNAJB6	1.03864e-05	-0.291864	0.305	0.372	0.312827	CD4+ Tn
NAP1L4	1.04625e-05	-0.367005	0.219	0.282	0.315119	CD4+ Tn
COX6B1	1.07282e-05	-0.270736	0.544	0.575	0.323123	CD4+ Tn
TAX1BP1	1.12286e-05	-0.298946	0.213	0.28	0.338194	CD4+ Tn
TMEM230	1.19638e-05	-0.292215	0.219	0.287	0.360338	CD4+ Tn
TCF25	1.25068e-05	-0.33233	0.227	0.295	0.376691	CD4+ Tn
SNRPD3	1.25308e-05	-0.315887	0.201	0.266	0.377414	CD4+ Tn
RBX1	1.29345e-05	-0.307237	0.262	0.325	0.389575	CD4+ Tn
HLA-F	1.30443e-05	-0.341263	0.318	0.377	0.392881	CD4+ Tn
RBM39	1.31512e-05	-0.303783	0.461	0.525	0.396101	CD4+ Tn
PTP4A2	1.49393e-05	-0.325042	0.222	0.288	0.449956	CD4+ Tn
DAZAP2	1.5058e-05	-0.302321	0.419	0.48	0.45353	CD4+ Tn
HSPB1	1.53726e-05	-0.711927	0.33	0.381	0.463009	CD4+ Tn
MDH2	1.69096e-05	-0.321369	0.235	0.296	0.5093	CD4+ Tn
PTGES3	1.70708e-05	-0.279579	0.444	0.5	0.514157	CD4+ Tn
MT2A	1.73361e-05	-0.556495	0.31	0.369	0.522145	CD4+ Tn
EIF4G2	1.84226e-05	-0.315031	0.372	0.427	0.554869	CD4+ Tn
ITGB2	2.18339e-05	-0.38367	0.256	0.31	0.657616	CD4+ Tn
HNRNPU	2.20275e-05	-0.33631	0.329	0.391	0.663446	CD4+ Tn
NCOR1	2.40275e-05	-0.314089	0.211	0.278	0.723685	CD4+ Tn
TUFM	2.49405e-05	-0.279476	0.21	0.275	0.751184	CD4+ Tn
SEPTIN1	3.01708e-05	-0.339888	0.328	0.388	0.908715	CD4+ Tn
COX7A2	3.15549e-05	-0.25472	0.53	0.575	0.950402	CD4+ Tn
PRR13	3.17204e-05	-0.309198	0.367	0.416	0.955386	CD4+ Tn
VCP	3.2531e-05	-0.320646	0.197	0.257	0.979801	CD4+ Tn
DAD1	3.34823e-05	-0.269903	0.371	0.433	1	CD4+ Tn
UBE2N	3.60986e-05	-0.281657	0.242	0.304	1	CD4+ Tn
CLEC2B	3.62862e-05	-0.472473	0.255	0.306	1	CD4+ Tn
CASP4	3.99241e-05	-0.25954	0.19	0.253	1	CD4+ Tn
CAST	4.3408e-05	-0.294359	0.21	0.271	1	CD4+ Tn
NOP58	4.50126e-05	-0.311229	0.231	0.292	1	CD4+ Tn
HCST	5.59668e-05	-0.36397	0.468	0.503	1	CD4+ Tn
NDUFB8	5.67055e-05	-0.281756	0.205	0.265	1	CD4+ Tn
NDUFA2	6.25727e-05	-0.255993	0.209	0.273	1	CD4+ Tn
CYTIP	6.66821e-05	-0.309723	0.624	0.638	1	CD4+ Tn
SEPTIN6	9.56933e-05	-0.293511	0.414	0.466	1	CD4+ Tn
CALR	0.00010606	-0.341342	0.418	0.456	1	CD4+ Tn
RSRP1	0.0001079	-0.319677	0.373	0.428	1	CD4+ Tn
POLR2L	0.000125838	-0.264909	0.394	0.444	1	CD4+ Tn
DDX3X	0.000138244	-0.282607	0.337	0.395	1	CD4+ Tn
MTDH	0.00014736	-0.277547	0.323	0.381	1	CD4+ Tn
EIF5	0.00016509	-0.301442	0.344	0.389	1	CD4+ Tn
PPDPF	0.000169244	-0.278809	0.628	0.647	1	CD4+ Tn
EMP3	0.000175727	-0.386443	0.405	0.435	1	CD4+ Tn
EMB	0.00022048	-0.305046	0.211	0.266	1	CD4+ Tn
HNRNPH1	0.000223906	-0.320402	0.272	0.328	1	CD4+ Tn
PAIP2	0.000247041	-0.290323	0.326	0.378	1	CD4+ Tn
WAS	0.000258877	-0.25155	0.197	0.251	1	CD4+ Tn
HMGN2	0.000259282	-0.271486	0.41	0.46	1	CD4+ Tn
TMED10	0.000264531	-0.276852	0.21	0.266	1	CD4+ Tn
H2AFV	0.000275035	-0.283128	0.34	0.392	1	CD4+ Tn
HNRNPM	0.000287607	-0.255481	0.231	0.284	1	CD4+ Tn
TPR	0.000307078	-0.29631	0.227	0.281	1	CD4+ Tn
TMEM258	0.000432163	-0.284015	0.388	0.426	1	CD4+ Tn
MINOS1	0.00043377	-0.259022	0.231	0.28	1	CD4+ Tn
DDX24	0.00050091	-0.25073	0.517	0.542	1	CD4+ Tn
TUBB4B	0.000541136	-0.25931	0.277	0.326	1	CD4+ Tn
KRTCAP2	0.000552757	-0.26394	0.293	0.345	1	CD4+ Tn
MBNL1	0.000616907	-0.310453	0.409	0.447	1	CD4+ Tn
UQCRQ	0.000735849	-0.26848	0.307	0.353	1	CD4+ Tn
GPX4	0.000943004	-0.262341	0.472	0.504	1	CD4+ Tn
DDX17	0.00110206	-0.377958	0.315	0.351	1	CD4+ Tn
HSPD1	0.00113609	-0.4639	0.408	0.436	1	CD4+ Tn
JUND	0.00136481	-0.591989	0.447	0.478	1	CD4+ Tn
IGHA1	0.00150652	-0.467811	0.274	0.321	1	CD4+ Tn
VIM	0.00153969	-0.315859	0.782	0.763	1	CD4+ Tn
CAPZA1	0.0016411	-0.254608	0.261	0.304	1	CD4+ Tn
IRF1	0.00175201	-0.278759	0.323	0.364	1	CD4+ Tn
HSP90B1	0.00211256	-0.297544	0.305	0.347	1	CD4+ Tn
SON	0.00231944	-0.260674	0.508	0.535	1	CD4+ Tn
SFPQ	0.00234618	-0.269779	0.337	0.378	1	CD4+ Tn
SET	0.0028837	-0.258423	0.326	0.36	1	CD4+ Tn
DDIT4	0.00329425	-0.509295	0.556	0.562	1	CD4+ Tn
MALAT1	0.00366399	-0.262374	1	0.999	1	CD4+ Tn
WSB1	0.00369222	-0.274954	0.281	0.32	1	CD4+ Tn
HSPA5	0.00484295	-0.279984	0.345	0.38	1	CD4+ Tn
CD27	0.00531218	-0.360512	0.273	0.304	1	CD4+ Tn
CELF2	0.00831397	-0.270461	0.341	0.374	1	CD4+ Tn
ROMO1	0.00907501	-0.258231	0.24	0.273	1	CD4+ Tn
TNFRSF9	0	1.35856	0.329	0.032	0	CD4+ Treg
LAIR2	0	1.45567	0.374	0.047	0	CD4+ Treg
DUSP4	0	1.50225	0.592	0.184	0	CD4+ Treg
IL32	0	1.53567	0.98	0.842	0	CD4+ Treg
PMAIP1	0	1.56481	0.539	0.164	0	CD4+ Treg
CARD16	0	1.70978	0.681	0.24	0	CD4+ Treg
TIGIT	0	1.73328	0.669	0.176	0	CD4+ Treg
BATF	0	1.74544	0.748	0.287	0	CD4+ Treg
TNFRSF18	0	1.84811	0.67	0.226	0	CD4+ Treg
IL2RA	0	1.87153	0.452	0.066	0	CD4+ Treg
FOXP3	0	1.89711	0.503	0.059	0	CD4+ Treg
TNFRSF4	0	2.09402	0.668	0.253	0	CD4+ Treg
LAYN	7.85018e-305	1.19171	0.315	0.039	2.3644e-300	CD4+ Treg
CTLA4	3.33057e-303	1.46522	0.579	0.191	1.00313e-298	CD4+ Treg
RTKN2	1.9634e-297	1.2756	0.311	0.039	5.91357e-293	CD4+ Treg
MIR4435-2HG	3.11189e-281	1.33964	0.495	0.143	9.3727e-277	CD4+ Treg
HLA-A	9.03073e-281	0.784132	0.994	0.963	2.71997e-276	CD4+ Treg
SAT1	1.59531e-265	1.20617	0.859	0.607	4.8049e-261	CD4+ Treg
CD27	1.8497e-264	1.23227	0.577	0.212	5.57111e-260	CD4+ Treg
KLRB1	3.74905e-247	-1.87424	0.239	0.62	1.12918e-242	CD4+ Treg
B2M	5.52419e-245	0.504833	1	0.999	1.66383e-240	CD4+ Treg
AC133644.2	2.40542e-243	1.386	0.332	0.067	7.24488e-239	CD4+ Treg
ANXA1	1.16471e-242	-2.36875	0.089	0.472	3.50798e-238	CD4+ Treg
S100A4	6.21748e-233	0.958559	0.945	0.749	1.87264e-228	CD4+ Treg
TNFRSF1B	1.562e-220	1.23247	0.529	0.208	4.7046e-216	CD4+ Treg
GLRX	4.26451e-218	1.22475	0.454	0.152	1.28443e-213	CD4+ Treg
CTSC	4.74465e-215	1.20474	0.61	0.277	1.42904e-210	CD4+ Treg
HLA-DRB1	9.11444e-208	1.24209	0.395	0.116	2.74518e-203	CD4+ Treg
CD74	3.18528e-190	1.01923	0.826	0.561	9.59374e-186	CD4+ Treg
HTATIP2	3.07834e-187	1.02435	0.354	0.102	9.27164e-183	CD4+ Treg
HLA-DPA1	4.40968e-179	0.986659	0.475	0.181	1.32815e-174	CD4+ Treg
ICOS	1.90894e-178	1.14034	0.58	0.286	5.74953e-174	CD4+ Treg
NAMPT	3.92746e-177	0.967722	0.496	0.201	1.18291e-172	CD4+ Treg
LINC00152	2.77865e-175	1.23823	0.422	0.154	8.36901e-171	CD4+ Treg
DNPH1	1.37922e-173	0.958614	0.549	0.25	4.15406e-169	CD4+ Treg
EEF1B2	6.5072e-173	-0.848325	0.797	0.878	1.9599e-168	CD4+ Treg
TBC1D4	1.27248e-167	0.964489	0.37	0.118	3.83259e-163	CD4+ Treg
MAGEH1	1.07771e-165	1.29354	0.29	0.074	3.24596e-161	CD4+ Treg
GADD45A	1.75376e-165	1.19719	0.384	0.132	5.28215e-161	CD4+ Treg
OAZ1	3.70986e-165	0.714497	0.92	0.786	1.11737e-160	CD4+ Treg
GBP5	4.04588e-162	0.894426	0.408	0.144	1.21858e-157	CD4+ Treg
ACP5	2.35155e-160	1.01083	0.328	0.098	7.08262e-156	CD4+ Treg
GBP2	8.4439e-157	0.940865	0.468	0.196	2.54322e-152	CD4+ Treg
IL7R	1.50622e-155	-1.22785	0.582	0.779	4.53657e-151	CD4+ Treg
TYMP	9.85473e-154	1.04397	0.461	0.197	2.96815e-149	CD4+ Treg
BIRC3	1.61172e-152	0.968881	0.665	0.386	4.85434e-148	CD4+ Treg
STAM	4.99466e-148	0.790546	0.279	0.074	1.50434e-143	CD4+ Treg
EEF1A1	1.43655e-146	-0.559214	0.991	0.993	4.32674e-142	CD4+ Treg
UBC	5.31555e-144	0.549689	0.939	0.827	1.60099e-139	CD4+ Treg
HLA-DPB1	8.41697e-141	0.892206	0.408	0.161	2.53511e-136	CD4+ Treg
ICA1	1.2157e-140	0.87389	0.263	0.068	3.66156e-136	CD4+ Treg
CD40LG	2.55379e-137	-1.28697	0.03	0.278	7.69175e-133	CD4+ Treg
GIMAP7	3.39069e-135	-1.23251	0.155	0.429	1.02124e-130	CD4+ Treg
CD7	3.65137e-131	0.854844	0.822	0.634	1.09976e-126	CD4+ Treg
TPT1	2.36727e-130	-0.477428	0.985	0.983	7.12997e-126	CD4+ Treg
CORO1B	1.06222e-127	0.906321	0.565	0.308	3.1993e-123	CD4+ Treg
IL2RB	5.80014e-126	0.819547	0.371	0.146	1.74694e-121	CD4+ Treg
CST7	2.54861e-123	0.901253	0.49	0.243	7.67617e-119	CD4+ Treg
PTTG1	8.09668e-119	0.738772	0.321	0.115	2.43864e-114	CD4+ Treg
GAPDH	2.46933e-118	0.611919	0.959	0.883	7.43738e-114	CD4+ Treg
ARID5B	3.74885e-118	0.808533	0.606	0.349	1.12912e-113	CD4+ Treg
ZFP36L2	3.21636e-116	-0.873712	0.599	0.797	9.68736e-112	CD4+ Treg
GK	1.96103e-115	0.748402	0.276	0.089	5.90643e-111	CD4+ Treg
TRAC	4.13067e-112	0.904712	0.766	0.567	1.24412e-107	CD4+ Treg
UGP2	3.64911e-110	0.804587	0.478	0.242	1.09908e-105	CD4+ Treg
PKM	9.38881e-110	0.930266	0.6	0.375	2.82781e-105	CD4+ Treg
TRAT1	2.09259e-105	-1.01584	0.057	0.274	6.30266e-101	CD4+ Treg
MYL6	2.13156e-104	0.520203	0.938	0.843	6.42004e-100	CD4+ Treg
ARPC1B	2.34823e-104	0.761139	0.647	0.42	7.07265e-100	CD4+ Treg
BTG3	1.08591e-103	0.76593	0.423	0.204	3.27066e-99	CD4+ Treg
CASP1	1.13179e-103	0.657126	0.353	0.147	3.40884e-99	CD4+ Treg
RGS1	1.35638e-102	0.743497	0.808	0.6	4.08529e-98	CD4+ Treg
DUSP10	2.26311e-101	0.696095	0.258	0.087	6.81627e-97	CD4+ Treg
PHLDA1	3.55286e-101	0.739478	0.476	0.243	1.07009e-96	CD4+ Treg
SAMSN1	7.41414e-100	0.795104	0.583	0.358	2.23307e-95	CD4+ Treg
HLA-C	8.72354e-100	0.402505	0.99	0.965	2.62744e-95	CD4+ Treg
SUMO2	6.07577e-98	0.57182	0.815	0.645	1.82996e-93	CD4+ Treg
LGALS1	2.22195e-96	0.946555	0.437	0.224	6.69229e-92	CD4+ Treg
FKBP1A	6.02285e-96	0.668061	0.57	0.342	1.81402e-91	CD4+ Treg
IL2RG	1.44965e-95	0.772886	0.545	0.326	4.3662e-91	CD4+ Treg
CALM3	3.70946e-94	0.648606	0.561	0.339	1.11725e-89	CD4+ Treg
H3F3A	4.77101e-94	0.506928	0.897	0.806	1.43698e-89	CD4+ Treg
TMSB10	1.11459e-92	0.459267	0.987	0.959	3.35704e-88	CD4+ Treg
RHBDD2	1.26801e-91	0.663719	0.378	0.175	3.81911e-87	CD4+ Treg
REL	2.59937e-90	0.791265	0.502	0.289	7.82904e-86	CD4+ Treg
SOD1	1.19315e-87	0.58431	0.775	0.606	3.59366e-83	CD4+ Treg
PIM3	2.28653e-87	0.792094	0.38	0.186	6.88681e-83	CD4+ Treg
FAS	8.69695e-85	0.603294	0.319	0.137	2.61944e-80	CD4+ Treg
ENO1	1.8699e-84	0.684926	0.68	0.492	5.63196e-80	CD4+ Treg
ATP5E	2.62702e-84	0.793555	0.61	0.424	7.91231e-80	CD4+ Treg
FAM129A	3.15284e-84	0.61283	0.324	0.142	9.49604e-80	CD4+ Treg
SEC14L1	4.73042e-82	0.620118	0.263	0.103	1.42476e-77	CD4+ Treg
UBE2B	5.61941e-82	0.655054	0.598	0.389	1.69251e-77	CD4+ Treg
GPX1	5.77898e-82	0.75443	0.4	0.209	1.74057e-77	CD4+ Treg
EPSTI1	1.62636e-81	0.640799	0.301	0.129	4.89845e-77	CD4+ Treg
SERPINB9	3.69859e-81	0.638591	0.33	0.15	1.11398e-76	CD4+ Treg
LTB	5.0888e-81	0.73653	0.815	0.66	1.53269e-76	CD4+ Treg
TCEB2	5.54471e-81	0.73096	0.47	0.275	1.67001e-76	CD4+ Treg
FKBP11	5.95314e-81	-0.86928	0.069	0.251	1.79302e-76	CD4+ Treg
TXN	6.00641e-81	0.638648	0.576	0.364	1.80907e-76	CD4+ Treg
MGAT4A	1.18853e-80	-0.833473	0.096	0.29	3.57973e-76	CD4+ Treg
MRPS6	4.50363e-80	0.674284	0.404	0.21	1.35645e-75	CD4+ Treg
SUB1	1.07055e-79	0.536064	0.801	0.642	3.22438e-75	CD4+ Treg
ISG20	1.11985e-79	0.653983	0.692	0.504	3.37289e-75	CD4+ Treg
UCP2	1.47495e-79	0.643524	0.581	0.373	4.4424e-75	CD4+ Treg
HERPUD1	2.40622e-79	0.654297	0.578	0.368	7.24731e-75	CD4+ Treg
ALOX5AP	5.03963e-79	-0.835642	0.201	0.418	1.51789e-74	CD4+ Treg
ZC3H12D	1.50258e-78	0.607801	0.263	0.106	4.52563e-74	CD4+ Treg
PPM1G	7.66924e-77	0.597816	0.386	0.198	2.3099e-72	CD4+ Treg
DUSP16	1.35034e-76	0.574909	0.276	0.115	4.06709e-72	CD4+ Treg
GIMAP4	1.51738e-76	-0.876847	0.124	0.315	4.57019e-72	CD4+ Treg
S100A6	1.71583e-76	0.50074	0.866	0.726	5.1679e-72	CD4+ Treg
CLIC1	2.74765e-76	0.534471	0.748	0.569	8.27565e-72	CD4+ Treg
RHOG	2.82604e-76	0.622539	0.563	0.362	8.51176e-72	CD4+ Treg
PIM2	6.20385e-76	0.691882	0.415	0.223	1.86854e-71	CD4+ Treg
EFHD2	6.23447e-76	0.602507	0.303	0.135	1.87776e-71	CD4+ Treg
YWHAB	9.43813e-76	0.529332	0.778	0.603	2.84267e-71	CD4+ Treg
[truncated: 403 more rows]

## Sheet: NK cells
Supplementary Table 1-3. Marker genes for NK cell clusters.
Gene	p value	avg_log2FC	pct exp in cluster	pct exp in other clusters	adjusted p value	cluster
GZMH	2.51367e-80	2.53233	0.845	0.251	7.57091e-76	FGFBP2+ NK
FCER1G	2.21028e-69	-1.89947	0.157	0.731	6.65714e-65	FGFBP2+ NK
AREG	9.49352e-64	-2.30271	0.168	0.704	2.85935e-59	FGFBP2+ NK
KLRC1	1.22888e-60	-2.13474	0.136	0.633	3.70126e-56	FGFBP2+ NK
B2M	5.63404e-59	0.6755	1	1	1.69692e-54	FGFBP2+ NK
FGFBP2	9.10315e-59	2.83609	0.571	0.024	2.74178e-54	FGFBP2+ NK
CD7	4.5505e-51	-1.46177	0.672	0.913	1.37056e-46	FGFBP2+ NK
TYROBP	1.99306e-48	-1.32513	0.401	0.863	6.00289e-44	FGFBP2+ NK
CD3D	8.32051e-45	2.21673	0.558	0.09	2.50606e-40	FGFBP2+ NK
S100A4	6.55667e-44	1.64661	0.841	0.564	1.9748e-39	FGFBP2+ NK
KRT86	7.50516e-42	-1.73785	0.032	0.361	2.26048e-37	FGFBP2+ NK
XCL1	2.55613e-39	-2.05838	0.058	0.397	7.6988e-35	FGFBP2+ NK
TMIGD2	2.01617e-37	-1.48099	0.049	0.364	6.07251e-33	FGFBP2+ NK
TNFRSF18	5.37277e-36	-1.528	0.123	0.481	1.61822e-31	FGFBP2+ NK
KRT81	2.25924e-34	-1.46434	0.013	0.263	6.80459e-30	FGFBP2+ NK
ADGRG3	1.24972e-31	-1.28612	0.016	0.254	3.76403e-27	FGFBP2+ NK
KIR2DL4	8.45646e-30	-1.26217	0.071	0.367	2.547e-25	FGFBP2+ NK
GZMK	4.18622e-28	-1.50327	0.128	0.442	1.26085e-23	FGFBP2+ NK
KLRB1	4.51922e-28	-1.10909	0.408	0.776	1.36114e-23	FGFBP2+ NK
S100A6	1.63582e-27	0.99945	0.843	0.624	4.92691e-23	FGFBP2+ NK
LDLRAD4	2.60999e-27	-1.43467	0.102	0.388	7.86103e-23	FGFBP2+ NK
CD3G	4.46112e-27	1.61434	0.348	0.039	1.34365e-22	FGFBP2+ NK
XCL2	4.27296e-26	-1.59491	0.228	0.537	1.28697e-21	FGFBP2+ NK
RGS1	1.62723e-25	-1.27983	0.335	0.651	4.90104e-21	FGFBP2+ NK
ZFP36L2	2.96021e-25	-1.07834	0.699	0.872	8.91587e-21	FGFBP2+ NK
CAPG	4.46252e-25	-1.11961	0.091	0.364	1.34407e-20	FGFBP2+ NK
TXK	1.33678e-24	-1.03373	0.123	0.418	4.02626e-20	FGFBP2+ NK
C12orf75	2.32887e-24	1.28503	0.482	0.164	7.01431e-20	FGFBP2+ NK
CEBPD	6.67539e-24	-1.36677	0.105	0.376	2.01056e-19	FGFBP2+ NK
NKG7	7.56617e-24	0.578745	0.992	0.937	2.27885e-19	FGFBP2+ NK
CD8A	1.92109e-23	1.65389	0.372	0.078	5.78613e-19	FGFBP2+ NK
FOS	6.1276e-23	-1.30059	0.545	0.779	1.84557e-18	FGFBP2+ NK
IL2RB	2.64564e-22	-0.96496	0.272	0.567	7.96841e-18	FGFBP2+ NK
IL32	3.73138e-21	0.788658	0.848	0.549	1.12386e-16	FGFBP2+ NK
ZNF331	1.0812e-20	-1.18609	0.188	0.466	3.25645e-16	FGFBP2+ NK
COTL1	8.19664e-20	-0.823755	0.21	0.499	2.46875e-15	FGFBP2+ NK
MALAT1	1.39444e-19	0.625951	1	0.994	4.19991e-15	FGFBP2+ NK
PRF1	2.43148e-19	0.893366	0.843	0.624	7.32338e-15	FGFBP2+ NK
GZMB	6.30487e-19	0.708754	0.919	0.719	1.89896e-14	FGFBP2+ NK
TMSB10	8.99674e-19	0.529042	0.994	0.97	2.70973e-14	FGFBP2+ NK
MATK	1.46768e-18	-0.916063	0.262	0.519	4.4205e-14	FGFBP2+ NK
TRDC	1.86776e-18	-1.10421	0.241	0.519	5.6255e-14	FGFBP2+ NK
EMP3	2.95588e-18	1.07066	0.586	0.346	8.90281e-14	FGFBP2+ NK
ITM2C	5.25937e-18	-1.09112	0.149	0.391	1.58407e-13	FGFBP2+ NK
TRGC2	6.88436e-18	1.1697	0.325	0.075	2.0735e-13	FGFBP2+ NK
FCGR3A	7.02841e-18	1.12636	0.497	0.224	2.11689e-13	FGFBP2+ NK
CD160	2.1114e-17	-1.26413	0.068	0.26	6.35933e-13	FGFBP2+ NK
SH2D1B	2.48092e-16	-0.76662	0.071	0.266	7.47228e-12	FGFBP2+ NK
CST7	2.74284e-16	0.752045	0.885	0.785	8.26116e-12	FGFBP2+ NK
HLA-DPB1	5.31441e-16	0.91678	0.534	0.281	1.60065e-11	FGFBP2+ NK
PPP2R5C	1.49519e-15	0.876673	0.521	0.263	4.50336e-11	FGFBP2+ NK
TRAC	2.54833e-15	1.22514	0.437	0.206	7.67533e-11	FGFBP2+ NK
CYBA	2.9643e-15	0.57504	0.883	0.824	8.92817e-11	FGFBP2+ NK
ITGB2	3.90055e-15	0.972912	0.566	0.325	1.17481e-10	FGFBP2+ NK
RGCC	8.85393e-15	-1.13741	0.275	0.504	2.66671e-10	FGFBP2+ NK
ARL4C	2.46382e-14	0.920688	0.49	0.248	7.42078e-10	FGFBP2+ NK
CLIC3	4.47313e-14	-0.892922	0.277	0.513	1.34726e-09	FGFBP2+ NK
CLDND1	6.85161e-14	-0.89387	0.141	0.34	2.06364e-09	FGFBP2+ NK
PABPC1	7.60181e-14	-0.716648	0.688	0.803	2.28959e-09	FGFBP2+ NK
DUSP1	1.53735e-13	-0.880584	0.574	0.752	4.63034e-09	FGFBP2+ NK
TPT1	1.55905e-13	-0.429773	0.984	0.997	4.69571e-09	FGFBP2+ NK
SOCS1	1.79892e-13	-0.889384	0.206	0.424	5.41816e-09	FGFBP2+ NK
HLA-C	2.11247e-13	0.454294	0.99	0.976	6.36255e-09	FGFBP2+ NK
IFITM3	2.20965e-13	-1.18631	0.207	0.418	6.65523e-09	FGFBP2+ NK
LAG3	5.35592e-13	1.07341	0.307	0.104	1.61315e-08	FGFBP2+ NK
CD3E	5.56334e-13	0.818635	0.542	0.301	1.67562e-08	FGFBP2+ NK
SYNE2	6.96079e-13	0.898451	0.421	0.2	2.09652e-08	FGFBP2+ NK
ARPC2	1.24605e-12	0.575701	0.835	0.74	3.75299e-08	FGFBP2+ NK
ZFP36	1.32383e-12	-0.959157	0.608	0.74	3.98724e-08	FGFBP2+ NK
BTG1	1.63622e-12	-0.575236	0.911	0.958	4.92814e-08	FGFBP2+ NK
LGALS1	2.22161e-12	0.771469	0.594	0.358	6.69125e-08	FGFBP2+ NK
SLC16A3	2.77016e-12	-0.77386	0.133	0.322	8.34343e-08	FGFBP2+ NK
NFKBIA	7.62522e-12	-0.89049	0.519	0.699	2.29664e-07	FGFBP2+ NK
DUSP4	8.11907e-12	-0.765078	0.147	0.337	2.44538e-07	FGFBP2+ NK
CD52	8.78071e-12	0.788282	0.715	0.558	2.64466e-07	FGFBP2+ NK
HLA-B	1.28248e-11	0.4704	0.99	0.982	3.86269e-07	FGFBP2+ NK
CSRNP1	1.42065e-11	-0.606893	0.136	0.322	4.27886e-07	FGFBP2+ NK
HLA-A	1.57922e-11	0.363777	0.987	0.967	4.75644e-07	FGFBP2+ NK
MAFF	1.97282e-11	-0.65851	0.131	0.313	5.94194e-07	FGFBP2+ NK
LAT2	3.48208e-11	-0.545584	0.091	0.257	1.04877e-06	FGFBP2+ NK
CD63	3.58333e-11	-0.719404	0.477	0.645	1.07926e-06	FGFBP2+ NK
GATA3	6.28052e-11	-0.56067	0.091	0.251	1.89163e-06	FGFBP2+ NK
LYAR	1.58749e-10	0.712739	0.322	0.134	4.78137e-06	FGFBP2+ NK
ANXA1	2.50342e-10	0.564232	0.644	0.442	7.54005e-06	FGFBP2+ NK
SRGN	3.08649e-10	-0.520359	0.911	0.943	9.29621e-06	FGFBP2+ NK
TCIRG1	3.18097e-10	-0.557475	0.112	0.275	9.58077e-06	FGFBP2+ NK
PIK3R1	3.48128e-10	-0.63602	0.316	0.522	1.04853e-05	FGFBP2+ NK
MTRNR2L12	3.61748e-10	-1.00333	0.207	0.397	1.08955e-05	FGFBP2+ NK
SH3BGRL3	5.58777e-10	0.545409	0.887	0.788	1.68298e-05	FGFBP2+ NK
NFKB1	6.85024e-10	-0.659292	0.136	0.301	2.06323e-05	FGFBP2+ NK
PLEK	7.23306e-10	0.827813	0.29	0.119	2.17852e-05	FGFBP2+ NK
LAT	9.60373e-10	0.750832	0.312	0.143	2.89255e-05	FGFBP2+ NK
MPG	1.10863e-09	-0.536726	0.117	0.278	3.33908e-05	FGFBP2+ NK
TSC22D3	1.37651e-09	-0.733146	0.706	0.797	4.1459e-05	FGFBP2+ NK
FLNA	1.39762e-09	0.663301	0.472	0.29	4.2095e-05	FGFBP2+ NK
MIF	3.07672e-09	-0.550648	0.408	0.576	9.26678e-05	FGFBP2+ NK
EFHD2	4.69871e-09	0.697588	0.382	0.212	0.00014152	FGFBP2+ NK
CD96	8.72237e-09	-0.501271	0.293	0.481	0.000262709	FGFBP2+ NK
MAPK1	9.33016e-09	-0.580341	0.176	0.34	0.000281015	FGFBP2+ NK
CTNNB1	1.38676e-08	-0.704008	0.136	0.284	0.000417679	FGFBP2+ NK
FOSB	2.12695e-08	-0.65776	0.303	0.481	0.000640615	FGFBP2+ NK
ALOX5AP	2.1572e-08	-0.612238	0.45	0.606	0.000649726	FGFBP2+ NK
HLA-E	2.42696e-08	0.360422	0.921	0.91	0.000730976	FGFBP2+ NK
SAMSN1	3.46172e-08	-0.606978	0.311	0.475	0.00104264	FGFBP2+ NK
CD69	4.27906e-08	-0.763859	0.578	0.707	0.00128881	FGFBP2+ NK
PHYKPL	5.2206e-08	-0.57024	0.117	0.254	0.00157239	FGFBP2+ NK
ZEB2	6.55283e-08	0.662368	0.406	0.239	0.00197365	FGFBP2+ NK
REL	9.04399e-08	-0.836225	0.369	0.522	0.00272396	FGFBP2+ NK
RORA	1.08053e-07	0.588257	0.358	0.191	0.00325446	FGFBP2+ NK
CD55	1.46876e-07	-0.57281	0.222	0.382	0.00442377	FGFBP2+ NK
CXCR4	1.52986e-07	-0.592641	0.688	0.785	0.00460778	FGFBP2+ NK
CCL4L2	1.91008e-07	1.38585	0.422	0.26	0.00575297	FGFBP2+ NK
GZMM	2.15556e-07	0.546083	0.51	0.34	0.00649234	FGFBP2+ NK
CD44	2.40049e-07	-0.618325	0.492	0.624	0.00723002	FGFBP2+ NK
CTSC	2.55427e-07	0.663187	0.44	0.293	0.00769321	FGFBP2+ NK
PDE4B	2.76767e-07	-0.516015	0.165	0.31	0.00833595	FGFBP2+ NK
GSTP1	3.398e-07	-0.570035	0.54	0.654	0.0102344	FGFBP2+ NK
MYL12A	3.78404e-07	0.514525	0.806	0.755	0.0113971	FGFBP2+ NK
TNFAIP3	3.91003e-07	-0.627764	0.469	0.636	0.0117766	FGFBP2+ NK
PTP4A1	4.4353e-07	-0.584579	0.173	0.31	0.0133587	FGFBP2+ NK
IFITM1	4.636e-07	-0.787308	0.568	0.678	0.0139632	FGFBP2+ NK
MYO1G	5.26343e-07	0.663675	0.272	0.134	0.0158529	FGFBP2+ NK
DSTN	5.28321e-07	0.66989	0.333	0.194	0.0159125	FGFBP2+ NK
IGKC	5.96994e-07	0.419293	0.727	0.549	0.0179809	FGFBP2+ NK
FOSL2	6.68685e-07	-0.576712	0.231	0.385	0.0201401	FGFBP2+ NK
HLA-DRB1	7.57303e-07	0.537153	0.393	0.239	0.0228092	FGFBP2+ NK
NR4A2	7.74795e-07	-0.647767	0.335	0.466	0.0233361	FGFBP2+ NK
IFITM2	8.57265e-07	-0.50383	0.807	0.851	0.02582	FGFBP2+ NK
PARP8	8.71392e-07	-0.553318	0.175	0.307	0.0262455	FGFBP2+ NK
NR4A1	9.22756e-07	-0.641661	0.15	0.278	0.0277925	FGFBP2+ NK
LCK	1.0108e-06	0.598997	0.443	0.313	0.0304444	FGFBP2+ NK
JCHAIN	1.23889e-06	0.57903	0.29	0.146	0.0373142	FGFBP2+ NK
CLEC2D	1.61152e-06	0.652783	0.367	0.233	0.0485373	FGFBP2+ NK
STK17A	1.62507e-06	-0.496171	0.39	0.54	0.0489456	FGFBP2+ NK
CBLB	1.68162e-06	-0.476566	0.186	0.325	0.0506487	FGFBP2+ NK
DUSP2	1.76475e-06	-0.63538	0.547	0.666	0.0531524	FGFBP2+ NK
HSP90AB1	1.88692e-06	-0.334878	0.605	0.737	0.056832	FGFBP2+ NK
GNG2	2.13636e-06	0.462288	0.49	0.325	0.0643451	FGFBP2+ NK
SMAP2	2.16566e-06	-0.547013	0.136	0.257	0.0652277	FGFBP2+ NK
MCL1	2.39392e-06	-0.456918	0.552	0.669	0.0721026	FGFBP2+ NK
IGHA1	2.47414e-06	0.591335	0.422	0.284	0.0745188	FGFBP2+ NK
SPON2	2.70572e-06	0.847411	0.257	0.134	0.0814935	FGFBP2+ NK
S1PR4	2.93104e-06	0.556121	0.261	0.134	0.0882799	FGFBP2+ NK
SQSTM1	4.13762e-06	-0.3072	0.319	0.484	0.124621	FGFBP2+ NK
CKLF	6.36073e-06	-0.485945	0.269	0.4	0.191579	FGFBP2+ NK
CCL4	6.6741e-06	0.531363	0.775	0.615	0.201017	FGFBP2+ NK
PLAC8	7.39249e-06	0.494881	0.413	0.272	0.222654	FGFBP2+ NK
EIF3G	8.16701e-06	-0.513501	0.43	0.543	0.245982	FGFBP2+ NK
ATP6V0E1	9.56419e-06	0.378803	0.579	0.466	0.288064	FGFBP2+ NK
HIST1H4C	9.62567e-06	-0.718919	0.233	0.367	0.289916	FGFBP2+ NK
JAK1	9.81089e-06	-0.385868	0.385	0.528	0.295494	FGFBP2+ NK
GPSM3	1.11155e-05	0.504011	0.453	0.328	0.334788	FGFBP2+ NK
LSM4	1.29252e-05	-0.411057	0.167	0.284	0.389295	FGFBP2+ NK
HOPX	1.41197e-05	-0.420507	0.505	0.636	0.425271	FGFBP2+ NK
FAM177A1	1.67996e-05	-0.498934	0.375	0.507	0.505986	FGFBP2+ NK
PDCD4	1.85664e-05	-0.482909	0.293	0.427	0.5592	FGFBP2+ NK
YPEL5	1.92799e-05	-0.445482	0.416	0.555	0.580692	FGFBP2+ NK
PYHIN1	1.93284e-05	0.614543	0.264	0.149	0.582152	FGFBP2+ NK
TRBC1	2.0165e-05	0.759338	0.503	0.415	0.607351	FGFBP2+ NK
EEF1B2	2.18513e-05	-0.32787	0.775	0.863	0.658139	FGFBP2+ NK
PIM1	2.18686e-05	0.601788	0.374	0.254	0.658661	FGFBP2+ NK
PTPRC	2.39827e-05	0.401979	0.79	0.779	0.722334	FGFBP2+ NK
TAGLN2	2.87627e-05	-0.457645	0.487	0.612	0.866305	FGFBP2+ NK
SPOCK2	2.89232e-05	0.50198	0.275	0.158	0.871138	FGFBP2+ NK
IFNG	2.95165e-05	1.07247	0.28	0.167	0.889009	FGFBP2+ NK
HLA-DPA1	3.29989e-05	0.494792	0.43	0.301	0.993894	FGFBP2+ NK
ITGAE	3.40684e-05	-0.480842	0.15	0.26	1	FGFBP2+ NK
SEC11A	3.87296e-05	-0.363053	0.267	0.4	1	FGFBP2+ NK
VPS37B	4.05628e-05	-0.351896	0.214	0.349	1	FGFBP2+ NK
ELF1	4.30292e-05	-0.445841	0.332	0.46	1	FGFBP2+ NK
RNF125	4.74371e-05	-0.37689	0.163	0.278	1	FGFBP2+ NK
TPST2	4.9729e-05	0.4964	0.251	0.143	1	FGFBP2+ NK
SNHG7	5.04938e-05	-0.422989	0.162	0.275	1	FGFBP2+ NK
PDIA3	8.29258e-05	0.440885	0.523	0.4	1	FGFBP2+ NK
GIMAP4	8.30921e-05	0.565608	0.317	0.206	1	FGFBP2+ NK
TRBC2	8.36933e-05	0.567502	0.552	0.475	1	FGFBP2+ NK
PTP4A2	8.41311e-05	0.456909	0.34	0.227	1	FGFBP2+ NK
CAST	9.02574e-05	0.440312	0.328	0.209	1	FGFBP2+ NK
LRRFIP1	9.33579e-05	0.464135	0.468	0.358	1	FGFBP2+ NK
EIF1B	9.34915e-05	-0.385107	0.228	0.349	1	FGFBP2+ NK
NR3C1	9.41956e-05	-0.387633	0.233	0.346	1	FGFBP2+ NK
MZT2B	9.54409e-05	-0.394922	0.338	0.466	1	FGFBP2+ NK
TSPYL2	9.7317e-05	-0.46258	0.163	0.269	1	FGFBP2+ NK
ACTB	0.00012012	0.324969	0.982	0.976	1	FGFBP2+ NK
ETS1	0.000128607	-0.374768	0.303	0.421	1	FGFBP2+ NK
SLA2	0.000133915	-0.378751	0.233	0.355	1	FGFBP2+ NK
N4BP2L2	0.000136913	0.387652	0.468	0.349	1	FGFBP2+ NK
CNOT2	0.000137285	-0.412125	0.176	0.278	1	FGFBP2+ NK
TSTD1	0.00014202	-0.277164	0.22	0.34	1	FGFBP2+ NK
SYTL3	0.000144652	-0.505993	0.388	0.487	1	FGFBP2+ NK
HAVCR2	0.000154219	-0.299108	0.162	0.275	1	FGFBP2+ NK
PNRC1	0.000154728	-0.354944	0.592	0.69	1	FGFBP2+ NK
ARPC1B	0.000166248	0.413927	0.479	0.379	1	FGFBP2+ NK
CD48	0.000188399	0.442128	0.497	0.415	1	FGFBP2+ NK
KLF2	0.000233817	0.26325	0.393	0.26	1	FGFBP2+ NK
MT2A	0.000235574	0.706947	0.364	0.26	1	FGFBP2+ NK
CD2	0.000237707	0.330217	0.508	0.4	1	FGFBP2+ NK
TRAF3IP3	0.000250356	0.552745	0.273	0.182	1	FGFBP2+ NK
C9orf78	0.000265717	0.461939	0.324	0.224	1	FGFBP2+ NK
UBE2L6	0.00028186	-0.289121	0.202	0.307	1	FGFBP2+ NK
GSPT1	0.000286398	-0.279078	0.165	0.266	1	FGFBP2+ NK
PIK3IP1	0.000288265	-0.382078	0.194	0.304	1	FGFBP2+ NK
MRPS6	0.000291957	-0.354234	0.27	0.382	1	FGFBP2+ NK
CLEC2B	0.000293973	-0.359179	0.466	0.567	1	FGFBP2+ NK
S100A10	0.000296816	0.392051	0.699	0.627	1	FGFBP2+ NK
ERP29	0.000308852	0.505146	0.364	0.275	1	FGFBP2+ NK
CFL1	0.000310472	0.263219	0.911	0.854	1	FGFBP2+ NK
SLC38A1	0.000334333	-0.314875	0.246	0.355	1	FGFBP2+ NK
SNRPD3	0.000343541	-0.292665	0.209	0.31	1	FGFBP2+ NK
GPR65	0.000344654	-0.433987	0.269	0.373	1	FGFBP2+ NK
NEAT1	0.000350263	0.392965	0.71	0.639	1	FGFBP2+ NK
TNFRSF1B	0.00035232	0.44566	0.337	0.236	1	FGFBP2+ NK
YPEL3	0.00035579	-0.46936	0.172	0.269	1	FGFBP2+ NK
SEPTIN6	0.000373168	-0.369713	0.235	0.343	1	FGFBP2+ NK
VAMP2	0.000389404	0.368383	0.424	0.31	1	FGFBP2+ NK
LEPROTL1	0.000448462	-0.440464	0.375	0.478	1	FGFBP2+ NK
G3BP2	0.000451331	-0.353091	0.239	0.343	1	FGFBP2+ NK
AHNAK	0.000463232	0.318912	0.251	0.155	1	FGFBP2+ NK
YWHAQ	0.000500471	0.429706	0.383	0.287	1	FGFBP2+ NK
DDT	0.000581129	-0.354106	0.218	0.313	1	FGFBP2+ NK
MYO1F	0.000680328	0.491867	0.33	0.23	1	FGFBP2+ NK
NDUFS8	0.000709594	-0.324709	0.218	0.316	1	FGFBP2+ NK
SERTAD1	0.000718944	-0.30859	0.246	0.352	1	FGFBP2+ NK
ATF4	0.000771679	-0.309429	0.249	0.355	1	FGFBP2+ NK
APOBEC3C	0.000823426	0.532766	0.261	0.176	1	FGFBP2+ NK
JUNB	0.000923796	-0.417019	0.676	0.734	1	FGFBP2+ NK
ADGRE5	0.000979247	-0.32192	0.429	0.543	1	FGFBP2+ NK
ARL6IP5	0.000993126	0.396923	0.481	0.403	1	FGFBP2+ NK
PSMA2	0.00102575	0.381155	0.27	0.176	1	FGFBP2+ NK
ANXA6	0.00103778	0.404974	0.314	0.227	1	FGFBP2+ NK
CALM1	0.00106166	0.297171	0.822	0.788	1	FGFBP2+ NK
CMC1	0.00107856	-0.42531	0.375	0.475	1	FGFBP2+ NK
STAT4	0.00112587	-0.266522	0.269	0.382	1	FGFBP2+ NK
GLIPR2	0.00118899	-0.283683	0.22	0.316	1	FGFBP2+ NK
WDR83OS	0.00127837	-0.289451	0.361	0.472	1	FGFBP2+ NK
MAP3K8	0.00131224	-0.419277	0.194	0.284	1	FGFBP2+ NK
RBPJ	0.00133903	-0.278428	0.181	0.275	1	FGFBP2+ NK
ARPC4	0.00137231	0.345398	0.299	0.206	1	FGFBP2+ NK
ANXA2	0.00142539	0.335766	0.374	0.281	1	FGFBP2+ NK
PSMB9	0.00165131	0.294505	0.571	0.481	1	FGFBP2+ NK
GNLY	0.00166632	-0.613564	0.883	0.797	1	FGFBP2+ NK
PPP1R2	0.00172679	-0.294004	0.239	0.337	1	FGFBP2+ NK
HLA-F	0.00178209	0.310404	0.482	0.394	1	FGFBP2+ NK
DOK2	0.00183526	0.361071	0.362	0.269	1	FGFBP2+ NK
GIMAP7	0.00193609	0.369108	0.369	0.275	1	FGFBP2+ NK
ARHGDIA	0.00208307	0.353769	0.398	0.304	1	FGFBP2+ NK
PSMA7	0.00214653	0.311314	0.568	0.493	1	FGFBP2+ NK
ARHGAP9	0.00234182	-0.290416	0.246	0.34	1	FGFBP2+ NK
ABHD17A	0.00238668	0.365202	0.293	0.203	1	FGFBP2+ NK
ARL6IP1	0.0025563	0.383715	0.335	0.251	1	FGFBP2+ NK
PCBP2	0.00260473	-0.315096	0.484	0.576	1	FGFBP2+ NK
GYPC	0.00293837	-0.371448	0.361	0.439	1	FGFBP2+ NK
CD99	0.00295191	0.331456	0.665	0.585	1	FGFBP2+ NK
BTN3A2	0.00297288	0.443781	0.303	0.224	1	FGFBP2+ NK
DNAJA1	0.0030112	-0.313532	0.393	0.496	1	FGFBP2+ NK
BHLHE40	0.00310027	-0.295332	0.235	0.322	1	FGFBP2+ NK
CYTIP	0.00317345	-0.330412	0.456	0.54	1	FGFBP2+ NK
CMPK1	0.00344228	0.358334	0.299	0.218	1	FGFBP2+ NK
UQCRB	0.00350863	0.309054	0.709	0.675	1	FGFBP2+ NK
IGLC2	0.00359645	0.543082	0.375	0.307	1	FGFBP2+ NK
EIF5A	0.00365262	-0.318198	0.312	0.409	1	FGFBP2+ NK
XBP1	0.00372125	0.36845	0.398	0.316	1	FGFBP2+ NK
IFRD1	0.00408008	-0.374262	0.207	0.284	1	FGFBP2+ NK
RGS2	0.00428222	-0.358429	0.261	0.349	1	FGFBP2+ NK
AAK1	0.00428986	0.334916	0.298	0.215	1	FGFBP2+ NK
AES	0.00438868	0.344621	0.429	0.34	1	FGFBP2+ NK
SYAP1	0.00464663	-0.372887	0.252	0.343	1	FGFBP2+ NK
RAP1B	0.00478125	0.363423	0.435	0.352	1	FGFBP2+ NK
BAZ1A	0.00487002	0.289077	0.272	0.188	1	FGFBP2+ NK
CD53	0.00495554	0.252874	0.584	0.516	1	FGFBP2+ NK
TUBB4B	0.00500215	-0.263831	0.288	0.373	1	FGFBP2+ NK
MRPL57	0.0050078	-0.268885	0.191	0.272	1	FGFBP2+ NK
RNF149	0.00506082	0.315372	0.267	0.188	1	FGFBP2+ NK
NAP1L4	0.00521138	-0.294421	0.206	0.287	1	FGFBP2+ NK
LAPTM5	0.00525787	0.307347	0.612	0.564	1	FGFBP2+ NK
SNHG8	0.00578905	-0.321236	0.259	0.343	1	FGFBP2+ NK
UPP1	0.00630545	0.481589	0.257	0.194	1	FGFBP2+ NK
CD47	0.00636319	0.352039	0.338	0.266	1	FGFBP2+ NK
SAR1A	0.00655225	0.363638	0.256	0.188	1	FGFBP2+ NK
DDIT4	0.00659934	-0.418448	0.5	0.558	1	FGFBP2+ NK
LSP1	0.0067814	-0.320525	0.579	0.627	1	FGFBP2+ NK
TUBA1A	0.00696237	-0.305233	0.264	0.343	1	FGFBP2+ NK
ABI3	0.00754628	0.293017	0.252	0.179	1	FGFBP2+ NK
APMAP	0.00824306	0.320748	0.346	0.272	1	FGFBP2+ NK
KLF6	0.00917489	-0.278139	0.646	0.716	1	FGFBP2+ NK
CTSD	0.00949673	-0.351678	0.314	0.382	1	FGFBP2+ NK
GZMH	2.51367e-80	-2.53233	0.251	0.845	7.57091e-76	XCL1+ NK
FCER1G	2.21028e-69	1.89947	0.731	0.157	6.65714e-65	XCL1+ NK
AREG	9.49352e-64	2.30271	0.704	0.168	2.85935e-59	XCL1+ NK
KLRC1	1.22888e-60	2.13474	0.633	0.136	3.70126e-56	XCL1+ NK
B2M	5.63404e-59	-0.6755	1	1	1.69692e-54	XCL1+ NK
FGFBP2	9.10315e-59	-2.83609	0.024	0.571	2.74178e-54	XCL1+ NK
CD7	4.5505e-51	1.46177	0.913	0.672	1.37056e-46	XCL1+ NK
TYROBP	1.99306e-48	1.32513	0.863	0.401	6.00289e-44	XCL1+ NK
CD3D	8.32051e-45	-2.21673	0.09	0.558	2.50606e-40	XCL1+ NK
S100A4	6.55667e-44	-1.64661	0.564	0.841	1.9748e-39	XCL1+ NK
KRT86	7.50516e-42	1.73785	0.361	0.032	2.26048e-37	XCL1+ NK
XCL1	2.55613e-39	2.05838	0.397	0.058	7.6988e-35	XCL1+ NK
TMIGD2	2.01617e-37	1.48099	0.364	0.049	6.07251e-33	XCL1+ NK
TNFRSF18	5.37277e-36	1.528	0.481	0.123	1.61822e-31	XCL1+ NK
KRT81	2.25924e-34	1.46434	0.263	0.013	6.80459e-30	XCL1+ NK
ADGRG3	1.24972e-31	1.28612	0.254	0.016	3.76403e-27	XCL1+ NK
KIR2DL4	8.45646e-30	1.26217	0.367	0.071	2.547e-25	XCL1+ NK
GZMK	4.18622e-28	1.50327	0.442	0.128	1.26085e-23	XCL1+ NK
KLRB1	4.51922e-28	1.10909	0.776	0.408	1.36114e-23	XCL1+ NK
S100A6	1.63582e-27	-0.99945	0.624	0.843	4.92691e-23	XCL1+ NK
LDLRAD4	2.60999e-27	1.43467	0.388	0.102	7.86103e-23	XCL1+ NK
CD3G	4.46112e-27	-1.61434	0.039	0.348	1.34365e-22	XCL1+ NK
XCL2	4.27296e-26	1.59491	0.537	0.228	1.28697e-21	XCL1+ NK
RGS1	1.62723e-25	1.27983	0.651	0.335	4.90104e-21	XCL1+ NK
ZFP36L2	2.96021e-25	1.07834	0.872	0.699	8.91587e-21	XCL1+ NK
CAPG	4.46252e-25	1.11961	0.364	0.091	1.34407e-20	XCL1+ NK
TXK	1.33678e-24	1.03373	0.418	0.123	4.02626e-20	XCL1+ NK
C12orf75	2.32887e-24	-1.28503	0.164	0.482	7.01431e-20	XCL1+ NK
CEBPD	6.67539e-24	1.36677	0.376	0.105	2.01056e-19	XCL1+ NK
NKG7	7.56617e-24	-0.578745	0.937	0.992	2.27885e-19	XCL1+ NK
CD8A	1.92109e-23	-1.65389	0.078	0.372	5.78613e-19	XCL1+ NK
FOS	6.1276e-23	1.30059	0.779	0.545	1.84557e-18	XCL1+ NK
IL2RB	2.64564e-22	0.96496	0.567	0.272	7.96841e-18	XCL1+ NK
IL32	3.73138e-21	-0.788658	0.549	0.848	1.12386e-16	XCL1+ NK
ZNF331	1.0812e-20	1.18609	0.466	0.188	3.25645e-16	XCL1+ NK
COTL1	8.19664e-20	0.823755	0.499	0.21	2.46875e-15	XCL1+ NK
MALAT1	1.39444e-19	-0.625951	0.994	1	4.19991e-15	XCL1+ NK
PRF1	2.43148e-19	-0.893366	0.624	0.843	7.32338e-15	XCL1+ NK
GZMB	6.30487e-19	-0.708754	0.719	0.919	1.89896e-14	XCL1+ NK
TMSB10	8.99674e-19	-0.529042	0.97	0.994	2.70973e-14	XCL1+ NK
MATK	1.46768e-18	0.916063	0.519	0.262	4.4205e-14	XCL1+ NK
TRDC	1.86776e-18	1.10421	0.519	0.241	5.6255e-14	XCL1+ NK
EMP3	2.95588e-18	-1.07066	0.346	0.586	8.90281e-14	XCL1+ NK
ITM2C	5.25937e-18	1.09112	0.391	0.149	1.58407e-13	XCL1+ NK
TRGC2	6.88436e-18	-1.1697	0.075	0.325	2.0735e-13	XCL1+ NK
FCGR3A	7.02841e-18	-1.12636	0.224	0.497	2.11689e-13	XCL1+ NK
CD160	2.1114e-17	1.26413	0.26	0.068	6.35933e-13	XCL1+ NK
SH2D1B	2.48092e-16	0.76662	0.266	0.071	7.47228e-12	XCL1+ NK
CST7	2.74284e-16	-0.752045	0.785	0.885	8.26116e-12	XCL1+ NK
HLA-DPB1	5.31441e-16	-0.91678	0.281	0.534	1.60065e-11	XCL1+ NK
PPP2R5C	1.49519e-15	-0.876673	0.263	0.521	4.50336e-11	XCL1+ NK
TRAC	2.54833e-15	-1.22514	0.206	0.437	7.67533e-11	XCL1+ NK
CYBA	2.9643e-15	-0.57504	0.824	0.883	8.92817e-11	XCL1+ NK
ITGB2	3.90055e-15	-0.972912	0.325	0.566	1.17481e-10	XCL1+ NK
RGCC	8.85393e-15	1.13741	0.504	0.275	2.66671e-10	XCL1+ NK
ARL4C	2.46382e-14	-0.920688	0.248	0.49	7.42078e-10	XCL1+ NK
CLIC3	4.47313e-14	0.892922	0.513	0.277	1.34726e-09	XCL1+ NK
CLDND1	6.85161e-14	0.89387	0.34	0.141	2.06364e-09	XCL1+ NK
PABPC1	7.60181e-14	0.716648	0.803	0.688	2.28959e-09	XCL1+ NK
DUSP1	1.53735e-13	0.880584	0.752	0.574	4.63034e-09	XCL1+ NK
TPT1	1.55905e-13	0.429773	0.997	0.984	4.69571e-09	XCL1+ NK
SOCS1	1.79892e-13	0.889384	0.424	0.206	5.41816e-09	XCL1+ NK
HLA-C	2.11247e-13	-0.454294	0.976	0.99	6.36255e-09	XCL1+ NK
IFITM3	2.20965e-13	1.18631	0.418	0.207	6.65523e-09	XCL1+ NK
LAG3	5.35592e-13	-1.07341	0.104	0.307	1.61315e-08	XCL1+ NK
CD3E	5.56334e-13	-0.818635	0.301	0.542	1.67562e-08	XCL1+ NK
SYNE2	6.96079e-13	-0.898451	0.2	0.421	2.09652e-08	XCL1+ NK
ARPC2	1.24605e-12	-0.575701	0.74	0.835	3.75299e-08	XCL1+ NK
ZFP36	1.32383e-12	0.959157	0.74	0.608	3.98724e-08	XCL1+ NK
BTG1	1.63622e-12	0.575236	0.958	0.911	4.92814e-08	XCL1+ NK
LGALS1	2.22161e-12	-0.771469	0.358	0.594	6.69125e-08	XCL1+ NK
SLC16A3	2.77016e-12	0.77386	0.322	0.133	8.34343e-08	XCL1+ NK
NFKBIA	7.62522e-12	0.89049	0.699	0.519	2.29664e-07	XCL1+ NK
DUSP4	8.11907e-12	0.765078	0.337	0.147	2.44538e-07	XCL1+ NK
CD52	8.78071e-12	-0.788282	0.558	0.715	2.64466e-07	XCL1+ NK
HLA-B	1.28248e-11	-0.4704	0.982	0.99	3.86269e-07	XCL1+ NK
CSRNP1	1.42065e-11	0.606893	0.322	0.136	4.27886e-07	XCL1+ NK
HLA-A	1.57922e-11	-0.363777	0.967	0.987	4.75644e-07	XCL1+ NK
MAFF	1.97282e-11	0.65851	0.313	0.131	5.94194e-07	XCL1+ NK
LAT2	3.48208e-11	0.545584	0.257	0.091	1.04877e-06	XCL1+ NK
CD63	3.58333e-11	0.719404	0.645	0.477	1.07926e-06	XCL1+ NK
GATA3	6.28052e-11	0.56067	0.251	0.091	1.89163e-06	XCL1+ NK
LYAR	1.58749e-10	-0.712739	0.134	0.322	4.78137e-06	XCL1+ NK
ANXA1	2.50342e-10	-0.564232	0.442	0.644	7.54005e-06	XCL1+ NK
SRGN	3.08649e-10	0.520359	0.943	0.911	9.29621e-06	XCL1+ NK
TCIRG1	3.18097e-10	0.557475	0.275	0.112	9.58077e-06	XCL1+ NK
PIK3R1	3.48128e-10	0.63602	0.522	0.316	1.04853e-05	XCL1+ NK
MTRNR2L12	3.61748e-10	1.00333	0.397	0.207	1.08955e-05	XCL1+ NK
SH3BGRL3	5.58777e-10	-0.545409	0.788	0.887	1.68298e-05	XCL1+ NK
NFKB1	6.85024e-10	0.659292	0.301	0.136	2.06323e-05	XCL1+ NK
PLEK	7.23306e-10	-0.827813	0.119	0.29	2.17852e-05	XCL1+ NK
LAT	9.60373e-10	-0.750832	0.143	0.312	2.89255e-05	XCL1+ NK
MPG	1.10863e-09	0.536726	0.278	0.117	3.33908e-05	XCL1+ NK
TSC22D3	1.37651e-09	0.733146	0.797	0.706	4.1459e-05	XCL1+ NK
FLNA	1.39762e-09	-0.663301	0.29	0.472	4.2095e-05	XCL1+ NK
MIF	3.07672e-09	0.550648	0.576	0.408	9.26678e-05	XCL1+ NK
EFHD2	4.69871e-09	-0.697588	0.212	0.382	0.00014152	XCL1+ NK
CD96	8.72237e-09	0.501271	0.481	0.293	0.000262709	XCL1+ NK
MAPK1	9.33016e-09	0.580341	0.34	0.176	0.000281015	XCL1+ NK
CTNNB1	1.38676e-08	0.704008	0.284	0.136	0.000417679	XCL1+ NK
FOSB	2.12695e-08	0.65776	0.481	0.303	0.000640615	XCL1+ NK
ALOX5AP	2.1572e-08	0.612238	0.606	0.45	0.000649726	XCL1+ NK
HLA-E	2.42696e-08	-0.360422	0.91	0.921	0.000730976	XCL1+ NK
SAMSN1	3.46172e-08	0.606978	0.475	0.311	0.00104264	XCL1+ NK
CD69	4.27906e-08	0.763859	0.707	0.578	0.00128881	XCL1+ NK
PHYKPL	5.2206e-08	0.57024	0.254	0.117	0.00157239	XCL1+ NK
ZEB2	6.55283e-08	-0.662368	0.239	0.406	0.00197365	XCL1+ NK
REL	9.04399e-08	0.836225	0.522	0.369	0.00272396	XCL1+ NK
RORA	1.08053e-07	-0.588257	0.191	0.358	0.00325446	XCL1+ NK
CD55	1.46876e-07	0.57281	0.382	0.222	0.00442377	XCL1+ NK
CXCR4	1.52986e-07	0.592641	0.785	0.688	0.00460778	XCL1+ NK
CCL4L2	1.91008e-07	-1.38585	0.26	0.422	0.00575297	XCL1+ NK
GZMM	2.15556e-07	-0.546083	0.34	0.51	0.00649234	XCL1+ NK
CD44	2.40049e-07	0.618325	0.624	0.492	0.00723002	XCL1+ NK
CTSC	2.55427e-07	-0.663187	0.293	0.44	0.00769321	XCL1+ NK
PDE4B	2.76767e-07	0.516015	0.31	0.165	0.00833595	XCL1+ NK
GSTP1	3.398e-07	0.570035	0.654	0.54	0.0102344	XCL1+ NK
MYL12A	3.78404e-07	-0.514525	0.755	0.806	0.0113971	XCL1+ NK
TNFAIP3	3.91003e-07	0.627764	0.636	0.469	0.0117766	XCL1+ NK
PTP4A1	4.4353e-07	0.584579	0.31	0.173	0.0133587	XCL1+ NK
IFITM1	4.636e-07	0.787308	0.678	0.568	0.0139632	XCL1+ NK
MYO1G	5.26343e-07	-0.663675	0.134	0.272	0.0158529	XCL1+ NK
DSTN	5.28321e-07	-0.66989	0.194	0.333	0.0159125	XCL1+ NK
IGKC	5.96994e-07	-0.419293	0.549	0.727	0.0179809	XCL1+ NK
FOSL2	6.68685e-07	0.576712	0.385	0.231	0.0201401	XCL1+ NK
HLA-DRB1	7.57303e-07	-0.537153	0.239	0.393	0.0228092	XCL1+ NK
NR4A2	7.74795e-07	0.647767	0.466	0.335	0.0233361	XCL1+ NK
IFITM2	8.57265e-07	0.50383	0.851	0.807	0.02582	XCL1+ NK
PARP8	8.71392e-07	0.553318	0.307	0.175	0.0262455	XCL1+ NK
NR4A1	9.22756e-07	0.641661	0.278	0.15	0.0277925	XCL1+ NK
LCK	1.0108e-06	-0.598997	0.313	0.443	0.0304444	XCL1+ NK
JCHAIN	1.23889e-06	-0.57903	0.146	0.29	0.0373142	XCL1+ NK
CLEC2D	1.61152e-06	-0.652783	0.233	0.367	0.0485373	XCL1+ NK
STK17A	1.62507e-06	0.496171	0.54	0.39	0.0489456	XCL1+ NK
CBLB	1.68162e-06	0.476566	0.325	0.186	0.0506487	XCL1+ NK
DUSP2	1.76475e-06	0.63538	0.666	0.547	0.0531524	XCL1+ NK
HSP90AB1	1.88692e-06	0.334878	0.737	0.605	0.056832	XCL1+ NK
GNG2	2.13636e-06	-0.462288	0.325	0.49	0.0643451	XCL1+ NK
SMAP2	2.16566e-06	0.547013	0.257	0.136	0.0652277	XCL1+ NK
MCL1	2.39392e-06	0.456918	0.669	0.552	0.0721026	XCL1+ NK
IGHA1	2.47414e-06	-0.591335	0.284	0.422	0.0745188	XCL1+ NK
SPON2	2.70572e-06	-0.847411	0.134	0.257	0.0814935	XCL1+ NK
S1PR4	2.93104e-06	-0.556121	0.134	0.261	0.0882799	XCL1+ NK
SQSTM1	4.13762e-06	0.3072	0.484	0.319	0.124621	XCL1+ NK
CKLF	6.36073e-06	0.485945	0.4	0.269	0.191579	XCL1+ NK
CCL4	6.6741e-06	-0.531363	0.615	0.775	0.201017	XCL1+ NK
PLAC8	7.39249e-06	-0.494881	0.272	0.413	0.222654	XCL1+ NK
EIF3G	8.16701e-06	0.513501	0.543	0.43	0.245982	XCL1+ NK
ATP6V0E1	9.56419e-06	-0.378803	0.466	0.579	0.288064	XCL1+ NK
HIST1H4C	9.62567e-06	0.718919	0.367	0.233	0.289916	XCL1+ NK
JAK1	9.81089e-06	0.385868	0.528	0.385	0.295494	XCL1+ NK
GPSM3	1.11155e-05	-0.504011	0.328	0.453	0.334788	XCL1+ NK
LSM4	1.29252e-05	0.411057	0.284	0.167	0.389295	XCL1+ NK
HOPX	1.41197e-05	0.420507	0.636	0.505	0.425271	XCL1+ NK
FAM177A1	1.67996e-05	0.498934	0.507	0.375	0.505986	XCL1+ NK
PDCD4	1.85664e-05	0.482909	0.427	0.293	0.5592	XCL1+ NK
YPEL5	1.92799e-05	0.445482	0.555	0.416	0.580692	XCL1+ NK
PYHIN1	1.93284e-05	-0.614543	0.149	0.264	0.582152	XCL1+ NK
TRBC1	2.0165e-05	-0.759338	0.415	0.503	0.607351	XCL1+ NK
EEF1B2	2.18513e-05	0.32787	0.863	0.775	0.658139	XCL1+ NK
PIM1	2.18686e-05	-0.601788	0.254	0.374	0.658661	XCL1+ NK
PTPRC	2.39827e-05	-0.401979	0.779	0.79	0.722334	XCL1+ NK
TAGLN2	2.87627e-05	0.457645	0.612	0.487	0.866305	XCL1+ NK
SPOCK2	2.89232e-05	-0.50198	0.158	0.275	0.871138	XCL1+ NK
IFNG	2.95165e-05	-1.07247	0.167	0.28	0.889009	XCL1+ NK
HLA-DPA1	3.29989e-05	-0.494792	0.301	0.43	0.993894	XCL1+ NK
ITGAE	3.40684e-05	0.480842	0.26	0.15	1	XCL1+ NK
SEC11A	3.87296e-05	0.363053	0.4	0.267	1	XCL1+ NK
VPS37B	4.05628e-05	0.351896	0.349	0.214	1	XCL1+ NK
ELF1	4.30292e-05	0.445841	0.46	0.332	1	XCL1+ NK
RNF125	4.74371e-05	0.37689	0.278	0.163	1	XCL1+ NK
TPST2	4.9729e-05	-0.4964	0.143	0.251	1	XCL1+ NK
SNHG7	5.04938e-05	0.422989	0.275	0.162	1	XCL1+ NK
PDIA3	8.29258e-05	-0.440885	0.4	0.523	1	XCL1+ NK
GIMAP4	8.30921e-05	-0.565608	0.206	0.317	1	XCL1+ NK
TRBC2	8.36933e-05	-0.567502	0.475	0.552	1	XCL1+ NK
PTP4A2	8.41311e-05	-0.456909	0.227	0.34	1	XCL1+ NK
CAST	9.02574e-05	-0.440312	0.209	0.328	1	XCL1+ NK
LRRFIP1	9.33579e-05	-0.464135	0.358	0.468	1	XCL1+ NK
EIF1B	9.34915e-05	0.385107	0.349	0.228	1	XCL1+ NK
NR3C1	9.41956e-05	0.387633	0.346	0.233	1	XCL1+ NK
MZT2B	9.54409e-05	0.394922	0.466	0.338	1	XCL1+ NK
TSPYL2	9.7317e-05	0.46258	0.269	0.163	1	XCL1+ NK
ACTB	0.00012012	-0.324969	0.976	0.982	1	XCL1+ NK
ETS1	0.000128607	0.374768	0.421	0.303	1	XCL1+ NK
SLA2	0.000133915	0.378751	0.355	0.233	1	XCL1+ NK
N4BP2L2	0.000136913	-0.387652	0.349	0.468	1	XCL1+ NK
CNOT2	0.000137285	0.412125	0.278	0.176	1	XCL1+ NK
TSTD1	0.00014202	0.277164	0.34	0.22	1	XCL1+ NK
SYTL3	0.000144652	0.505993	0.487	0.388	1	XCL1+ NK
HAVCR2	0.000154219	0.299108	0.275	0.162	1	XCL1+ NK
PNRC1	0.000154728	0.354944	0.69	0.592	1	XCL1+ NK
ARPC1B	0.000166248	-0.413927	0.379	0.479	1	XCL1+ NK
CD48	0.000188399	-0.442128	0.415	0.497	1	XCL1+ NK
KLF2	0.000233817	-0.26325	0.26	0.393	1	XCL1+ NK
MT2A	0.000235574	-0.706947	0.26	0.364	1	XCL1+ NK
CD2	0.000237707	-0.330217	0.4	0.508	1	XCL1+ NK
TRAF3IP3	0.000250356	-0.552745	0.182	0.273	1	XCL1+ NK
C9orf78	0.000265717	-0.461939	0.224	0.324	1	XCL1+ NK
UBE2L6	0.00028186	0.289121	0.307	0.202	1	XCL1+ NK
GSPT1	0.000286398	0.279078	0.266	0.165	1	XCL1+ NK
PIK3IP1	0.000288265	0.382078	0.304	0.194	1	XCL1+ NK
MRPS6	0.000291957	0.354234	0.382	0.27	1	XCL1+ NK
CLEC2B	0.000293973	0.359179	0.567	0.466	1	XCL1+ NK
S100A10	0.000296816	-0.392051	0.627	0.699	1	XCL1+ NK
ERP29	0.000308852	-0.505146	0.275	0.364	1	XCL1+ NK
CFL1	0.000310472	-0.263219	0.854	0.911	1	XCL1+ NK
SLC38A1	0.000334333	0.314875	0.355	0.246	1	XCL1+ NK
SNRPD3	0.000343541	0.292665	0.31	0.209	1	XCL1+ NK
GPR65	0.000344654	0.433987	0.373	0.269	1	XCL1+ NK
NEAT1	0.000350263	-0.392965	0.639	0.71	1	XCL1+ NK
TNFRSF1B	0.00035232	-0.44566	0.236	0.337	1	XCL1+ NK
YPEL3	0.00035579	0.46936	0.269	0.172	1	XCL1+ NK
SEPTIN6	0.000373168	0.369713	0.343	0.235	1	XCL1+ NK
VAMP2	0.000389404	-0.368383	0.31	0.424	1	XCL1+ NK
LEPROTL1	0.000448462	0.440464	0.478	0.375	1	XCL1+ NK
G3BP2	0.000451331	0.353091	0.343	0.239	1	XCL1+ NK
AHNAK	0.000463232	-0.318912	0.155	0.251	1	XCL1+ NK
YWHAQ	0.000500471	-0.429706	0.287	0.383	1	XCL1+ NK
DDT	0.000581129	0.354106	0.313	0.218	1	XCL1+ NK
MYO1F	0.000680328	-0.491867	0.23	0.33	1	XCL1+ NK
NDUFS8	0.000709594	0.324709	0.316	0.218	1	XCL1+ NK
SERTAD1	0.000718944	0.30859	0.352	0.246	1	XCL1+ NK
ATF4	0.000771679	0.309429	0.355	0.249	1	XCL1+ NK
APOBEC3C	0.000823426	-0.532766	0.176	0.261	1	XCL1+ NK
JUNB	0.000923796	0.417019	0.734	0.676	1	XCL1+ NK
ADGRE5	0.000979247	0.32192	0.543	0.429	1	XCL1+ NK
ARL6IP5	0.000993126	-0.396923	0.403	0.481	1	XCL1+ NK
PSMA2	0.00102575	-0.381155	0.176	0.27	1	XCL1+ NK
ANXA6	0.00103778	-0.404974	0.227	0.314	1	XCL1+ NK
CALM1	0.00106166	-0.297171	0.788	0.822	1	XCL1+ NK
CMC1	0.00107856	0.42531	0.475	0.375	1	XCL1+ NK
STAT4	0.00112587	0.266522	0.382	0.269	1	XCL1+ NK
GLIPR2	0.00118899	0.283683	0.316	0.22	1	XCL1+ NK
WDR83OS	0.00127837	0.289451	0.472	0.361	1	XCL1+ NK
MAP3K8	0.00131224	0.419277	0.284	0.194	1	XCL1+ NK
RBPJ	0.00133903	0.278428	0.275	0.181	1	XCL1+ NK
ARPC4	0.00137231	-0.345398	0.206	0.299	1	XCL1+ NK
ANXA2	0.00142539	-0.335766	0.281	0.374	1	XCL1+ NK
PSMB9	0.00165131	-0.294505	0.481	0.571	1	XCL1+ NK
GNLY	0.00166632	0.613564	0.797	0.883	1	XCL1+ NK
PPP1R2	0.00172679	0.294004	0.337	0.239	1	XCL1+ NK
HLA-F	0.00178209	-0.310404	0.394	0.482	1	XCL1+ NK
DOK2	0.00183526	-0.361071	0.269	0.362	1	XCL1+ NK
GIMAP7	0.00193609	-0.369108	0.275	0.369	1	XCL1+ NK
ARHGDIA	0.00208307	-0.353769	0.304	0.398	1	XCL1+ NK
PSMA7	0.00214653	-0.311314	0.493	0.568	1	XCL1+ NK
ARHGAP9	0.00234182	0.290416	0.34	0.246	1	XCL1+ NK
ABHD17A	0.00238668	-0.365202	0.203	0.293	1	XCL1+ NK
ARL6IP1	0.0025563	-0.383715	0.251	0.335	1	XCL1+ NK
PCBP2	0.00260473	0.315096	0.576	0.484	1	XCL1+ NK
GYPC	0.00293837	0.371448	0.439	0.361	1	XCL1+ NK
CD99	0.00295191	-0.331456	0.585	0.665	1	XCL1+ NK
BTN3A2	0.00297288	-0.443781	0.224	0.303	1	XCL1+ NK
DNAJA1	0.0030112	0.313532	0.496	0.393	1	XCL1+ NK
BHLHE40	0.00310027	0.295332	0.322	0.235	1	XCL1+ NK
CYTIP	0.00317345	0.330412	0.54	0.456	1	XCL1+ NK
CMPK1	0.00344228	-0.358334	0.218	0.299	1	XCL1+ NK
UQCRB	0.00350863	-0.309054	0.675	0.709	1	XCL1+ NK
IGLC2	0.00359645	-0.543082	0.307	0.375	1	XCL1+ NK
EIF5A	0.00365262	0.318198	0.409	0.312	1	XCL1+ NK
XBP1	0.00372125	-0.36845	0.316	0.398	1	XCL1+ NK
IFRD1	0.00408008	0.374262	0.284	0.207	1	XCL1+ NK
RGS2	0.00428222	0.358429	0.349	0.261	1	XCL1+ NK
AAK1	0.00428986	-0.334916	0.215	0.298	1	XCL1+ NK
AES	0.00438868	-0.344621	0.34	0.429	1	XCL1+ NK
SYAP1	0.00464663	0.372887	0.343	0.252	1	XCL1+ NK
RAP1B	0.00478125	-0.363423	0.352	0.435	1	XCL1+ NK
BAZ1A	0.00487002	-0.289077	0.188	0.272	1	XCL1+ NK
CD53	0.00495554	-0.252874	0.516	0.584	1	XCL1+ NK
TUBB4B	0.00500215	0.263831	0.373	0.288	1	XCL1+ NK
MRPL57	0.0050078	0.268885	0.272	0.191	1	XCL1+ NK
RNF149	0.00506082	-0.315372	0.188	0.267	1	XCL1+ NK
NAP1L4	0.00521138	0.294421	0.287	0.206	1	XCL1+ NK
LAPTM5	0.00525787	-0.307347	0.564	0.612	1	XCL1+ NK
SNHG8	0.00578905	0.321236	0.343	0.259	1	XCL1+ NK
UPP1	0.00630545	-0.481589	0.194	0.257	1	XCL1+ NK
CD47	0.00636319	-0.352039	0.266	0.338	1	XCL1+ NK
SAR1A	0.00655225	-0.363638	0.188	0.256	1	XCL1+ NK
DDIT4	0.00659934	0.418448	0.558	0.5	1	XCL1+ NK
LSP1	0.0067814	0.320525	0.627	0.579	1	XCL1+ NK
TUBA1A	0.00696237	0.305233	0.343	0.264	1	XCL1+ NK
ABI3	0.00754628	-0.293017	0.179	0.252	1	XCL1+ NK
APMAP	0.00824306	-0.320748	0.272	0.346	1	XCL1+ NK
KLF6	0.00917489	0.278139	0.716	0.646	1	XCL1+ NK
CTSD	0.00949673	0.351678	0.382	0.314	1	XCL1+ NK

## Sheet: B cells
Supplementary Table 1-4. Marker genes for B cell clusters.
Gene	p value	avg_log2FC	pct exp in cluster	pct exp in other clusters	adjusted p value	cluster
CD4	0	1.69285	0.61	0.007	0	Bfoc
CLEC4C	0	1.31357	0.419	0	0	Bfoc
CLIC3	0	2.52754	0.721	0.026	0	Bfoc
CSF2RA	0	0.86578	0.331	0.002	0	Bfoc
DRD4	0	1.09567	0.337	0.001	0	Bfoc
EGLN3	0	2.03682	0.587	0.005	0	Bfoc
FCER1G	0	2.96646	0.884	0.044	0	Bfoc
GNA15	0	2.10319	0.692	0.007	0	Bfoc
GZMB	0	6.25848	1	0.022	0	Bfoc
IL3RA	0	2.47567	0.785	0.003	0	Bfoc
JAML	0	1.65823	0.645	0.009	0	Bfoc
KRT5	0	1.83851	0.343	0.001	0	Bfoc
LILRA4	0	2.5734	0.826	0.008	0	Bfoc
LILRB4	0	2.52467	0.814	0.012	0	Bfoc
LRRC26	0	1.26507	0.442	0.002	0	Bfoc
MAP1A	0	1.47343	0.517	0.002	0	Bfoc
MS4A6A	0	1.95462	0.581	0.011	0	Bfoc
P2RY6	0	1.62837	0.645	0.005	0	Bfoc
PHEX	0	0.919763	0.326	0	0	Bfoc
PTCRA	0	1.78091	0.547	0.002	0	Bfoc
PTGDS	0	4.29513	0.488	0.009	0	Bfoc
PTPRS	0	1.777	0.517	0.014	0	Bfoc
SCT	0	2.14459	0.64	0.001	0	Bfoc
SERPINF1	0	2.29336	0.756	0.018	0	Bfoc
SHD	0	1.21948	0.424	0.006	0	Bfoc
SMPD3	0	1.80896	0.634	0.013	0	Bfoc
THBD	0	2.34746	0.622	0.005	0	Bfoc
TYROBP	0	3.52599	0.959	0.039	0	Bfoc
LILRA5	1.00837e-302	0.918928	0.291	0	3.0371e-298	Bfoc
CD36	2.49539e-296	1.19408	0.337	0.003	7.51588e-292	Bfoc
IGLON5	5.51443e-290	0.831643	0.273	0	1.66089e-285	Bfoc
PTPRE	1.95246e-268	1.84926	0.622	0.031	5.88062e-264	Bfoc
ETV3	2.32247e-262	1.66835	0.605	0.029	6.99505e-258	Bfoc
SMIM3	7.86034e-255	1.24237	0.407	0.01	2.36746e-250	Bfoc
NR4A3	6.7932e-253	3.01746	0.831	0.074	2.04604e-248	Bfoc
ARL4C	3.37764e-244	2.5743	0.82	0.075	1.01731e-239	Bfoc
SLC7A5	9.10689e-237	2.42084	0.855	0.087	2.74291e-232	Bfoc
SLC20A1	4.07528e-234	2.37389	0.791	0.071	1.22743e-229	Bfoc
OPN3	1.7848e-232	2.26452	0.663	0.046	5.37563e-228	Bfoc
FOSL2	2.33556e-232	1.79922	0.599	0.035	7.03447e-228	Bfoc
SOX4	1.04382e-231	2.98388	0.808	0.077	3.14388e-227	Bfoc
PLD4	2.24655e-230	2.37164	0.884	0.093	6.7664e-226	Bfoc
TPM2	9.96022e-228	1.85307	0.576	0.033	2.99992e-223	Bfoc
PPP1R14A	4.56154e-221	1.29076	0.483	0.021	1.37389e-216	Bfoc
TGFBI	5.7633e-221	1.51848	0.576	0.034	1.73585e-216	Bfoc
APP	1.57554e-216	2.05891	0.797	0.077	4.74538e-212	Bfoc
TNFRSF21	9.62128e-214	1.0229	0.326	0.007	2.89783e-209	Bfoc
SPN	4.24654e-212	1.29846	0.494	0.024	1.27902e-207	Bfoc
ID2	1.71379e-209	3.4365	0.738	0.072	5.16176e-205	Bfoc
SLC15A4	5.92255e-209	1.87836	0.744	0.067	1.78381e-204	Bfoc
C12orf75	7.53336e-209	2.91541	0.936	0.137	2.26897e-204	Bfoc
SLC7A11	8.85854e-209	1.04163	0.326	0.007	2.6681e-204	Bfoc
CPLX1	5.36342e-205	0.821194	0.267	0.004	1.61541e-200	Bfoc
PACSIN1	2.35827e-203	0.748902	0.256	0.003	7.10288e-199	Bfoc
INPP4A	5.15845e-201	1.40775	0.622	0.046	1.55367e-196	Bfoc
CHAF1A	2.66645e-200	1.35185	0.517	0.03	8.03107e-196	Bfoc
LILRB2	2.23423e-197	0.6813	0.25	0.003	6.72926e-193	Bfoc
SUSD1	3.33758e-194	0.894611	0.279	0.005	1.00524e-189	Bfoc
HES4	5.69432e-193	1.90648	0.483	0.026	1.71507e-188	Bfoc
RNF130	6.36806e-193	1.38197	0.57	0.039	1.918e-188	Bfoc
CST3	1.91576e-192	3.14242	0.895	0.13	5.77009e-188	Bfoc
MPEG1	7.24142e-192	1.77526	0.651	0.054	2.18104e-187	Bfoc
LAMP5	8.19011e-190	1.01078	0.308	0.008	2.46678e-185	Bfoc
IRF4	2.0289e-189	2.55655	0.872	0.118	6.11086e-185	Bfoc
BHLHE40	3.97203e-189	1.95642	0.709	0.07	1.19634e-184	Bfoc
CORO1C	1.48793e-187	1.61829	0.674	0.06	4.48151e-183	Bfoc
FUZ	6.26486e-186	1.02308	0.419	0.019	1.88691e-181	Bfoc
GNAQ	2.43e-184	0.957052	0.36	0.013	7.31892e-180	Bfoc
PFKFB3	6.18813e-183	1.48428	0.593	0.046	1.8638e-178	Bfoc
LINC00996	3.77151e-181	1.14752	0.401	0.018	1.13594e-176	Bfoc
IRF7	9.61216e-180	3.12691	0.959	0.177	2.89509e-175	Bfoc
ALOX5AP	1.4197e-178	3.34135	0.936	0.179	4.27598e-174	Bfoc
CD68	1.09104e-176	1.49361	0.616	0.053	3.28609e-172	Bfoc
CXCR3	5.341e-171	1.34964	0.465	0.028	1.60866e-166	Bfoc
TMIGD2	3.77254e-169	0.624166	0.25	0.005	1.13625e-164	Bfoc
GAS6	1.44792e-168	1.5814	0.645	0.063	4.36099e-164	Bfoc
SH2B3	2.93158e-166	1.29291	0.634	0.058	8.82962e-162	Bfoc
BID	1.47782e-165	2.07171	0.779	0.103	4.45105e-161	Bfoc
TSPAN13	3.0297e-164	2.54097	0.953	0.184	9.12515e-160	Bfoc
POLB	4.49232e-161	1.42306	0.517	0.039	1.35304e-156	Bfoc
LDLRAD4	7.48718e-161	2.85786	0.89	0.161	2.25506e-156	Bfoc
MGST2	2.57471e-154	1.01905	0.43	0.027	7.75478e-150	Bfoc
NKG7	5.19436e-150	1.28529	0.424	0.027	1.56449e-145	Bfoc
IRF2BP2	5.69973e-149	2.15757	0.86	0.153	1.7167e-144	Bfoc
SPON2	2.84944e-148	1.18189	0.395	0.023	8.58222e-144	Bfoc
CSF2RB	1.90979e-143	1.41855	0.529	0.048	5.75209e-139	Bfoc
RUBCN	3.59824e-143	1.71895	0.703	0.093	1.08375e-138	Bfoc
THEMIS2	1.15293e-141	1.71448	0.82	0.129	3.47252e-137	Bfoc
SCAMP5	6.61556e-140	0.801521	0.331	0.016	1.99254e-135	Bfoc
FAM105A	3.70429e-139	0.848887	0.273	0.01	1.1157e-134	Bfoc
FADS1	8.58957e-137	1.0741	0.262	0.009	2.58709e-132	Bfoc
ST3GAL4	2.08507e-136	0.663855	0.262	0.009	6.28002e-132	Bfoc
SRC	9.67256e-136	0.723965	0.308	0.014	2.91328e-131	Bfoc
BAIAP2	4.20496e-135	0.797321	0.279	0.011	1.26649e-130	Bfoc
PPP1R14B	5.62786e-133	2.22867	0.843	0.163	1.69506e-128	Bfoc
TNFSF13B	6.56742e-133	0.865116	0.314	0.015	1.97804e-128	Bfoc
SLC25A29	7.77895e-133	0.713874	0.262	0.009	2.34294e-128	Bfoc
ZFAT	4.13961e-132	1.00757	0.366	0.023	1.24681e-127	Bfoc
PLAUR	2.6102e-131	1.36834	0.494	0.046	7.86165e-127	Bfoc
SAMHD1	2.55368e-128	1.11517	0.419	0.032	7.69143e-124	Bfoc
CTSC	3.25223e-127	2.24682	0.767	0.14	9.79539e-123	Bfoc
ITM2C	1.73141e-126	2.10721	0.913	0.203	5.21483e-122	Bfoc
NR3C1	2.15898e-126	2.67001	0.884	0.208	6.50263e-122	Bfoc
SEPHS1	7.76918e-123	1.19947	0.419	0.034	2.34e-118	Bfoc
PLAC8	7.62861e-121	2.60528	0.942	0.262	2.29766e-116	Bfoc
RNF149	2.81716e-120	1.62441	0.791	0.142	8.48501e-116	Bfoc
TXN	3.04811e-120	3.60904	0.959	0.283	9.18059e-116	Bfoc
NINJ1	5.90907e-119	1.64164	0.576	0.073	1.77975e-114	Bfoc
SULF2	6.25654e-119	1.05495	0.5	0.051	1.88441e-114	Bfoc
PMEPA1	2.3741e-118	1.40784	0.622	0.082	7.15056e-114	Bfoc
SEC61B	1.24974e-117	2.84722	0.994	0.435	3.7641e-113	Bfoc
DNASE1L3	3.06021e-117	1.08702	0.343	0.022	9.21704e-113	Bfoc
SELPLG	6.12612e-117	1.18498	0.448	0.042	1.84513e-112	Bfoc
CTSB	1.31633e-115	2.08362	0.791	0.165	3.96465e-111	Bfoc
GPR65	1.27223e-114	1.61788	0.68	0.105	3.83183e-110	Bfoc
ALDH2	4.05004e-114	1.1596	0.558	0.068	1.21983e-109	Bfoc
PTMS	7.08417e-114	1.08155	0.453	0.044	2.13368e-109	Bfoc
DUSP5	5.25101e-111	1.95948	0.698	0.118	1.58155e-106	Bfoc
C1orf186	1.49862e-110	0.901202	0.343	0.024	4.51368e-106	Bfoc
GPR183	2.79729e-110	3.33736	0.988	0.424	8.42515e-106	Bfoc
DPYSL2	3.61593e-110	0.963091	0.413	0.037	1.08908e-105	Bfoc
TGFBR1	2.97566e-109	0.924149	0.384	0.032	8.96241e-105	Bfoc
MOB1B	1.12574e-108	0.739493	0.326	0.022	3.39062e-104	Bfoc
STMN1	6.17938e-108	1.89029	0.756	0.145	1.86117e-103	Bfoc
CERS6	1.14829e-107	0.826976	0.355	0.027	3.45852e-103	Bfoc
P2RY14	1.32529e-107	0.730627	0.256	0.012	3.99163e-103	Bfoc
KLF4	2.35584e-107	1.61987	0.494	0.057	7.09557e-103	Bfoc
C12orf45	4.1676e-107	1.9275	0.616	0.097	1.25524e-102	Bfoc
CHML	7.07334e-106	1.30043	0.349	0.027	2.13042e-101	Bfoc
DAB2	1.04819e-104	0.940826	0.25	0.012	3.15704e-100	Bfoc
PLSCR1	8.61164e-103	1.2688	0.558	0.076	2.59374e-98	Bfoc
RAP2B	2.46512e-101	1.09662	0.436	0.046	7.42469e-97	Bfoc
NPC2	1.74296e-100	2.21121	0.907	0.296	5.24961e-96	Bfoc
TRAF4	3.44884e-100	1.35667	0.721	0.129	1.03876e-95	Bfoc
N4BP2L1	1.39911e-98	1.50544	0.727	0.139	4.21399e-94	Bfoc
ALG2	3.41203e-98	1.00558	0.512	0.065	1.02767e-93	Bfoc
CREM	4.22854e-98	2.57157	0.907	0.282	1.27359e-93	Bfoc
GRASP	3.71477e-96	1.1426	0.517	0.067	1.11885e-91	Bfoc
ATF5	6.29547e-96	1.55814	0.517	0.071	1.89613e-91	Bfoc
AIF1	2.80437e-95	0.767133	0.39	0.038	8.44648e-91	Bfoc
GPX1	2.88561e-95	2.53297	0.826	0.256	8.69118e-91	Bfoc
CBX6	4.01138e-95	1.17388	0.471	0.057	1.20819e-90	Bfoc
SRGN	8.22002e-95	2.51081	0.983	0.498	2.47579e-90	Bfoc
IGF2R	5.49012e-94	0.849537	0.395	0.039	1.65357e-89	Bfoc
ZC3HAV1	2.65937e-91	2.02191	0.75	0.175	8.00977e-87	Bfoc
FLNB	5.89473e-91	0.742936	0.343	0.03	1.77543e-86	Bfoc
SLC12A7	1.09932e-90	0.716989	0.291	0.021	3.31104e-86	Bfoc
METRNL	7.40163e-89	0.940021	0.413	0.046	2.2293e-84	Bfoc
DSTN	1.393e-88	1.484	0.715	0.151	4.19557e-84	Bfoc
TAX1BP3	4.31574e-86	0.795277	0.349	0.033	1.29986e-81	Bfoc
MYBL2	4.47042e-86	1.33284	0.488	0.069	1.34645e-81	Bfoc
CD79A	5.12333e-85	-3.52059	0.076	0.886	1.54309e-80	Bfoc
RGS2	4.71394e-83	2.34455	0.901	0.322	1.41979e-78	Bfoc
CD2AP	1.51572e-81	1.0303	0.541	0.086	4.5652e-77	Bfoc
MCL1	1.98883e-80	1.86081	0.953	0.42	5.99015e-76	Bfoc
HIGD1A	3.99668e-80	1.07339	0.483	0.071	1.20376e-75	Bfoc
GRN	6.15758e-79	1.53567	0.826	0.238	1.8546e-74	Bfoc
LGMN	6.98052e-78	1.11643	0.512	0.082	2.10246e-73	Bfoc
ATP13A2	9.29721e-78	0.707387	0.267	0.021	2.80023e-73	Bfoc
ACTN4	5.25147e-77	1.21746	0.645	0.135	1.58169e-72	Bfoc
HSP90B1	4.16946e-76	1.7584	0.959	0.379	1.2558e-71	Bfoc
ARID3A	7.70602e-76	1.19409	0.494	0.08	2.32098e-71	Bfoc
PLP2	2.14839e-75	1.55763	0.866	0.29	6.47072e-71	Bfoc
CCDC88A	1.0576e-74	0.952218	0.448	0.064	3.18539e-70	Bfoc
RP5-1171I10.5	2.21606e-74	1.24012	0.453	0.068	6.67454e-70	Bfoc
PLA2G16	5.52243e-73	1.08797	0.43	0.063	1.6633e-68	Bfoc
FYTTD1	1.192e-71	1.12606	0.634	0.133	3.59018e-67	Bfoc
AREG	1.37737e-70	2.51882	0.727	0.193	4.14851e-66	Bfoc
NDRG1	4.01684e-70	0.91237	0.395	0.054	1.20983e-65	Bfoc
S100A6	6.84691e-70	1.97692	0.936	0.464	2.06222e-65	Bfoc
VIMP	8.7283e-70	1.4255	0.64	0.139	2.62888e-65	Bfoc
RAB11FIP1	2.14077e-69	1.62887	0.762	0.221	6.44778e-65	Bfoc
SEMA7A	2.47598e-69	1.01646	0.488	0.082	7.4574e-65	Bfoc
MAN1A1	4.01878e-69	0.940527	0.43	0.065	1.21042e-64	Bfoc
TNFRSF1B	6.45754e-69	1.13061	0.488	0.083	1.94495e-64	Bfoc
GNA12	1.03182e-67	0.729597	0.308	0.033	3.10774e-63	Bfoc
JOSD1	1.90908e-67	0.985738	0.57	0.112	5.74997e-63	Bfoc
SMCO4	8.20781e-67	0.631912	0.337	0.041	2.47211e-62	Bfoc
VAMP8	1.75946e-66	1.5992	0.86	0.333	5.29931e-62	Bfoc
RGS1	1.85165e-66	1.70677	0.93	0.383	5.577e-62	Bfoc
RUNX1	2.00607e-66	0.702782	0.343	0.042	6.04209e-62	Bfoc
CTDP1	2.11305e-66	0.643588	0.273	0.027	6.3643e-62	Bfoc
ETF1	3.09522e-66	0.964898	0.581	0.118	9.32249e-62	Bfoc
PBX3	4.56097e-66	0.710552	0.256	0.023	1.37372e-61	Bfoc
ABHD15	4.59052e-66	0.789449	0.32	0.037	1.38262e-61	Bfoc
LRR1	2.00691e-65	0.784853	0.285	0.03	6.0446e-61	Bfoc
CYSTM1	2.08775e-65	1.07831	0.599	0.129	6.28811e-61	Bfoc
IQGAP2	5.28507e-65	0.769379	0.366	0.05	1.59181e-60	Bfoc
KPNA2	4.72226e-64	1.07247	0.517	0.101	1.4223e-59	Bfoc
CD9	1.55244e-63	1.34988	0.442	0.076	4.67578e-59	Bfoc
TYMP	2.45349e-63	1.64483	0.779	0.258	7.38967e-59	Bfoc
TP53I11	2.80277e-63	0.691487	0.262	0.026	8.44166e-59	Bfoc
FCGRT	5.90274e-62	1.03576	0.541	0.111	1.77785e-57	Bfoc
PRMT9	1.03158e-61	1.1034	0.587	0.127	3.10701e-57	Bfoc
C9orf142	1.98274e-61	1.29994	0.564	0.131	5.97181e-57	Bfoc
MALT1	2.43639e-61	1.02326	0.576	0.123	7.33816e-57	Bfoc
TSPYL2	2.72607e-61	1.31908	0.581	0.129	8.21064e-57	Bfoc
BANP	7.64725e-61	0.752039	0.372	0.054	2.30327e-56	Bfoc
AP1S2	9.03475e-61	0.975313	0.593	0.132	2.72118e-56	Bfoc
PARK7	9.2071e-60	1.43749	0.919	0.406	2.77309e-55	Bfoc
SIDT1	3.3536e-59	0.961283	0.465	0.084	1.01007e-54	Bfoc
H2AFY	8.37976e-59	1.07901	0.651	0.166	2.5239e-54	Bfoc
C3orf58	9.7278e-59	0.735817	0.343	0.048	2.92992e-54	Bfoc
RNASE6	1.18496e-58	1.13814	0.692	0.18	3.56898e-54	Bfoc
TCF4	1.41554e-58	1.5201	0.89	0.365	4.26346e-54	Bfoc
RALA	1.89475e-58	1.04419	0.488	0.098	5.7068e-54	Bfoc
RNF11	3.17235e-58	0.842946	0.384	0.06	9.5548e-54	Bfoc
CD52	3.65405e-58	-2.96676	0.227	0.789	1.10056e-53	Bfoc
CDKN1A	5.3688e-58	1.26366	0.68	0.18	1.61703e-53	Bfoc
ANKRD11	2.44082e-57	1.18266	0.762	0.221	7.35151e-53	Bfoc
CD300A	2.87991e-57	0.617924	0.262	0.029	8.67401e-53	Bfoc
ERN1	3.63808e-57	1.11662	0.465	0.089	1.09575e-52	Bfoc
SRP14	4.3641e-57	1.22589	0.983	0.721	1.31442e-52	Bfoc
HIVEP1	1.32519e-56	0.804431	0.378	0.06	3.99135e-52	Bfoc
GSN	2.51474e-56	0.864152	0.419	0.073	7.57414e-52	Bfoc
RGS13	5.09771e-56	0.624274	0.32	0.042	1.53538e-51	Bfoc
NUCB2	2.3306e-55	0.990822	0.535	0.116	7.01953e-51	Bfoc
CYB561A3	1.04504e-54	1.06557	0.651	0.172	3.14754e-50	Bfoc
SEPTIN11	1.04562e-54	0.562262	0.267	0.031	3.14929e-50	Bfoc
HCST	1.07049e-54	1.21643	0.64	0.175	3.2242e-50	Bfoc
SH3TC1	1.26568e-54	0.716415	0.285	0.035	3.81211e-50	Bfoc
MS4A1	1.88932e-54	-3.21799	0	0.682	5.69044e-50	Bfoc
IRF8	3.00204e-54	1.60771	0.866	0.357	9.04184e-50	Bfoc
RP11-160E2.6	5.04228e-54	0.812447	0.291	0.038	1.51868e-49	Bfoc
NEAT1	5.75139e-54	1.87868	0.959	0.532	1.73226e-49	Bfoc
FTH1	1.63478e-53	1.56585	1	0.964	4.92379e-49	Bfoc
RANBP2	1.82705e-53	1.31518	0.581	0.151	5.5029e-49	Bfoc
BCL2L11	2.44626e-53	0.942322	0.523	0.115	7.36789e-49	Bfoc
SPINT2	3.72034e-53	1.16304	0.698	0.21	1.12053e-48	Bfoc
BTG1	8.06311e-53	-2.71683	0.64	0.889	2.42853e-48	Bfoc
MAP2K3	9.45724e-53	1.12979	0.529	0.126	2.84843e-48	Bfoc
KIF5B	3.26051e-52	1.10659	0.674	0.198	9.82032e-48	Bfoc
SLC35E1	5.10787e-52	0.774613	0.343	0.054	1.53844e-47	Bfoc
RTN4	8.33419e-52	1.17753	0.669	0.202	2.51017e-47	Bfoc
SEC61G	1.62252e-51	1.38777	0.86	0.381	4.88687e-47	Bfoc
B4GALT1	3.51334e-51	1.4603	0.587	0.155	1.05818e-46	Bfoc
RRBP1	6.97098e-51	0.800011	0.605	0.148	2.09959e-46	Bfoc
MYL6	8.31493e-51	1.16321	0.971	0.757	2.50437e-46	Bfoc
MAPKAPK2	9.99782e-51	0.961506	0.465	0.101	3.01124e-46	Bfoc
EIF4A3	2.50793e-50	1.36836	0.669	0.206	7.55364e-46	Bfoc
ATF3	3.40714e-50	1.22859	0.512	0.117	1.0262e-45	Bfoc
UGCG	4.23598e-50	1.30519	0.517	0.126	1.27584e-45	Bfoc
ICOSLG	5.83036e-50	0.656669	0.32	0.047	1.75605e-45	Bfoc
BCL2L13	2.95288e-49	0.686511	0.314	0.047	8.89377e-45	Bfoc
DCK	5.30197e-49	0.867232	0.651	0.172	1.5969e-44	Bfoc
CLN8	1.32467e-48	0.732115	0.366	0.063	3.98978e-44	Bfoc
MAD2L2	6.50401e-48	0.729913	0.419	0.083	1.95894e-43	Bfoc
KDM6B	1.04174e-47	1.16893	0.709	0.225	3.1376e-43	Bfoc
GLUL	1.94543e-47	1.03763	0.36	0.067	5.85945e-43	Bfoc
SPCS1	3.3074e-47	1.13801	0.948	0.479	9.96156e-43	Bfoc
LAP3	5.50636e-47	0.975463	0.465	0.105	1.65846e-42	Bfoc
ACSL3	9.62818e-47	0.726774	0.36	0.065	2.89991e-42	Bfoc
XBP1	1.21819e-46	0.617735	0.808	0.265	3.66905e-42	Bfoc
SLC9A7	1.48337e-46	0.504024	0.25	0.031	4.46776e-42	Bfoc
ADA	2.38958e-46	0.722656	0.36	0.065	7.19716e-42	Bfoc
ZBTB18	3.12018e-46	0.578176	0.256	0.034	9.39768e-42	Bfoc
ZFP36	1.07324e-45	1.38143	0.959	0.561	3.23251e-41	Bfoc
OSTC	2.43898e-45	1.03573	0.733	0.249	7.34597e-41	Bfoc
ATP1B3	9.36584e-45	1.451	0.657	0.217	2.8209e-40	Bfoc
CAT	5.17272e-44	0.721897	0.465	0.106	1.55797e-39	Bfoc
TXNIP	7.37319e-44	-2.88389	0.087	0.648	2.22073e-39	Bfoc
VIM	7.56112e-44	1.50692	0.948	0.538	2.27733e-39	Bfoc
ZNF331	9.39137e-44	1.26327	0.709	0.246	2.82859e-39	Bfoc
S100A4	9.81068e-44	1.50313	0.75	0.273	2.95488e-39	Bfoc
MFSD12	1.53275e-43	0.616225	0.291	0.046	4.61649e-39	Bfoc
LGALS1	3.14723e-43	1.49957	0.797	0.335	9.47913e-39	Bfoc
GRSF1	6.3968e-43	0.667749	0.448	0.1	1.92665e-38	Bfoc
C14orf2	6.87871e-43	1.12945	0.669	0.231	2.0718e-38	Bfoc
MYL12A	1.80088e-42	1.15013	0.971	0.666	5.42406e-38	Bfoc
CHMP1B	2.42193e-42	1.15161	0.645	0.204	7.2946e-38	Bfoc
AC023590.1	2.89739e-42	0.459673	0.25	0.034	8.72666e-38	Bfoc
IDH3A	3.20411e-42	0.786547	0.384	0.079	9.65047e-38	Bfoc
CDYL	3.25193e-42	0.703937	0.337	0.062	9.79447e-38	Bfoc
CORO7	3.66942e-42	0.652801	0.297	0.049	1.10519e-37	Bfoc
RHOC	1.60745e-41	0.635944	0.314	0.055	4.84147e-37	Bfoc
ATP5E	1.65253e-41	1.25497	0.837	0.436	4.97725e-37	Bfoc
LAIR1	1.7295e-41	0.589265	0.297	0.048	5.20907e-37	Bfoc
IFI44L	2.27052e-41	0.920287	0.302	0.052	6.83859e-37	Bfoc
SFT2D2	2.43221e-41	0.726177	0.36	0.07	7.32557e-37	Bfoc
GSTP1	2.51862e-41	1.05212	0.849	0.354	7.58582e-37	Bfoc
AP3S1	5.5197e-41	0.969554	0.616	0.193	1.66248e-36	Bfoc
DBI	7.97732e-41	1.35683	0.837	0.39	2.40269e-36	Bfoc
RNF126	1.13857e-40	0.838903	0.512	0.137	3.42926e-36	Bfoc
SELENOF	1.99353e-40	0.853483	0.57	0.166	6.00432e-36	Bfoc
PPIB	2.43139e-40	0.890384	0.895	0.41	7.32311e-36	Bfoc
AMZ2	1.01138e-39	0.684334	0.407	0.091	3.04619e-35	Bfoc
AHI1	1.739e-39	0.727289	0.459	0.11	5.23768e-35	Bfoc
SCO2	1.76348e-39	0.638403	0.314	0.058	5.31142e-35	Bfoc
PTPN1	2.50421e-39	0.898525	0.709	0.24	7.54242e-35	Bfoc
BAG1	2.67327e-39	0.743134	0.57	0.164	8.05161e-35	Bfoc
JCHAIN	2.86366e-39	-1.27829	0.971	0.554	8.62506e-35	Bfoc
SLC1A4	3.39303e-39	0.666109	0.326	0.062	1.02195e-34	Bfoc
TOB2	3.8949e-39	0.643102	0.442	0.103	1.1731e-34	Bfoc
VPREB3	4.75749e-39	-2.69683	0	0.556	1.43291e-34	Bfoc
GUK1	5.66653e-39	1.17969	0.855	0.414	1.7067e-34	Bfoc
GNA13	6.15861e-39	0.71738	0.465	0.116	1.85491e-34	Bfoc
MORF4L2	8.98585e-39	0.751287	0.57	0.163	2.70645e-34	Bfoc
TSEN54	9.05005e-39	0.554652	0.291	0.05	2.72578e-34	Bfoc
SUB1	3.0415e-38	0.928824	0.942	0.571	9.1607e-34	Bfoc
USP36	4.51999e-38	0.813324	0.424	0.102	1.36137e-33	Bfoc
EDEM1	5.15172e-38	0.913492	0.523	0.147	1.55165e-33	Bfoc
SEL1L3	5.20998e-38	1.04318	0.75	0.3	1.56919e-33	Bfoc
SNX9	6.61454e-38	0.67324	0.494	0.125	1.99223e-33	Bfoc
FBXO34	7.34289e-38	0.533159	0.279	0.047	2.21161e-33	Bfoc
H3F3B	8.22997e-38	0.950145	0.988	0.879	2.47878e-33	Bfoc
HLA-DRB5	9.54618e-38	1.46414	0.692	0.271	2.87522e-33	Bfoc
SRSF6	1.34962e-37	0.777938	0.541	0.153	4.06493e-33	Bfoc
RASSF2	2.45183e-37	0.617297	0.453	0.11	7.38468e-33	Bfoc
CD79B	2.67092e-37	-2.33532	0.012	0.547	8.04454e-33	Bfoc
RASSF5	5.96847e-37	0.790562	0.488	0.134	1.79764e-32	Bfoc
NQO2	6.61674e-37	0.647153	0.273	0.047	1.9929e-32	Bfoc
SERPINB9	1.14159e-36	1.3799	0.599	0.21	3.43836e-32	Bfoc
RUNX2	1.16937e-36	0.660494	0.291	0.053	3.52203e-32	Bfoc
PSAP	2.95401e-36	0.896968	0.82	0.326	8.89719e-32	Bfoc
SYAP1	3.28514e-36	1.04532	0.576	0.179	9.89451e-32	Bfoc
RP11-138A9.1	4.38511e-36	0.800253	0.419	0.103	1.32075e-31	Bfoc
DHRS7	4.98323e-36	0.7468	0.57	0.172	1.5009e-31	Bfoc
SLAMF7	8.26177e-36	0.676933	0.419	0.101	2.48836e-31	Bfoc
TPP1	8.85914e-36	0.712473	0.477	0.126	2.66828e-31	Bfoc
HERPUD1	9.71022e-36	1.1347	0.936	0.651	2.92462e-31	Bfoc
LINC00657	1.88442e-35	0.551798	0.314	0.063	5.67567e-31	Bfoc
SLC3A2	2.03962e-35	0.859835	0.599	0.199	6.14314e-31	Bfoc
EZR	2.65254e-35	1.34339	0.901	0.591	7.98918e-31	Bfoc
NRROS	5.61365e-35	0.586117	0.285	0.053	1.69077e-30	Bfoc
SPIB	8.00049e-35	1.05893	0.616	0.207	2.40967e-30	Bfoc
BANK1	9.75541e-35	-2.15641	0.023	0.53	2.93823e-30	Bfoc
FKBP2	1.16377e-34	0.715623	0.767	0.275	3.50515e-30	Bfoc
S100A11	1.69165e-34	0.95399	0.744	0.292	5.09507e-30	Bfoc
DDAH2	2.66057e-34	0.755685	0.506	0.147	8.01337e-30	Bfoc
CTD-3252C9.4	2.6935e-34	0.864684	0.308	0.064	8.11257e-30	Bfoc
TPM4	2.71984e-34	0.934119	0.727	0.29	8.1919e-30	Bfoc
CD37	3.58341e-34	-1.794	0.785	0.82	1.07929e-29	Bfoc
CBX4	6.177e-34	0.55085	0.297	0.059	1.86045e-29	Bfoc
PTP4A1	6.19406e-34	0.876268	0.581	0.195	1.86559e-29	Bfoc
RAC1	7.76039e-34	0.858947	0.738	0.303	2.33735e-29	Bfoc
RNF138	3.20126e-33	0.646969	0.366	0.085	9.64189e-29	Bfoc
MX1	3.50371e-33	0.91198	0.419	0.111	1.05528e-28	Bfoc
FTL	5.09942e-33	1.48857	0.988	0.956	1.5359e-28	Bfoc
CHCHD2	6.96911e-33	1.01918	0.965	0.662	2.09903e-28	Bfoc
H2AFV	8.06906e-33	0.783705	0.703	0.268	2.43032e-28	Bfoc
HNRNPUL1	9.96951e-33	0.714189	0.616	0.205	3.00272e-28	Bfoc
NEK8	1.29923e-32	0.625513	0.279	0.054	3.91314e-28	Bfoc
REL	1.98137e-32	1.02646	0.884	0.467	5.9677e-28	Bfoc
USMG5	3.31882e-32	0.895809	0.622	0.227	9.99595e-28	Bfoc
BST2	3.35551e-32	0.912081	0.756	0.315	1.01065e-27	Bfoc
RELT	4.90778e-32	0.556027	0.366	0.085	1.47817e-27	Bfoc
ARHGAP18	6.42664e-32	0.534685	0.279	0.055	1.93564e-27	Bfoc
AP2S1	6.90373e-32	0.756331	0.593	0.201	2.07933e-27	Bfoc
BRI3	8.48433e-32	0.724602	0.459	0.136	2.55539e-27	Bfoc
SELK	1.00078e-31	0.79057	0.727	0.282	3.01426e-27	Bfoc
ARFGAP3	1.01009e-31	0.663532	0.419	0.111	3.04228e-27	Bfoc
RBM47	1.36639e-31	0.520091	0.262	0.05	4.11542e-27	Bfoc
P4HB	1.53327e-31	0.704509	0.686	0.246	4.61806e-27	Bfoc
ATP5G3	1.72853e-31	0.742152	0.674	0.243	5.20615e-27	Bfoc
NFKB1	1.76215e-31	0.768419	0.477	0.141	5.30743e-27	Bfoc
FERMT3	2.31615e-31	0.781941	0.459	0.137	6.97601e-27	Bfoc
CCDC50	2.37077e-31	1.22318	0.698	0.311	7.14051e-27	Bfoc
SELL	2.60903e-31	0.69718	0.709	0.261	7.85815e-27	Bfoc
MX2	3.15381e-31	0.490536	0.314	0.067	9.49896e-27	Bfoc
EIF2AK4	3.82911e-31	0.561203	0.378	0.094	1.15329e-26	Bfoc
POLR2A	2.58631e-30	0.683657	0.424	0.118	7.78971e-26	Bfoc
AKAP13	2.8175e-30	0.963094	0.738	0.322	8.48603e-26	Bfoc
PLEK	3.63038e-30	0.873776	0.442	0.13	1.09343e-25	Bfoc
ATP5J2	3.99185e-30	0.747226	0.634	0.232	1.2023e-25	Bfoc
AGPAT2	4.09378e-30	0.676419	0.326	0.076	1.23301e-25	Bfoc
FAM177A1	4.87647e-30	0.947192	0.529	0.179	1.46874e-25	Bfoc
DNAJB9	4.97334e-30	0.753514	0.593	0.204	1.49792e-25	Bfoc
CYBA	5.79666e-30	0.857093	0.953	0.905	1.7459e-25	Bfoc
NUP62	1.03127e-29	0.661403	0.349	0.086	3.1061e-25	Bfoc
YPEL5	1.03914e-29	0.862058	0.93	0.501	3.12977e-25	Bfoc
AGPAT5	1.34408e-29	0.498961	0.302	0.066	4.04823e-25	Bfoc
NDUFC2	1.63387e-29	0.770889	0.576	0.208	4.92106e-25	Bfoc
TMEM50A	1.75011e-29	0.77156	0.634	0.237	5.27117e-25	Bfoc
U2AF1	1.83802e-29	0.542952	0.273	0.056	5.53592e-25	Bfoc
SNAP29	2.01942e-29	0.548144	0.314	0.072	6.08228e-25	Bfoc
NFE2L2	2.09328e-29	0.885664	0.587	0.208	6.30476e-25	Bfoc
CTSD	2.2799e-29	0.76446	0.488	0.157	6.86683e-25	Bfoc
UBE2F	2.92774e-29	0.511684	0.314	0.072	8.81806e-25	Bfoc
HSPA5	3.79458e-29	0.587487	0.785	0.327	1.14289e-24	Bfoc
ATP5L	4.69678e-29	0.842128	0.814	0.394	1.41462e-24	Bfoc
SNRNP25	6.14427e-29	0.612336	0.424	0.121	1.85059e-24	Bfoc
LINC01420	1.3787e-28	0.606925	0.401	0.112	4.1525e-24	Bfoc
NUDT1	3.51605e-28	0.622757	0.355	0.093	1.059e-23	Bfoc
ATOX1	3.67768e-28	0.670413	0.517	0.173	1.10768e-23	Bfoc
HINT1	4.12287e-28	0.836294	0.93	0.733	1.24177e-23	Bfoc
POMP	4.66799e-28	0.793138	0.814	0.377	1.40595e-23	Bfoc
KLF3	4.69009e-28	0.55767	0.32	0.076	1.41261e-23	Bfoc
RBX1	4.77863e-28	0.727906	0.75	0.315	1.43928e-23	Bfoc
SIVA1	4.90509e-28	0.986532	0.64	0.272	1.47736e-23	Bfoc
PARVB	6.5295e-28	0.645994	0.372	0.101	1.96662e-23	Bfoc
SRSF3	7.27352e-28	0.937917	0.855	0.458	2.19071e-23	Bfoc
NADK	7.86461e-28	0.54355	0.302	0.07	2.36874e-23	Bfoc
FRMD8	8.37286e-28	0.439356	0.25	0.05	2.52182e-23	Bfoc
MDFIC	8.92086e-28	0.523354	0.378	0.101	2.68687e-23	Bfoc
UNC93B1	9.16761e-28	0.555196	0.424	0.12	2.76119e-23	Bfoc
UBAC2	1.07275e-27	0.670682	0.39	0.108	3.23102e-23	Bfoc
P2RX1	1.40261e-27	0.438507	0.256	0.052	4.22453e-23	Bfoc
REPIN1	1.99965e-27	0.613269	0.349	0.091	6.02274e-23	Bfoc
PAG1	2.18279e-27	0.67399	0.36	0.097	6.57435e-23	Bfoc
COMT	3.46368e-27	0.642565	0.395	0.115	1.04323e-22	Bfoc
RNASET2	3.85256e-27	0.909981	0.86	0.506	1.16035e-22	Bfoc
HIST1H1C	4.47038e-27	1.02231	0.483	0.162	1.34643e-22	Bfoc
CFL1	9.4608e-27	0.710351	0.983	0.773	2.8495e-22	Bfoc
ST6GALNAC4	1.18078e-26	0.556713	0.39	0.111	3.55638e-22	Bfoc
RREB1	1.61399e-26	0.539432	0.256	0.055	4.86118e-22	Bfoc
SRSF2	1.66071e-26	0.802226	0.837	0.437	5.0019e-22	Bfoc
ARHGAP5	2.47669e-26	0.439688	0.297	0.069	7.45954e-22	Bfoc
MCOLN2	4.75624e-26	0.430455	0.267	0.059	1.43253e-21	Bfoc
PYCARD	5.14681e-26	0.658997	0.558	0.199	1.55017e-21	Bfoc
ARL8B	5.24508e-26	0.484736	0.32	0.08	1.57977e-21	Bfoc
G3BP2	8.74138e-26	0.81372	0.593	0.233	2.63282e-21	Bfoc
HLA-DQA2	1.10032e-25	0.954726	0.843	0.437	3.31406e-21	Bfoc
SH3GL1	1.10525e-25	0.48842	0.267	0.061	3.3289e-21	Bfoc
TOB1	1.19369e-25	0.617741	0.337	0.09	3.59526e-21	Bfoc
RFTN1	1.31855e-25	0.443559	0.366	0.099	3.97134e-21	Bfoc
CTSZ	1.36187e-25	0.888688	0.628	0.266	4.10181e-21	Bfoc
CANX	1.76174e-25	0.589822	0.587	0.215	5.30619e-21	Bfoc
ATG101	2.35226e-25	0.63813	0.424	0.134	7.08476e-21	Bfoc
LAPTM4A	4.51506e-25	0.847516	0.674	0.295	1.35989e-20	Bfoc
MANF	4.73405e-25	0.617308	0.558	0.199	1.42585e-20	Bfoc
JARID2	4.8273e-25	0.481242	0.291	0.07	1.45393e-20	Bfoc
TIMM13	4.87459e-25	0.603441	0.517	0.182	1.46818e-20	Bfoc
CAPG	6.45619e-25	0.662294	0.64	0.255	1.94454e-20	Bfoc
MAP3K8	6.46527e-25	0.760975	0.488	0.166	1.94727e-20	Bfoc
PDE4B	6.76344e-25	0.841033	0.703	0.312	2.03708e-20	Bfoc
ICAM1	7.64799e-25	0.507594	0.343	0.092	2.3035e-20	Bfoc
TMED2	9.26178e-25	0.706209	0.61	0.244	2.78956e-20	Bfoc
NDUFS5	9.70779e-25	0.891798	0.756	0.383	2.92389e-20	Bfoc
KLF2	2.22219e-24	-2.2931	0.14	0.514	6.69302e-20	Bfoc
GNG5	2.30341e-24	0.74311	0.779	0.381	6.93763e-20	Bfoc
CHMP4B	2.31648e-24	0.535775	0.424	0.134	6.977e-20	Bfoc
RAB4B	2.50289e-24	0.412141	0.262	0.059	7.53845e-20	Bfoc
CSRNP1	2.912e-24	0.515614	0.453	0.144	8.77065e-20	Bfoc
NDUFB8	3.0759e-24	0.696249	0.628	0.252	9.2643e-20	Bfoc
CD69	3.5824e-24	-2.69306	0.221	0.579	1.07898e-19	Bfoc
ARF3	3.87598e-24	0.480497	0.314	0.082	1.16741e-19	Bfoc
NME4	5.67778e-24	0.437424	0.337	0.091	1.71009e-19	Bfoc
GABARAPL2	6.06895e-24	0.695862	0.733	0.334	1.82791e-19	Bfoc
PHB	7.00902e-24	0.646823	0.558	0.212	2.11105e-19	Bfoc
TMSB10	9.013e-24	0.589581	1	0.95	2.71462e-19	Bfoc
ARID5A	9.40987e-24	0.663714	0.448	0.148	2.83416e-19	Bfoc
MGAT2	1.08837e-23	0.534152	0.331	0.091	3.27806e-19	Bfoc
WDFY2	1.24921e-23	0.423029	0.262	0.06	3.7625e-19	Bfoc
ISG15	1.33267e-23	1.42748	0.512	0.205	4.01387e-19	Bfoc
ETV6	1.69961e-23	0.505149	0.36	0.104	5.11907e-19	Bfoc
H1FX	2.14531e-23	0.644368	0.459	0.156	6.46144e-19	Bfoc
B2M	2.93651e-23	0.477217	1	0.996	8.84448e-19	Bfoc
GNL3	2.96245e-23	0.910455	0.494	0.187	8.92261e-19	Bfoc
RHEB	3.51409e-23	0.749049	0.488	0.184	1.05841e-18	Bfoc
CD47	3.78725e-23	0.617292	0.75	0.339	1.14068e-18	Bfoc
IFRD1	3.88969e-23	0.658141	0.535	0.206	1.17153e-18	Bfoc
TRAM1	4.64156e-23	0.655911	0.628	0.259	1.39799e-18	Bfoc
TERF1	8.25312e-23	0.687473	0.36	0.11	2.48576e-18	Bfoc
CDK2AP2	9.87712e-23	0.6445	0.547	0.208	2.97489e-18	Bfoc
CXCL8	1.07174e-22	1.41754	0.349	0.104	3.22798e-18	Bfoc
ANKRD28	1.12502e-22	0.531396	0.39	0.121	3.38844e-18	Bfoc
TMEM141	1.29923e-22	0.443511	0.343	0.099	3.91315e-18	Bfoc
MOB4	1.75436e-22	0.604163	0.401	0.128	5.28397e-18	Bfoc
ATP5A1	1.75479e-22	0.620708	0.494	0.177	5.28526e-18	Bfoc
ADAM19	1.76432e-22	0.526545	0.407	0.13	5.31396e-18	Bfoc
M6PR	2.02039e-22	0.577753	0.488	0.173	6.08521e-18	Bfoc
PABPC1	2.02585e-22	0.650189	0.977	0.8	6.10167e-18	Bfoc
PIK3CG	2.12479e-22	0.556153	0.308	0.085	6.39965e-18	Bfoc
MAP2K1	2.29841e-22	0.423443	0.308	0.083	6.92257e-18	Bfoc
TNFRSF13C	2.99645e-22	-1.62888	0	0.373	9.025e-18	Bfoc
ARPC1B	4.36221e-22	0.754068	0.797	0.423	1.31386e-17	Bfoc
DERL3	4.66217e-22	0.430306	0.576	0.22	1.4042e-17	Bfoc
TWISTNB	4.95944e-22	0.956761	0.39	0.129	1.49374e-17	Bfoc
PTRHD1	5.67687e-22	0.45213	0.448	0.15	1.70982e-17	Bfoc
TSEN34	7.09887e-22	0.429911	0.279	0.072	2.13811e-17	Bfoc
EMC3	7.33571e-22	0.63649	0.384	0.125	2.20944e-17	Bfoc
XIST	1.14942e-21	0.718022	0.622	0.279	3.46195e-17	Bfoc
SUPT4H1	1.61226e-21	0.602991	0.506	0.192	4.85597e-17	Bfoc
MAP3K2	1.68604e-21	0.663035	0.395	0.132	5.07819e-17	Bfoc
RAB5A	1.69714e-21	0.469931	0.349	0.103	5.11161e-17	Bfoc
ZDHHC4	1.75115e-21	0.493591	0.256	0.064	5.2743e-17	Bfoc
FKBP1A	1.91991e-21	0.635171	0.64	0.281	5.78257e-17	Bfoc
MEF2D	2.27978e-21	0.499023	0.302	0.085	6.86648e-17	Bfoc
SSR1	2.47187e-21	0.516331	0.517	0.192	7.44502e-17	Bfoc
GSDMD	2.93819e-21	0.513895	0.413	0.139	8.84954e-17	Bfoc
BRD4	3.75359e-21	0.631457	0.465	0.172	1.13054e-16	Bfoc
HNRNPA0	4.11819e-21	0.600972	0.756	0.353	1.24036e-16	Bfoc
SEPTIN2	4.88929e-21	0.55731	0.488	0.182	1.47261e-16	Bfoc
STK17A	5.09916e-21	-1.57545	0.18	0.505	1.53582e-16	Bfoc
A1BG	5.93619e-21	0.59366	0.419	0.143	1.78792e-16	Bfoc
FBXW11	6.52842e-21	0.417219	0.331	0.096	1.96629e-16	Bfoc
DDX24	1.08204e-20	0.684225	0.785	0.404	3.25901e-16	Bfoc
SHFM1	1.22394e-20	0.5259	0.523	0.196	3.6864e-16	Bfoc
ATP5C1	1.25497e-20	0.573064	0.453	0.166	3.77985e-16	Bfoc
TP53I13	1.31275e-20	0.376314	0.331	0.097	3.95389e-16	Bfoc
LINC-PINT	2.99634e-20	0.537291	0.401	0.137	9.02468e-16	Bfoc
KLF10	3.02322e-20	0.573969	0.297	0.085	9.10564e-16	Bfoc
GNB1	3.10084e-20	0.562274	0.43	0.156	9.33943e-16	Bfoc
ZEB2	3.24189e-20	0.659295	0.36	0.113	9.76425e-16	Bfoc
FCHSD2	4.29828e-20	0.443339	0.471	0.168	1.2946e-15	Bfoc
FCMR	5.0022e-20	-1.59044	0.006	0.35	1.50661e-15	Bfoc
ZFP36L1	5.62113e-20	-1.54374	0.203	0.533	1.69303e-15	Bfoc
PSENEN	5.71835e-20	0.452204	0.401	0.135	1.72231e-15	Bfoc
LST1	1.19889e-19	0.434455	0.267	0.072	3.61094e-15	Bfoc
GTPBP1	1.29617e-19	0.44856	0.314	0.093	3.90394e-15	Bfoc
SOCS3	1.47897e-19	0.689245	0.471	0.179	4.45452e-15	Bfoc
RAB5C	1.56869e-19	0.499564	0.465	0.173	4.72473e-15	Bfoc
PFKL	1.67517e-19	0.469809	0.36	0.117	5.04544e-15	Bfoc
SRSF7	1.8266e-19	0.820055	0.878	0.55	5.50154e-15	Bfoc
ATP5B	2.34779e-19	0.574323	0.547	0.224	7.0713e-15	Bfoc
RNF5	2.50512e-19	0.410742	0.326	0.099	7.54517e-15	Bfoc
STRAP	2.65779e-19	0.6132	0.517	0.21	8.00501e-15	Bfoc
ADAM28	2.91709e-19	-1.55988	0.023	0.358	8.78597e-15	Bfoc
MYL12B	2.94053e-19	0.653979	0.884	0.548	8.85658e-15	Bfoc
UQCRFS1	3.46474e-19	0.55306	0.552	0.231	1.04355e-14	Bfoc
VMA21	3.52238e-19	0.378893	0.355	0.113	1.06091e-14	Bfoc
HYOU1	3.52723e-19	0.422651	0.279	0.08	1.06237e-14	Bfoc
HEXIM1	3.61551e-19	0.505085	0.32	0.097	1.08896e-14	Bfoc
ANXA11	4.61395e-19	0.585159	0.547	0.227	1.38968e-14	Bfoc
PFN1	5.60515e-19	0.526449	0.959	0.821	1.68821e-14	Bfoc
MALAT1	6.11369e-19	0.544058	1	0.996	1.84138e-14	Bfoc
IL10RA	6.61716e-19	0.668413	0.39	0.143	1.99302e-14	Bfoc
CCL3	8.66414e-19	0.524901	0.279	0.079	2.60955e-14	Bfoc
WDR1	9.04288e-19	0.52214	0.506	0.205	2.72363e-14	Bfoc
RAB1A	1.0581e-18	0.50481	0.419	0.15	3.1869e-14	Bfoc
ITGAE	1.0778e-18	0.418172	0.424	0.151	3.24623e-14	Bfoc
PDIA4	1.10829e-18	0.338781	0.483	0.176	3.33807e-14	Bfoc
COX8A	1.16342e-18	0.627085	0.797	0.434	3.50409e-14	Bfoc
MIF4GD	1.16606e-18	0.413304	0.314	0.096	3.51205e-14	Bfoc
PHF20L1	1.2049e-18	0.349436	0.308	0.092	3.62904e-14	Bfoc
NUCB1	1.29284e-18	0.448516	0.419	0.151	3.8939e-14	Bfoc
CD19	1.32566e-18	-1.37671	0	0.324	3.99276e-14	Bfoc
TRAF3	1.3724e-18	0.440124	0.279	0.08	4.13355e-14	Bfoc
RACK1	1.37527e-18	-1.72813	0.157	0.508	4.14218e-14	Bfoc
DNAJA1	1.39047e-18	0.593682	0.808	0.421	4.18795e-14	Bfoc
FMNL1	1.43016e-18	0.554612	0.547	0.229	4.3075e-14	Bfoc
ARPC5	1.4353e-18	0.543507	0.698	0.332	4.32299e-14	Bfoc
ARL6IP1	1.55402e-18	0.50507	0.564	0.238	4.68056e-14	Bfoc
NCOA4	1.58761e-18	0.413008	0.314	0.096	4.78174e-14	Bfoc
CD48	1.68492e-18	-1.37481	0.238	0.518	5.07482e-14	Bfoc
LRRC59	1.76896e-18	0.39075	0.36	0.119	5.32794e-14	Bfoc
VEGFB	1.8237e-18	0.514612	0.343	0.114	5.4928e-14	Bfoc
ARF4	2.29831e-18	0.591423	0.581	0.255	6.92229e-14	Bfoc
LINC00926	2.32357e-18	-1.4833	0	0.321	6.99837e-14	Bfoc
EMC7	2.40264e-18	0.484576	0.442	0.165	7.23651e-14	Bfoc
ALKBH5	2.97193e-18	0.426299	0.343	0.11	8.95114e-14	Bfoc
EID1	3.80326e-18	0.572905	0.64	0.293	1.1455e-13	Bfoc
STAP1	3.87196e-18	0.849642	0.366	0.131	1.1662e-13	Bfoc
DRAP1	4.27845e-18	0.608973	0.622	0.294	1.28863e-13	Bfoc
COX5A	4.37572e-18	0.57603	0.733	0.358	1.31792e-13	Bfoc
LIMD2	4.57143e-18	-1.41362	0.308	0.555	1.37687e-13	Bfoc
RAPGEF1	4.72083e-18	0.44439	0.384	0.134	1.42187e-13	Bfoc
TIMM8B	4.94678e-18	0.466368	0.39	0.14	1.48992e-13	Bfoc
DDB1	6.21287e-18	0.446409	0.32	0.103	1.87126e-13	Bfoc
TMED10	6.92065e-18	0.534157	0.61	0.272	2.08443e-13	Bfoc
HLA-DMB	9.27597e-18	0.495099	0.762	0.372	2.79383e-13	Bfoc
QKI	9.29391e-18	0.390488	0.262	0.075	2.79923e-13	Bfoc
SFPQ	9.49669e-18	0.608705	0.727	0.381	2.86031e-13	Bfoc
SRP19	1.45449e-17	0.490034	0.448	0.169	4.38077e-13	Bfoc
ARHGDIB	1.45525e-17	-1.03583	0.599	0.73	4.38308e-13	Bfoc
KCTD20	1.46172e-17	0.348812	0.262	0.075	4.40255e-13	Bfoc
COPE	1.5687e-17	0.617756	0.721	0.364	4.72478e-13	Bfoc
ARID5B	1.67685e-17	-1.41061	0.041	0.353	5.0505e-13	Bfoc
SSR3	1.7244e-17	0.507229	0.64	0.287	5.19371e-13	Bfoc
CD27	1.742e-17	-1.36768	0.017	0.327	5.24672e-13	Bfoc
ATP6V0B	1.88494e-17	0.655402	0.68	0.346	5.67724e-13	Bfoc
SERF2	2.09123e-17	0.401096	0.994	0.883	6.29856e-13	Bfoc
PDPK1	2.43598e-17	0.420605	0.267	0.078	7.33694e-13	Bfoc
POU2AF1	2.55186e-17	-1.22269	0.012	0.319	7.68595e-13	Bfoc
PSMA2	2.58306e-17	0.532407	0.541	0.237	7.77992e-13	Bfoc
IDS	2.84921e-17	0.560192	0.686	0.336	8.58155e-13	Bfoc
MLF2	3.33479e-17	0.408282	0.459	0.178	1.0044e-12	Bfoc
NAPA	3.80405e-17	0.438451	0.395	0.144	1.14574e-12	Bfoc
C14orf166	4.41598e-17	0.540744	0.5	0.208	1.33005e-12	Bfoc
LSM4	4.50977e-17	0.472647	0.471	0.189	1.3583e-12	Bfoc
TRIB1	4.575e-17	0.469867	0.291	0.092	1.37794e-12	Bfoc
TMX1	4.83556e-17	0.368077	0.337	0.112	1.45642e-12	Bfoc
AGO2	6.10146e-17	0.353453	0.256	0.073	1.8377e-12	Bfoc
C4orf48	6.2938e-17	0.51455	0.424	0.164	1.89563e-12	Bfoc
HLA-DMA	7.63812e-17	0.515643	0.895	0.568	2.30053e-12	Bfoc
PREX1	8.95282e-17	0.352284	0.291	0.091	2.6965e-12	Bfoc
NFKBIZ	9.23208e-17	0.628853	0.43	0.174	2.78061e-12	Bfoc
PSMA1	9.32675e-17	0.47616	0.547	0.237	2.80912e-12	Bfoc
MXD4	1.12105e-16	0.511259	0.297	0.097	3.37651e-12	Bfoc
COX7A2	1.15479e-16	0.596502	0.866	0.542	3.47811e-12	Bfoc
SLC16A3	1.28865e-16	0.560756	0.256	0.076	3.88128e-12	Bfoc
SPCS3	1.29746e-16	0.36161	0.581	0.24	3.90782e-12	Bfoc
UBB	1.32412e-16	0.593508	0.971	0.766	3.98812e-12	Bfoc
ZFAND5	1.55829e-16	0.450272	0.488	0.199	4.69343e-12	Bfoc
PEA15	1.60554e-16	0.372382	0.308	0.1	4.83574e-12	Bfoc
HMGN3	1.74357e-16	0.466803	0.61	0.275	5.25144e-12	Bfoc
EIF1	1.79299e-16	0.391371	0.983	0.94	5.40032e-12	Bfoc
LPXN	1.98261e-16	0.515469	0.459	0.188	5.97141e-12	Bfoc
AC090498.1	2.67326e-16	0.604962	0.483	0.21	8.05158e-12	Bfoc
MVP	2.87304e-16	0.396621	0.297	0.096	8.65332e-12	Bfoc
UBE2S	3.00814e-16	0.68995	0.419	0.172	9.06022e-12	Bfoc
NEDD8	3.09039e-16	0.565389	0.709	0.364	9.30793e-12	Bfoc
TSC22D3	3.18978e-16	-1.43692	0.669	0.75	9.6073e-12	Bfoc
CCL4	3.26095e-16	0.957368	0.279	0.089	9.82165e-12	Bfoc
SUMO3	3.46989e-16	0.473967	0.419	0.163	1.0451e-11	Bfoc
COX7A2L	3.74541e-16	0.551169	0.628	0.307	1.12808e-11	Bfoc
SNRPN	3.8896e-16	0.460199	0.512	0.219	1.17151e-11	Bfoc
IFI35	4.92181e-16	0.416535	0.308	0.104	1.4824e-11	Bfoc
STXBP2	4.95691e-16	0.371901	0.297	0.097	1.49297e-11	Bfoc
RER1	4.96667e-16	0.465734	0.465	0.191	1.49591e-11	Bfoc
UBE2E2	5.84324e-16	0.337986	0.291	0.092	1.75993e-11	Bfoc
OAZ2	7.47212e-16	0.285797	0.291	0.092	2.25053e-11	Bfoc
LPIN1	7.60724e-16	0.588406	0.413	0.166	2.29123e-11	Bfoc
CD99	8.0638e-16	0.527945	0.663	0.338	2.42874e-11	Bfoc
NUTM2B-AS1	8.2041e-16	0.347936	0.378	0.137	2.47099e-11	Bfoc
ANAPC11	8.30915e-16	0.501118	0.564	0.252	2.50263e-11	Bfoc
TALDO1	9.10402e-16	0.419048	0.552	0.243	2.74204e-11	Bfoc
ATP5G2	1.01152e-15	0.520251	0.727	0.37	3.04661e-11	Bfoc
SPAG9	1.02298e-15	0.331623	0.267	0.083	3.08113e-11	Bfoc
SNF8	1.0261e-15	0.423464	0.372	0.14	3.09051e-11	Bfoc
HEXB	1.04014e-15	0.444643	0.285	0.094	3.13281e-11	Bfoc
RGS10	1.1473e-15	0.470808	0.395	0.154	3.45555e-11	Bfoc
LAPTM5	1.18381e-15	-1.23448	0.715	0.745	3.5655e-11	Bfoc
PSMB3	1.22002e-15	0.533941	0.669	0.338	3.67457e-11	Bfoc
MIR155HG	1.30018e-15	0.954829	0.262	0.083	3.91601e-11	Bfoc
TCEB2	1.35599e-15	0.494768	0.61	0.283	4.0841e-11	Bfoc
BSG	1.38013e-15	0.426793	0.587	0.261	4.15681e-11	Bfoc
RNF139	1.81521e-15	0.407319	0.308	0.105	5.46722e-11	Bfoc
TMEM165	2.08267e-15	0.488418	0.483	0.209	6.27278e-11	Bfoc
IFNAR2	2.08413e-15	0.423057	0.297	0.101	6.27719e-11	Bfoc
IREB2	2.08723e-15	0.355914	0.256	0.078	6.28652e-11	Bfoc
MICAL1	2.13664e-15	0.353617	0.25	0.074	6.43534e-11	Bfoc
LRRFIP1	2.56999e-15	0.478216	0.657	0.328	7.74054e-11	Bfoc
ATP5J	2.6388e-15	0.410938	0.517	0.221	7.9478e-11	Bfoc
ABCE1	2.68221e-15	0.40409	0.32	0.112	8.07856e-11	Bfoc
RCSD1	2.77467e-15	-1.35713	0.041	0.321	8.35703e-11	Bfoc
TNFRSF13B	2.90167e-15	-1.26256	0.006	0.281	8.73955e-11	Bfoc
BCL11A	3.04307e-15	0.619456	0.512	0.233	9.16543e-11	Bfoc
LLPH	3.23547e-15	0.295484	0.32	0.109	9.74491e-11	Bfoc
DDX5	3.65748e-15	0.440632	0.971	0.765	1.1016e-10	Bfoc
GALNT2	3.84088e-15	0.398103	0.279	0.091	1.15683e-10	Bfoc
MGAT4A	3.88919e-15	0.46295	0.273	0.089	1.17139e-10	Bfoc
NAGK	4.00163e-15	0.367524	0.36	0.133	1.20525e-10	Bfoc
ACAA1	6.23616e-15	0.34651	0.308	0.106	1.87827e-10	Bfoc
CCND3	6.24408e-15	0.496188	0.512	0.223	1.88065e-10	Bfoc
SLC25A3	7.27035e-15	0.664592	0.762	0.488	2.18976e-10	Bfoc
PDIA3	7.69406e-15	0.444255	0.686	0.34	2.31737e-10	Bfoc
FAU	8.03634e-15	-0.521878	0.988	0.977	2.42047e-10	Bfoc
SELT	8.4133e-15	0.374518	0.5	0.214	2.534e-10	Bfoc
ERCC1	8.56491e-15	0.388068	0.39	0.15	2.57966e-10	Bfoc
HINT2	8.60736e-15	0.42386	0.36	0.137	2.59245e-10	Bfoc
CYBB	9.03948e-15	0.427326	0.488	0.205	2.7226e-10	Bfoc
EI24	9.29915e-15	0.338128	0.273	0.089	2.80081e-10	Bfoc
FAM53C	9.63355e-15	0.523837	0.349	0.129	2.90153e-10	Bfoc
NFKB2	1.08704e-14	0.351466	0.407	0.159	3.27404e-10	Bfoc
SNX2	1.09774e-14	-1.20176	0.081	0.351	3.30628e-10	Bfoc
LY86	1.26934e-14	-1.24226	0.047	0.317	3.82312e-10	Bfoc
POU2F2	1.43314e-14	-1.22584	0.11	0.385	4.31647e-10	Bfoc
UBL5	1.44644e-14	0.536443	0.843	0.524	4.35654e-10	Bfoc
NBEAL1	1.6691e-14	0.421453	0.39	0.152	5.02715e-10	Bfoc
ODF3B	1.70841e-14	0.295489	0.262	0.083	5.14557e-10	Bfoc
ENY2	1.98704e-14	0.492153	0.634	0.32	5.98477e-10	Bfoc
TUBB4B	2.26064e-14	0.505431	0.552	0.259	6.80881e-10	Bfoc
MARCKSL1	2.33311e-14	0.612903	0.64	0.333	7.02709e-10	Bfoc
TRABD	2.34563e-14	0.440171	0.564	0.265	7.06481e-10	Bfoc
FLOT1	2.3617e-14	0.369873	0.337	0.124	7.1132e-10	Bfoc
PSME2	2.60509e-14	0.578856	0.686	0.376	7.84628e-10	Bfoc
TM9SF3	2.7124e-14	0.37367	0.326	0.119	8.16949e-10	Bfoc
BRD2	2.7511e-14	0.404113	0.698	0.352	8.28604e-10	Bfoc
EIF4A1	2.81365e-14	0.401823	0.488	0.214	8.47444e-10	Bfoc
C19orf43	2.82844e-14	0.441747	0.616	0.299	8.51896e-10	Bfoc
PPIA	2.8536e-14	0.472137	0.977	0.793	8.59475e-10	Bfoc
ATP5O	3.15938e-14	0.408689	0.552	0.252	9.51575e-10	Bfoc
ARPC4	3.32077e-14	0.450951	0.529	0.243	1.00018e-09	Bfoc
UBE2D3	3.37704e-14	0.519391	0.797	0.478	1.01713e-09	Bfoc
UBE2L3	3.66861e-14	0.4694	0.523	0.241	1.10495e-09	Bfoc
COTL1	4.17501e-14	-0.934844	0.221	0.492	1.25747e-09	Bfoc
LAMP2	4.54415e-14	0.440814	0.297	0.104	1.36865e-09	Bfoc
RNF7	4.78175e-14	0.575463	0.517	0.245	1.44021e-09	Bfoc
CD164	5.34946e-14	0.540879	0.622	0.318	1.6112e-09	Bfoc
ABRACL	5.63229e-14	0.399404	0.448	0.193	1.69639e-09	Bfoc
MTHFD2	5.84169e-14	0.423823	0.314	0.116	1.75946e-09	Bfoc
NDUFA4	6.34327e-14	0.517302	0.855	0.557	1.91053e-09	Bfoc
MKKS	6.97485e-14	0.354159	0.256	0.085	2.10075e-09	Bfoc
UBL3	7.14566e-14	0.355276	0.256	0.083	2.1522e-09	Bfoc
HIST1H2AC	7.29259e-14	0.472244	0.308	0.113	2.19645e-09	Bfoc
UQCRQ	8.03671e-14	0.432052	0.692	0.342	2.42058e-09	Bfoc
ESD	8.31959e-14	0.377437	0.39	0.156	2.50578e-09	Bfoc
BZW1	8.74634e-14	0.375436	0.529	0.24	2.63431e-09	Bfoc
HCG18	8.77532e-14	0.359987	0.262	0.087	2.64304e-09	Bfoc
CCDC69	1.11306e-13	0.42635	0.401	0.167	3.35242e-09	Bfoc
PHACTR1	1.11643e-13	0.400887	0.453	0.195	3.36257e-09	Bfoc
VDAC3	1.24741e-13	0.404225	0.326	0.123	3.75708e-09	Bfoc
CD22	1.27753e-13	-1.28009	0.017	0.27	3.84779e-09	Bfoc
RALGPS2	1.30257e-13	-1.18528	0.093	0.355	3.9232e-09	Bfoc
ERH	1.66546e-13	0.366049	0.669	0.317	5.01619e-09	Bfoc
FABP5	1.67356e-13	0.401987	0.407	0.169	5.04059e-09	Bfoc
RTFDC1	1.91791e-13	0.329924	0.314	0.115	5.77656e-09	Bfoc
NRDC	2.11532e-13	0.421144	0.413	0.175	6.37112e-09	Bfoc
H2AFX	2.326e-13	0.445783	0.308	0.114	7.00567e-09	Bfoc
COX7B	2.33639e-13	0.46557	0.721	0.398	7.03699e-09	Bfoc
PHPT1	2.34354e-13	0.352859	0.5	0.222	7.05851e-09	Bfoc
WARS	2.35786e-13	0.421669	0.267	0.093	7.10165e-09	Bfoc
CD74	2.49002e-13	0.301162	1	0.985	7.49969e-09	Bfoc
MYADM	2.64461e-13	0.278277	0.401	0.16	7.96531e-09	Bfoc
CALM2	2.929e-13	0.560663	0.901	0.613	8.82186e-09	Bfoc
HNRNPC	3.54273e-13	0.45116	0.802	0.472	1.06704e-08	Bfoc
GAK	3.9189e-13	0.337423	0.273	0.095	1.18033e-08	Bfoc
ERP29	4.20559e-13	0.578486	0.814	0.545	1.26668e-08	Bfoc
PRKAR1A	4.61134e-13	0.392591	0.494	0.223	1.38889e-08	Bfoc
MTRNR2L12	5.20156e-13	-2.69025	0.07	0.327	1.56666e-08	Bfoc
KDELR2	5.65554e-13	0.442256	0.512	0.237	1.70339e-08	Bfoc
FOSB	6.03773e-13	0.669234	0.756	0.456	1.8185e-08	Bfoc
PTBP3	6.12639e-13	0.413596	0.343	0.136	1.84521e-08	Bfoc
NSMCE1	6.6317e-13	0.280751	0.279	0.098	1.9974e-08	Bfoc
EEF1B2	7.25023e-13	-0.673276	0.959	0.925	2.1837e-08	Bfoc
C20orf24	8.11404e-13	0.31019	0.273	0.098	2.44387e-08	Bfoc
TRA2B	9.93534e-13	0.402986	0.703	0.372	2.99242e-08	Bfoc
DDX21	1.00157e-12	0.409702	0.645	0.336	3.01664e-08	Bfoc
HLA-E	1.01581e-12	-0.6861	0.89	0.856	3.0595e-08	Bfoc
CD24	1.04779e-12	-1.15447	0.07	0.313	3.15583e-08	Bfoc
ODC1	1.06477e-12	0.643371	0.616	0.352	3.20697e-08	Bfoc
INTS6	1.18405e-12	0.503621	0.366	0.155	3.56624e-08	Bfoc
ID3	1.24994e-12	-1.32463	0.07	0.315	3.76469e-08	Bfoc
CNPY3	1.40928e-12	0.412532	0.616	0.319	4.24462e-08	Bfoc
TAP1	1.4928e-12	0.411736	0.419	0.185	4.49617e-08	Bfoc
POLR2L	1.52413e-12	0.51401	0.727	0.402	4.59054e-08	Bfoc
PSMA7	1.5629e-12	0.491383	0.75	0.439	4.70731e-08	Bfoc
SNHG15	1.67511e-12	0.571068	0.43	0.197	5.04525e-08	Bfoc
CAPNS1	1.81917e-12	0.407624	0.297	0.114	5.47916e-08	Bfoc
TGFBR2	1.86474e-12	0.357186	0.326	0.124	5.6164e-08	Bfoc
MYEOV2	1.89717e-12	0.374273	0.366	0.149	5.71408e-08	Bfoc
RHOH	2.15317e-12	-1.17321	0.209	0.442	6.48512e-08	Bfoc
ZFAND2A	2.2402e-12	0.489874	0.308	0.118	6.74725e-08	Bfoc
COMMD7	2.67263e-12	0.349736	0.256	0.09	8.04969e-08	Bfoc
DENND4A	2.6937e-12	0.281646	0.291	0.107	8.11317e-08	Bfoc
MED30	2.88886e-12	0.352284	0.36	0.147	8.70097e-08	Bfoc
BAZ1A	3.03453e-12	0.345969	0.471	0.214	9.13971e-08	Bfoc
C6orf62	3.1609e-12	0.350541	0.39	0.166	9.52033e-08	Bfoc
EVL	3.24346e-12	-1.11079	0.07	0.306	9.76896e-08	Bfoc
TMEM59	3.33641e-12	0.373781	0.733	0.405	1.00489e-07	Bfoc
CCDC186	3.36047e-12	0.506929	0.314	0.126	1.01214e-07	Bfoc
LINC00493	3.46411e-12	0.375352	0.39	0.168	1.04336e-07	Bfoc
RELB	3.50235e-12	0.43543	0.349	0.145	1.05487e-07	Bfoc
PLEKHB2	3.64061e-12	0.308828	0.308	0.117	1.09651e-07	Bfoc
SF3B5	3.71126e-12	0.432458	0.605	0.307	1.11779e-07	Bfoc
STAT1	4.04667e-12	0.406923	0.326	0.129	1.21882e-07	Bfoc
DPP7	4.0503e-12	0.418854	0.523	0.255	1.21991e-07	Bfoc
PIM3	4.41826e-12	0.467116	0.459	0.219	1.33073e-07	Bfoc
LITAF	4.42669e-12	0.449717	0.57	0.292	1.33328e-07	Bfoc
NXT1	4.6436e-12	0.295805	0.384	0.16	1.39861e-07	Bfoc
PAIP2	4.6655e-12	0.363937	0.634	0.317	1.4052e-07	Bfoc
YWHAZ	5.85304e-12	0.392421	0.907	0.595	1.76288e-07	Bfoc
UCP2	5.9224e-12	0.468934	0.715	0.419	1.78377e-07	Bfoc
UBE2K	5.98075e-12	0.261506	0.343	0.137	1.80134e-07	Bfoc
NDUFA11	5.98746e-12	0.412214	0.599	0.307	1.80336e-07	Bfoc
LAGE3	5.99764e-12	0.376842	0.355	0.146	1.80643e-07	Bfoc
ANXA2	6.05759e-12	0.594088	0.436	0.204	1.82448e-07	Bfoc
SP140	6.26332e-12	-0.984222	0.041	0.269	1.88645e-07	Bfoc
HLA-DQA1	7.11677e-12	0.678184	0.86	0.668	2.1435e-07	Bfoc
TFF3	7.32309e-12	0.614275	0.372	0.163	2.20564e-07	Bfoc
PPP2R5C	8.03509e-12	0.353184	0.494	0.234	2.42009e-07	Bfoc
CALR	8.05837e-12	0.353146	0.785	0.45	2.4271e-07	Bfoc
TMEM167A	8.44016e-12	0.428683	0.39	0.173	2.54209e-07	Bfoc
CSNK1A1	9.63871e-12	0.377039	0.471	0.227	2.90308e-07	Bfoc
ATP6V0E1	9.64122e-12	0.429	0.855	0.53	2.90384e-07	Bfoc
SWAP70	9.89512e-12	-1.07736	0.07	0.3	2.98031e-07	Bfoc
ADPGK	9.91775e-12	0.391545	0.36	0.152	2.98713e-07	Bfoc
SFT2D1	1.13723e-11	0.429145	0.5	0.246	3.42523e-07	Bfoc
H3F3A	1.23595e-11	0.346444	0.977	0.819	3.72255e-07	Bfoc
PGLS	1.33124e-11	0.346326	0.459	0.214	4.00955e-07	Bfoc
JTB	1.39465e-11	0.402822	0.727	0.402	4.20055e-07	Bfoc
ATP5I	1.43515e-11	0.340929	0.523	0.25	4.32251e-07	Bfoc
SAT1	1.56073e-11	0.677875	0.919	0.683	4.70078e-07	Bfoc
CLDN4	1.5881e-11	0.370988	0.302	0.118	4.78321e-07	Bfoc
COX6C	1.76219e-11	0.428034	0.849	0.52	5.30754e-07	Bfoc
SDF2	1.95674e-11	0.273327	0.297	0.115	5.89351e-07	Bfoc
ATP5MC2	2.0182e-11	-1.25246	0.116	0.364	6.07863e-07	Bfoc
CYTIP	2.05544e-11	-0.989446	0.355	0.552	6.19077e-07	Bfoc
LAMP1	2.09128e-11	0.377085	0.366	0.159	6.29873e-07	Bfoc
COPA	2.1994e-11	0.325595	0.366	0.157	6.62437e-07	Bfoc
ANKLE2	2.20199e-11	0.280555	0.291	0.112	6.63217e-07	Bfoc
CKS2	2.3033e-11	0.453718	0.488	0.237	6.9373e-07	Bfoc
NANS	2.40565e-11	0.318668	0.395	0.172	7.24556e-07	Bfoc
ZNF706	2.59543e-11	0.53005	0.686	0.395	7.81717e-07	Bfoc
MRPL23	2.6013e-11	0.346858	0.331	0.14	7.83486e-07	Bfoc
CYB5B	2.62631e-11	0.330722	0.291	0.113	7.91017e-07	Bfoc
TMEM70	2.72251e-11	0.30015	0.297	0.116	8.19993e-07	Bfoc
ERGIC3	2.85639e-11	0.361684	0.517	0.25	8.60315e-07	Bfoc
SUPT5H	2.93129e-11	0.33931	0.343	0.146	8.82874e-07	Bfoc
ATP5H	3.01996e-11	0.344386	0.401	0.178	9.09582e-07	Bfoc
IDI1	3.09658e-11	0.379869	0.506	0.252	9.3266e-07	Bfoc
RPN2	3.22912e-11	0.290149	0.506	0.233	9.7258e-07	Bfoc
POLD4	3.33084e-11	-1.15031	0.105	0.325	1.00322e-06	Bfoc
NOP56	3.54574e-11	0.430789	0.407	0.186	1.06794e-06	Bfoc
C11orf31	3.60074e-11	0.335924	0.547	0.271	1.08451e-06	Bfoc
SH3KBP1	3.74085e-11	0.285582	0.436	0.196	1.12671e-06	Bfoc
LGALS9	3.89325e-11	0.265801	0.256	0.092	1.17261e-06	Bfoc
ARPC2	3.94145e-11	0.394856	0.948	0.669	1.18713e-06	Bfoc
LSM1	3.96132e-11	0.290487	0.331	0.136	1.19311e-06	Bfoc
TPD52	3.96819e-11	-0.955266	0.081	0.3	1.19518e-06	Bfoc
CD63	4.1406e-11	0.502206	0.547	0.28	1.24711e-06	Bfoc
SAP18	4.3401e-11	0.423039	0.767	0.461	1.3072e-06	Bfoc
VAMP5	4.39589e-11	0.316095	0.256	0.096	1.324e-06	Bfoc
ILF2	4.65552e-11	0.348375	0.477	0.226	1.4022e-06	Bfoc
ATP5F1	4.6933e-11	0.368021	0.355	0.154	1.41357e-06	Bfoc
PRKCB	4.96569e-11	0.429717	0.547	0.279	1.49562e-06	Bfoc
BCAP31	4.98243e-11	0.305759	0.517	0.252	1.50066e-06	Bfoc
TRBC2	5.02832e-11	-1.04127	0.047	0.266	1.51448e-06	Bfoc
SRSF5	5.0629e-11	0.409142	0.802	0.514	1.52489e-06	Bfoc
YY1	5.20323e-11	0.321886	0.419	0.192	1.56716e-06	Bfoc
TMEM14C	5.48848e-11	0.384334	0.39	0.175	1.65308e-06	Bfoc
GADD45A	5.68987e-11	0.478835	0.256	0.099	1.71373e-06	Bfoc
HSPH1	6.29521e-11	0.913657	0.523	0.276	1.89605e-06	Bfoc
MTCH1	6.5484e-11	0.251499	0.372	0.161	1.97231e-06	Bfoc
MYO1G	6.88325e-11	0.277206	0.273	0.103	2.07317e-06	Bfoc
NAP1L1	8.27759e-11	0.377506	0.82	0.515	2.49313e-06	Bfoc
ARF6	8.80909e-11	0.410675	0.628	0.348	2.65321e-06	Bfoc
ISCA1	1.01441e-10	0.365904	0.32	0.134	3.05529e-06	Bfoc
ADI1	1.0207e-10	0.295648	0.32	0.133	3.07424e-06	Bfoc
TMEM258	1.04316e-10	0.397455	0.744	0.426	3.1419e-06	Bfoc
UQCR11	1.08379e-10	0.451697	0.797	0.494	3.26428e-06	Bfoc
FAAP20	1.10966e-10	0.341479	0.43	0.203	3.34218e-06	Bfoc
AKAP17A	1.12539e-10	0.283427	0.267	0.103	3.38956e-06	Bfoc
JUN	1.22663e-10	-1.30405	0.552	0.664	3.6945e-06	Bfoc
POLR2J3	1.26584e-10	0.291959	0.343	0.148	3.81257e-06	Bfoc
ATP6V1E1	1.28154e-10	0.266867	0.32	0.131	3.85988e-06	Bfoc
C7orf73	1.37486e-10	0.315571	0.25	0.096	4.14094e-06	Bfoc
PPM1K	1.39341e-10	0.35774	0.552	0.288	4.1968e-06	Bfoc
MED13L	1.47599e-10	0.30272	0.25	0.095	4.44553e-06	Bfoc
HDLBP	1.47644e-10	0.317223	0.355	0.155	4.4469e-06	Bfoc
DYNLL1	1.48696e-10	0.358034	0.762	0.442	4.47857e-06	Bfoc
BNIP2	1.53933e-10	0.271731	0.343	0.146	4.6363e-06	Bfoc
BLK	1.57181e-10	-1.04201	0.076	0.291	4.73412e-06	Bfoc
APEX1	1.59784e-10	0.337311	0.517	0.258	4.81252e-06	Bfoc
CCNL1	1.71628e-10	0.458947	0.709	0.409	5.16926e-06	Bfoc
HNRNPA1	1.91323e-10	0.374968	0.948	0.785	5.76246e-06	Bfoc
NDUFA2	2.08545e-10	0.309961	0.57	0.29	6.28115e-06	Bfoc
SNRPE	2.1194e-10	0.358025	0.512	0.258	6.38341e-06	Bfoc
HNRNPA3	2.15299e-10	0.391191	0.738	0.446	6.48458e-06	Bfoc
HNRNPAB	2.26229e-10	0.343519	0.401	0.184	6.8138e-06	Bfoc
FAM49B	2.33806e-10	0.251917	0.61	0.31	7.04202e-06	Bfoc
IL2RG	2.54933e-10	0.41078	0.512	0.256	7.67832e-06	Bfoc
MAT2A	2.58714e-10	0.253792	0.302	0.123	7.79219e-06	Bfoc
RBBP6	2.63773e-10	0.255612	0.419	0.192	7.94458e-06	Bfoc
AHCY	2.70209e-10	0.280353	0.25	0.095	8.13843e-06	Bfoc
PGAM1	2.76504e-10	0.308075	0.517	0.254	8.32802e-06	Bfoc
MTDH	2.84851e-10	0.396396	0.721	0.427	8.57942e-06	Bfoc
RBM3	2.94885e-10	0.453975	0.744	0.455	8.88163e-06	Bfoc
CLTB	3.18745e-10	0.282964	0.343	0.15	9.60027e-06	Bfoc
PRDX6	3.22082e-10	0.409856	0.564	0.312	9.70077e-06	Bfoc
BASP1	3.33284e-10	-1.06501	0.116	0.333	1.00382e-05	Bfoc
BORCS7	4.60301e-10	0.299028	0.279	0.113	1.38638e-05	Bfoc
PAFAH1B2	4.62813e-10	0.361556	0.256	0.102	1.39395e-05	Bfoc
YME1L1	4.64384e-10	0.305188	0.424	0.204	1.39868e-05	Bfoc
ATP6AP2	5.14302e-10	0.266667	0.355	0.159	1.54903e-05	Bfoc
TCOF1	5.22711e-10	0.409387	0.337	0.146	1.57435e-05	Bfoc
NAMPT	5.59983e-10	0.452638	0.349	0.163	1.68661e-05	Bfoc
ATP5G1	5.60084e-10	0.324728	0.36	0.162	1.68692e-05	Bfoc
NOP53	5.74254e-10	-1.26262	0.122	0.331	1.72959e-05	Bfoc
ORAI2	5.88605e-10	-1.01368	0.099	0.3	1.77282e-05	Bfoc
FAM96B	5.91957e-10	0.324233	0.558	0.29	1.78292e-05	Bfoc
YWHAE	6.00251e-10	0.361421	0.558	0.291	1.80789e-05	Bfoc
LSM5	6.22146e-10	0.351467	0.5	0.252	1.87384e-05	Bfoc
PRPF38B	6.27216e-10	0.284564	0.523	0.267	1.88911e-05	Bfoc
ARHGAP24	6.61858e-10	-0.996646	0.052	0.254	1.99345e-05	Bfoc
UBC	6.64831e-10	0.535011	0.965	0.796	2.00241e-05	Bfoc
LDHB	7.03458e-10	0.356448	0.715	0.413	2.11875e-05	Bfoc
PPP2CA	7.42117e-10	0.351965	0.419	0.202	2.23518e-05	Bfoc
IGHA1	7.47998e-10	-3.91288	0.523	0.616	2.2529e-05	Bfoc
SLC25A5	7.51358e-10	0.356875	0.808	0.488	2.26302e-05	Bfoc
GNB2L1	7.93807e-10	0.360532	0.831	0.45	2.39087e-05	Bfoc
SUMO2	8.4779e-10	0.407531	0.89	0.627	2.55346e-05	Bfoc
ATP5F1E	9.18271e-10	-0.837164	0.128	0.39	2.76574e-05	Bfoc
YBX1	9.84631e-10	0.357252	0.942	0.734	2.96561e-05	Bfoc
RALGAPA1	1.16803e-09	0.294689	0.273	0.111	3.518e-05	Bfoc
SNX3	1.17307e-09	0.353804	0.843	0.525	3.53317e-05	Bfoc
PTPRC	1.35124e-09	-1.01447	0.395	0.535	4.06981e-05	Bfoc
SVIP	1.40813e-09	0.26686	0.366	0.166	4.24115e-05	Bfoc
EIF6	1.49085e-09	0.297722	0.436	0.21	4.49029e-05	Bfoc
ARF5	1.55675e-09	0.279992	0.43	0.21	4.68878e-05	Bfoc
TM9SF2	1.56602e-09	0.282278	0.36	0.165	4.71671e-05	Bfoc
RAC2	1.58988e-09	-0.83557	0.552	0.627	4.78855e-05	Bfoc
NFATC2IP	1.67476e-09	0.253231	0.262	0.105	5.04421e-05	Bfoc
PTPN2	1.79143e-09	0.343528	0.401	0.191	5.39561e-05	Bfoc
PIN1	1.8686e-09	0.318708	0.331	0.15	5.62803e-05	Bfoc
YTHDF2	2.04237e-09	0.269862	0.366	0.17	6.1514e-05	Bfoc
ZNF428	2.08562e-09	0.296021	0.308	0.135	6.28168e-05	Bfoc
CLECL1	2.19183e-09	0.406258	0.355	0.166	6.60156e-05	Bfoc
TRAPPC1	2.39173e-09	0.325654	0.599	0.338	7.20366e-05	Bfoc
IGHG4	2.47208e-09	-1.66851	0.39	0.181	7.44565e-05	Bfoc
IFITM1	2.69159e-09	-1.0319	0.058	0.25	8.1068e-05	Bfoc
JMJD6	2.70167e-09	0.252653	0.256	0.103	8.13716e-05	Bfoc
DYNLT1	2.73314e-09	0.309048	0.331	0.152	8.23195e-05	Bfoc
NUDT22	2.73447e-09	0.281067	0.32	0.141	8.23596e-05	Bfoc
TGFB1	2.78369e-09	0.270451	0.465	0.23	8.38419e-05	Bfoc
PPM1G	2.91029e-09	0.343511	0.384	0.187	8.76551e-05	Bfoc
UBE2A	3.46354e-09	0.316672	0.419	0.207	0.000104318	Bfoc
PPP1CB	3.81681e-09	0.340792	0.483	0.256	0.000114958	Bfoc
LDHA	3.8413e-09	0.632743	0.587	0.336	0.000115696	Bfoc
ZC3H15	3.86732e-09	0.26318	0.5	0.258	0.00011648	Bfoc
ICAM3	4.12063e-09	-0.90958	0.163	0.342	0.000124109	Bfoc
MAP4K4	4.15642e-09	0.262792	0.378	0.178	0.000125187	Bfoc
SNRPD1	4.24985e-09	0.285578	0.483	0.245	0.000128001	Bfoc
CD40	4.3341e-09	-0.965063	0.093	0.28	0.000130539	Bfoc
ATP5D	4.38597e-09	0.328179	0.547	0.287	0.000132101	Bfoc
CSNK2B	5.10969e-09	0.280168	0.459	0.234	0.000153899	Bfoc
TDG	5.13482e-09	0.336834	0.308	0.138	0.000154656	Bfoc
MORF4L1	5.63215e-09	0.298691	0.703	0.404	0.000169635	Bfoc
ZNHIT1	5.73869e-09	0.295506	0.453	0.226	0.000172844	Bfoc
NDUFB1	6.41722e-09	0.339554	0.564	0.314	0.00019328	Bfoc
RHOA	6.53372e-09	0.378596	0.814	0.564	0.000196789	Bfoc
SBDS	6.55022e-09	0.356345	0.442	0.226	0.000197286	Bfoc
LMAN2	6.80898e-09	0.269202	0.506	0.258	0.00020508	Bfoc
NHP2	7.14293e-09	0.305055	0.483	0.249	0.000215138	Bfoc
BIRC3	7.16243e-09	-1.08623	0.18	0.378	0.000215725	Bfoc
PSMD14	7.23117e-09	0.256399	0.267	0.113	0.000217796	Bfoc
SYNGR2	7.40147e-09	0.406748	0.703	0.441	0.000222925	Bfoc
OST4	7.68239e-09	0.412135	0.919	0.669	0.000231386	Bfoc
PARP1	8.25434e-09	-0.907586	0.157	0.336	0.000248612	Bfoc
NSMCE3	8.7719e-09	0.354032	0.343	0.163	0.000264201	Bfoc
MINOS1	8.94972e-09	0.327075	0.488	0.256	0.000269557	Bfoc
EIF2S2	9.08579e-09	0.338247	0.535	0.293	0.000273655	Bfoc
ENSA	9.22437e-09	0.330833	0.535	0.296	0.000277829	Bfoc
CFLAR	9.26395e-09	0.506182	0.465	0.248	0.000279021	Bfoc
TWF2	9.26797e-09	0.259315	0.302	0.133	0.000279142	Bfoc
MRPS6	9.55457e-09	0.428082	0.419	0.216	0.000287774	Bfoc
EFHD2	1.14027e-08	0.314458	0.256	0.11	0.000343439	Bfoc
SMG1	1.28085e-08	0.27308	0.36	0.17	0.000385779	Bfoc
CTSS	1.28742e-08	0.334872	0.715	0.438	0.000387759	Bfoc
GHITM	1.38702e-08	0.325622	0.529	0.287	0.000417755	Bfoc
FAM118A	1.39671e-08	0.446976	0.285	0.13	0.000420676	Bfoc
CD82	1.45126e-08	-0.870682	0.081	0.264	0.000437106	Bfoc
DAD1	1.47366e-08	0.306829	0.657	0.378	0.000443852	Bfoc
DNAJB6	1.52631e-08	0.329906	0.529	0.29	0.00045971	Bfoc
PSMB6	1.64056e-08	0.324652	0.517	0.285	0.000494119	Bfoc
HSD17B12	1.65945e-08	0.31655	0.256	0.11	0.000499809	Bfoc
NR4A2	1.68678e-08	0.3419	0.61	0.368	0.000508042	Bfoc
TBCA	1.81917e-08	0.314711	0.709	0.419	0.000547916	Bfoc
IGHA2	1.9367e-08	-4.00737	0.227	0.398	0.000583315	Bfoc
TMEM248	1.97098e-08	0.273603	0.355	0.168	0.00059364	Bfoc
NCOA3	2.02136e-08	-0.82528	0.076	0.258	0.000608813	Bfoc
MLEC	2.32935e-08	0.256137	0.326	0.153	0.000701576	Bfoc
DDOST	2.38891e-08	0.280418	0.39	0.196	0.000719517	Bfoc
CHCHD10	2.48828e-08	-0.884	0.442	0.529	0.000749445	Bfoc
PPP1CA	2.66366e-08	0.290976	0.605	0.336	0.000802269	Bfoc
TMSB4X	2.80571e-08	0.370425	1	0.986	0.000845053	Bfoc
TMCO1	3.1606e-08	0.300959	0.436	0.224	0.000951943	Bfoc
EIF5	3.24604e-08	0.31493	0.709	0.419	0.000977674	Bfoc
PRDX5	3.30106e-08	0.373704	0.68	0.389	0.000994245	Bfoc
DDT	3.34477e-08	0.259683	0.57	0.309	0.00100741	Bfoc
CYCS	3.54167e-08	0.457469	0.709	0.462	0.00106672	Bfoc
TCEB1	3.7504e-08	0.269062	0.331	0.158	0.00112958	Bfoc
SLC2A3	4.4411e-08	-1.09107	0.215	0.379	0.00133761	Bfoc
GLG1	4.53104e-08	0.310444	0.308	0.146	0.0013647	Bfoc
PSMA3	4.54657e-08	0.288309	0.413	0.214	0.00136938	Bfoc
LAMTOR2	5.49162e-08	0.268227	0.349	0.173	0.00165402	Bfoc
VMP1	5.60779e-08	0.73082	0.349	0.181	0.00168901	Bfoc
ATP5MG	5.95611e-08	-0.910059	0.128	0.335	0.00179392	Bfoc
EIF4G2	6.04087e-08	0.314583	0.686	0.408	0.00181945	Bfoc
MMADHC	6.11876e-08	0.263323	0.355	0.174	0.00184291	Bfoc
BAX	6.19568e-08	0.295638	0.483	0.257	0.00186608	Bfoc
SP100	6.43164e-08	-0.915512	0.221	0.378	0.00193714	Bfoc
BRK1	7.22902e-08	0.353481	0.703	0.424	0.00217731	Bfoc
MOB1A	7.26304e-08	0.350283	0.599	0.346	0.00218756	Bfoc
RALY	7.41071e-08	0.292405	0.436	0.229	0.00223203	Bfoc
ST6GAL1	7.52647e-08	-0.796827	0.081	0.254	0.0022669	Bfoc
COX6B1	7.60768e-08	0.31306	0.855	0.563	0.00229136	Bfoc
TUBA1B	7.74769e-08	0.433214	0.657	0.423	0.00233353	Bfoc
ACADVL	9.63319e-08	0.25197	0.372	0.185	0.00290142	Bfoc
PFDN5	9.93208e-08	-0.482788	0.942	0.89	0.00299144	Bfoc
PPP1R10	1.02805e-07	0.290321	0.36	0.181	0.00309638	Bfoc
OFD1	1.04765e-07	0.470643	0.43	0.235	0.00315543	Bfoc
H2AFZ	1.0486e-07	0.295556	0.733	0.475	0.00315828	Bfoc
TMBIM6	1.10781e-07	0.322728	0.791	0.552	0.0033366	Bfoc
UBE2E3	1.19108e-07	0.296091	0.267	0.124	0.0035874	Bfoc
HSP90AA1	1.29321e-07	1.03063	0.913	0.738	0.00389502	Bfoc
COX6A1	1.43183e-07	0.3252	0.82	0.544	0.00431254	Bfoc
FCRLA	1.67395e-07	-0.894978	0.099	0.262	0.00504177	Bfoc
RP11-138A9.2	1.74804e-07	0.26352	0.256	0.115	0.00526491	Bfoc
SNRPB	1.88341e-07	0.272024	0.686	0.404	0.00567263	Bfoc
ZFP36L2	1.88939e-07	-0.70561	0.587	0.688	0.00569064	Bfoc
EIF3A	1.92428e-07	0.264703	0.5	0.275	0.00579573	Bfoc
ST8SIA4	2.11785e-07	0.297214	0.279	0.133	0.00637876	Bfoc
NDUFS6	2.22734e-07	0.271238	0.471	0.258	0.00670853	Bfoc
LY9	2.32778e-07	-1.03751	0.198	0.351	0.00701103	Bfoc
ACTR2	2.43362e-07	0.278966	0.581	0.338	0.00732981	Bfoc
SKIL	2.51376e-07	0.263436	0.529	0.302	0.00757119	Bfoc
EMP3	2.53205e-07	0.471528	0.645	0.415	0.00762627	Bfoc
HNRNPU	3.04199e-07	0.381387	0.616	0.399	0.00916216	Bfoc
TAGAP	3.12568e-07	-0.901264	0.14	0.297	0.00941425	Bfoc
DDIT4	4.08237e-07	0.352551	0.593	0.378	0.0122957	Bfoc
COMMD6	4.21891e-07	0.347973	0.901	0.708	0.0127069	Bfoc
DDX3X	4.23676e-07	0.304136	0.645	0.41	0.0127607	Bfoc
USP15	4.67287e-07	0.257921	0.39	0.206	0.0140742	Bfoc
YPEL3	5.76569e-07	-0.775923	0.14	0.294	0.0173657	Bfoc
RABAC1	6.33974e-07	0.250306	0.593	0.341	0.0190947	Bfoc
RBM39	6.64147e-07	0.251505	0.89	0.572	0.0200035	Bfoc
PLEKHO1	6.86151e-07	0.413876	0.308	0.16	0.0206662	Bfoc
PSMB4	7.17231e-07	0.26748	0.36	0.192	0.0216023	Bfoc
ARF1	7.27423e-07	0.318173	0.64	0.416	0.0219093	Bfoc
SNRPG	9.23578e-07	0.282314	0.64	0.401	0.0278173	Bfoc
DDX18	9.58109e-07	0.432013	0.488	0.301	0.0288573	Bfoc
TAGLN2	1.11336e-06	0.258557	0.814	0.568	0.0335334	Bfoc
S100A10	1.50931e-06	0.72817	0.564	0.356	0.045459	Bfoc
APRT	1.53688e-06	0.286442	0.715	0.46	0.0462892	Bfoc
TUBA4A	1.54582e-06	-0.721711	0.14	0.289	0.0465586	Bfoc
ALDOA	1.68631e-06	0.337341	0.651	0.414	0.0507901	Bfoc
SOD2	1.84315e-06	0.397233	0.372	0.202	0.0555138	Bfoc
SLC38A2	1.92853e-06	0.347975	0.378	0.214	0.0580855	Bfoc
NOP58	2.04691e-06	0.283895	0.407	0.227	0.0616509	Bfoc
SQSTM1	2.07966e-06	0.462235	0.57	0.373	0.0626372	Bfoc
PDLIM1	2.22294e-06	-0.684406	0.157	0.305	0.0669527	Bfoc
IGHM	2.28737e-06	-2.74357	0.308	0.403	0.0688933	Bfoc
GNAS	2.85738e-06	0.327807	0.767	0.516	0.0860613	Bfoc
GPBP1	3.14825e-06	0.307638	0.587	0.369	0.0948221	Bfoc
RGS19	3.34563e-06	-0.74605	0.145	0.283	0.100767	Bfoc
TOR3A	3.50467e-06	0.285839	0.343	0.189	0.105557	Bfoc
ARHGDIA	4.22992e-06	0.250061	0.506	0.3	0.127401	Bfoc
ACAP1	4.84779e-06	-0.790233	0.233	0.358	0.146011	Bfoc
HLA-DPB1	5.03643e-06	0.29388	0.988	0.811	0.151692	Bfoc
LSP1	5.11858e-06	0.311553	0.733	0.525	0.154166	Bfoc
EIF1AX	5.28992e-06	0.294734	0.576	0.361	0.159327	Bfoc
SYPL1	5.66127e-06	-0.79588	0.209	0.332	0.170512	Bfoc
MRPL20	5.66794e-06	0.284332	0.413	0.242	0.170713	Bfoc
DOCK8	5.68508e-06	-0.704255	0.128	0.269	0.171229	Bfoc
OGT	6.33531e-06	0.279785	0.337	0.186	0.190813	Bfoc
ATP2B1	6.77475e-06	-0.692392	0.157	0.3	0.204049	Bfoc
TCL1A	7.41256e-06	0.50602	0.349	0.197	0.223259	Bfoc
DUSP1	7.73308e-06	-1.13933	0.709	0.695	0.232913	Bfoc
TPM3	7.90407e-06	0.276081	0.669	0.45	0.238063	Bfoc
SERP1	1.02704e-05	0.254771	0.901	0.706	0.309334	Bfoc
KIAA1551	1.05832e-05	-0.793996	0.14	0.268	0.318755	Bfoc
EDF1	1.17472e-05	0.291979	0.837	0.586	0.353814	Bfoc
TAF1D	1.34194e-05	-0.770506	0.32	0.414	0.40418	Bfoc
ATM	1.52097e-05	-0.774319	0.151	0.277	0.458102	Bfoc
PRDM2	1.71061e-05	-0.764686	0.145	0.266	0.515219	Bfoc
TNFAIP8	2.10679e-05	-0.613093	0.203	0.333	0.634544	Bfoc
CD53	2.50942e-05	-0.691066	0.599	0.597	0.755813	Bfoc
IGHG3	2.89558e-05	-2.41799	0.372	0.211	0.87212	Bfoc
HSPB1	3.50317e-05	0.538706	0.436	0.272	1	Bfoc
NFKBID	3.59224e-05	0.275888	0.326	0.178	1	Bfoc
MPHOSPH8	4.23537e-05	-0.625019	0.215	0.328	1	Bfoc
MEF2C	4.79132e-05	-0.710825	0.459	0.52	1	Bfoc
PPP1R15A	5.91456e-05	0.497	0.814	0.567	1	Bfoc
RBM17	7.80881e-05	0.263296	0.384	0.239	1	Bfoc
ZFAS1	7.88268e-05	-0.655431	0.715	0.661	1	Bfoc
HSPA1A	8.40889e-05	1.67062	0.488	0.364	1	Bfoc
TMEM243	8.72212e-05	-0.732003	0.314	0.387	1	Bfoc
SMARCB1	9.0086e-05	-0.696133	0.25	0.354	1	Bfoc
SMIM14	9.5493e-05	-0.919437	0.413	0.456	1	Bfoc
LSM7	9.90875e-05	-0.641975	0.477	0.514	1	Bfoc
HSPE1	0.000100603	0.43785	0.75	0.537	1	Bfoc
TOMM7	0.000103458	-0.52324	0.837	0.768	1	Bfoc
MYCBP2	0.000143904	-0.626421	0.221	0.327	1	Bfoc
CD81	0.000166542	-0.674771	0.169	0.276	1	Bfoc
CORO1A	0.000202186	-0.526258	0.628	0.646	1	Bfoc
TCEA1	0.000206966	-0.630453	0.337	0.414	1	Bfoc
PTPN6	0.000216888	-0.711617	0.227	0.32	1	Bfoc
IL16	0.00022503	-0.590896	0.163	0.27	1	Bfoc
HLA-DPA1	0.000228418	0.288215	0.988	0.842	1	Bfoc
SEPTIN7	0.000245098	-0.693751	0.453	0.478	1	Bfoc
GYPC	0.000280975	-0.536023	0.233	0.343	1	Bfoc
RHOB	0.000298147	-0.909472	0.151	0.25	1	Bfoc
HLA-DRA	0.000337527	0.29866	1	0.877	1	Bfoc
KMT2E	0.000362122	-0.573241	0.436	0.482	1	Bfoc
DRAM2	0.000396858	-0.653775	0.25	0.331	1	Bfoc
MIF	0.000432024	-0.707753	0.529	0.522	1	Bfoc
ISG20	0.000557079	-0.604943	0.517	0.539	1	Bfoc
IGLC3	0.000710032	-3.08608	0.256	0.334	1	Bfoc
CSK	0.000722624	-0.611033	0.163	0.255	1	Bfoc
GABARAP	0.000902395	-0.658362	0.279	0.355	1	Bfoc
JAK1	0.000940326	-0.622291	0.349	0.406	1	Bfoc
CD44	0.00103633	-0.586481	0.453	0.481	1	Bfoc
PPDPF	0.00124263	-0.719485	0.552	0.546	1	Bfoc
EIF4A2	0.0012926	-0.54834	0.581	0.576	1	Bfoc
MBD4	0.00179468	-0.629736	0.221	0.295	1	Bfoc
CNBP	0.00189222	-0.500384	0.529	0.529	1	Bfoc
CSTB	0.00218128	-0.549272	0.215	0.296	1	Bfoc
PRDX2	0.00221382	-0.506873	0.186	0.267	1	Bfoc
SMDT1	0.0022625	-0.515303	0.517	0.514	1	Bfoc
INPP5D	0.00271065	-0.583906	0.198	0.276	1	Bfoc
GPSM3	0.00298426	-0.496311	0.512	0.507	1	Bfoc
IGLC2	0.00300018	-1.29495	0.552	0.515	1	Bfoc
DUSP2	0.00386415	-0.739072	0.25	0.328	1	Bfoc
PSMB9	0.00420513	-0.57399	0.465	0.465	1	Bfoc
ANKRD44	0.00548898	-0.605295	0.215	0.281	1	Bfoc
SMAP2	0.00579607	-0.682946	0.343	0.374	1	Bfoc
SEC11C	0.00874636	-0.383854	0.465	0.291	1	Bfoc
IGHG1	0.00936026	-3.87332	0.233	0.278	1	Bfoc
CXCR4	5.95488e-202	1.31305	0.944	0.705	1.79355e-197	Bgc
CD69	8.83903e-191	1.81075	0.818	0.471	2.66223e-186	Bgc
BTG1	2.53276e-144	1.01847	0.966	0.848	7.62841e-140	Bgc
NR4A2	9.38508e-141	1.46784	0.619	0.283	2.82669e-136	Bgc
JUNB	2.65645e-135	1.26685	0.857	0.656	8.00096e-131	Bgc
CD83	7.74279e-118	1.3732	0.716	0.428	2.33205e-113	Bgc
DUSP1	1.05403e-92	1.10115	0.828	0.645	3.17463e-88	Bgc
TSC22D3	7.41899e-89	0.905644	0.868	0.701	2.23453e-84	Bgc
H3F3B	1.45997e-86	0.710576	0.932	0.864	4.3973e-82	Bgc
KLF6	6.12296e-83	1.00127	0.776	0.578	1.84417e-78	Bgc
GPR183	1.35594e-81	0.652022	0.628	0.373	4.08397e-77	Bgc
LY9	6.50818e-69	0.874893	0.515	0.281	1.9602e-64	Bgc
SLC2A3	2.98403e-68	0.93571	0.542	0.309	8.9876e-64	Bgc
MZB1	6.69466e-64	-2.15576	0.1	0.322	2.01636e-59	Bgc
FOSB	1.05751e-61	0.934041	0.609	0.412	3.18513e-57	Bgc
SSR4	3.36168e-58	-1.5389	0.435	0.622	1.01251e-53	Bgc
YPEL5	1.75989e-57	0.930434	0.644	0.467	5.30061e-53	Bgc
EIF1	1.03647e-56	0.504658	0.947	0.94	3.12173e-52	Bgc
KLF2	5.6508e-56	0.929926	0.636	0.45	1.70196e-51	Bgc
DERL3	6.47465e-52	-1.22303	0.091	0.286	1.9501e-47	Bgc
FKBP2	9.20948e-51	-0.956965	0.144	0.348	2.7738e-46	Bgc
XBP1	3.74288e-48	-1.44183	0.144	0.336	1.12732e-43	Bgc
ZFP36L2	6.47158e-47	0.724601	0.763	0.655	1.94917e-42	Bgc
SAT1	7.48507e-47	0.66059	0.777	0.659	2.25443e-42	Bgc
JUN	7.70146e-47	0.785986	0.761	0.622	2.3196e-42	Bgc
SEC61B	1.90317e-46	-1.0026	0.32	0.505	5.73216e-42	Bgc
NR4A1	4.29828e-46	1.22142	0.481	0.312	1.2946e-41	Bgc
MYDGF	4.49319e-46	-0.887332	0.138	0.329	1.35331e-41	Bgc
SEC11C	1.28433e-45	-1.14528	0.164	0.347	3.86827e-41	Bgc
MALAT1	4.64186e-45	0.576092	1	0.995	1.39808e-40	Bgc
HSP90B1	4.6422e-44	-1.46897	0.272	0.447	1.39818e-39	Bgc
PNRC1	4.76475e-44	0.553056	0.765	0.662	1.43509e-39	Bgc
COX5A	4.83463e-41	-0.580665	0.224	0.426	1.45614e-36	Bgc
CD55	5.81588e-41	0.725569	0.559	0.394	1.75168e-36	Bgc
GSTP1	9.62129e-41	-0.768625	0.231	0.423	2.89783e-36	Bgc
PPIB	1.89934e-40	-1.0048	0.293	0.477	5.72062e-36	Bgc
DDX5	3.64105e-40	0.542017	0.818	0.754	1.09665e-35	Bgc
SSR3	6.69234e-40	-0.835455	0.17	0.348	2.01567e-35	Bgc
PPP1R15A	8.28803e-40	0.623891	0.674	0.538	2.49627e-35	Bgc
OSTC	1.28913e-39	-0.599958	0.133	0.316	3.88272e-35	Bgc
ZNF331	6.04938e-39	0.920253	0.377	0.218	1.82201e-34	Bgc
REL	3.66179e-38	0.591224	0.607	0.432	1.10289e-33	Bgc
UBE2J1	6.60034e-38	-0.635228	0.172	0.358	1.98796e-33	Bgc
HLA-A	7.93799e-38	0.370472	0.933	0.896	2.39084e-33	Bgc
SPCS3	9.74926e-38	-0.685741	0.128	0.299	2.93638e-33	Bgc
HM13	1.03849e-37	-0.572542	0.089	0.254	3.12784e-33	Bgc
EEF1A1	1.43536e-37	0.325336	0.991	0.996	4.32315e-33	Bgc
KDM6B	1.46774e-37	0.66756	0.358	0.197	4.42069e-33	Bgc
COPE	9.81622e-36	-0.56561	0.244	0.426	2.95655e-31	Bgc
SEC61G	2.58222e-35	-0.644895	0.272	0.445	7.7774e-31	Bgc
SRSF7	2.85774e-35	0.610841	0.646	0.528	8.60723e-31	Bgc
VPREB3	6.4704e-35	0.395152	0.692	0.478	1.94882e-30	Bgc
DUSP2	2.80273e-34	1.05633	0.429	0.285	8.44153e-30	Bgc
P4HB	3.21216e-34	-0.593095	0.14	0.307	9.67471e-30	Bgc
AREG	4.08117e-34	0.505247	0.321	0.169	1.22921e-29	Bgc
BANK1	5.46179e-34	0.518147	0.647	0.462	1.64504e-29	Bgc
LMAN1	6.11054e-34	-0.59384	0.106	0.266	1.84043e-29	Bgc
ATP5G3	5.63249e-33	-0.576029	0.14	0.303	1.69645e-28	Bgc
TMEM258	8.37079e-33	-0.532054	0.307	0.486	2.5212e-28	Bgc
CCR7	3.0891e-32	0.650977	0.334	0.185	9.30407e-28	Bgc
RGS2	5.90165e-32	0.724369	0.449	0.301	1.77752e-27	Bgc
ARHGAP24	7.90258e-32	0.621106	0.356	0.206	2.38018e-27	Bgc
UQCRQ	1.86024e-31	-0.495488	0.228	0.402	5.60286e-27	Bgc
NFKBID	2.48993e-31	0.671527	0.28	0.146	7.49943e-27	Bgc
B2M	3.26982e-31	0.332052	0.998	0.996	9.84838e-27	Bgc
SPCS1	5.21224e-31	-0.595482	0.381	0.538	1.56987e-26	Bgc
ATP5J2	1.4956e-30	-0.538222	0.133	0.288	4.50458e-26	Bgc
TNFRSF13B	2.88685e-30	0.585796	0.378	0.232	8.69489e-26	Bgc
PDIA6	4.86973e-30	-0.604043	0.168	0.33	1.46671e-25	Bgc
ITM2C	1.30458e-29	-0.80655	0.125	0.266	3.92927e-25	Bgc
HLA-E	2.74619e-29	0.348065	0.895	0.843	8.27125e-25	Bgc
RPN2	4.09104e-29	-0.527983	0.135	0.283	1.23218e-24	Bgc
HLA-B	5.43862e-29	0.293148	0.956	0.946	1.63806e-24	Bgc
RASGEF1B	8.18999e-29	0.543396	0.275	0.146	2.46674e-24	Bgc
DAD1	1.29961e-28	-0.458543	0.267	0.433	3.91429e-24	Bgc
RABAC1	1.72787e-28	-0.499712	0.23	0.395	5.20418e-24	Bgc
KRTCAP2	1.89947e-28	-0.530413	0.24	0.399	5.72101e-24	Bgc
FUS	1.98207e-28	0.568515	0.578	0.468	5.96979e-24	Bgc
ZFP36	3.11002e-28	0.862896	0.644	0.548	9.36708e-24	Bgc
KDELR2	3.24556e-28	-0.508531	0.138	0.287	9.77531e-24	Bgc
GNG5	5.0337e-28	-0.493135	0.273	0.441	1.5161e-23	Bgc
ERGIC3	1.96454e-27	-0.419872	0.148	0.302	5.91699e-23	Bgc
CANX	2.71593e-27	-0.454376	0.122	0.268	8.18012e-23	Bgc
NDUFB3	2.87771e-27	-0.417106	0.138	0.288	8.66736e-23	Bgc
C14orf2	1.12905e-26	-0.496668	0.14	0.286	3.40059e-22	Bgc
LMAN2	1.33408e-26	-0.431203	0.158	0.308	4.01812e-22	Bgc
TUBA1A	1.41664e-26	0.630382	0.388	0.254	4.26678e-22	Bgc
GYPC	2.41032e-26	-0.459423	0.22	0.384	7.25965e-22	Bgc
NDUFC2	3.83281e-26	-0.369563	0.116	0.26	1.1544e-21	Bgc
NDUFB10	6.30155e-26	-0.40157	0.192	0.35	1.89796e-21	Bgc
NDUFS6	7.89788e-26	-0.418234	0.159	0.306	2.37876e-21	Bgc
AURKAIP1	1.48588e-25	-0.387881	0.195	0.356	4.47532e-21	Bgc
ATPIF1	1.76206e-25	-0.505494	0.129	0.267	5.30715e-21	Bgc
TXN	6.43628e-25	-1.00358	0.202	0.345	1.93854e-20	Bgc
STK4	8.52407e-25	0.564491	0.572	0.474	2.56736e-20	Bgc
MRPL57	2.61784e-24	-0.378123	0.135	0.275	7.88468e-20	Bgc
PARK7	2.72411e-24	-0.438685	0.306	0.469	8.20474e-20	Bgc
ATP5J	3.03292e-24	-0.456779	0.133	0.268	9.13485e-20	Bgc
TRAM1	3.96095e-24	-0.383674	0.165	0.312	1.193e-19	Bgc
ARL4A	4.85759e-24	0.543869	0.282	0.165	1.46306e-19	Bgc
LGALS1	5.77207e-24	-0.649866	0.242	0.391	1.73849e-19	Bgc
COX6B1	1.31363e-23	-0.398558	0.466	0.613	3.95653e-19	Bgc
JUND	1.54264e-23	0.910725	0.618	0.527	4.64629e-19	Bgc
TMED10	1.56991e-23	-0.364234	0.177	0.323	4.72843e-19	Bgc
ZFP36L1	5.33361e-23	0.488867	0.609	0.489	1.60643e-18	Bgc
ZFAS1	8.37796e-23	0.419846	0.711	0.645	2.52336e-18	Bgc
MRPL51	8.60683e-23	-0.37248	0.164	0.309	2.59229e-18	Bgc
LDLRAD4	8.87551e-23	0.303221	0.274	0.153	2.67321e-18	Bgc
CDK2AP2	1.10708e-22	-0.405311	0.124	0.255	3.33441e-18	Bgc
NDUFA1	1.278e-22	-0.369185	0.334	0.49	3.8492e-18	Bgc
PRDX5	1.29963e-22	-0.383569	0.285	0.443	3.91436e-18	Bgc
OST4	1.36491e-22	-0.356624	0.585	0.713	4.11098e-18	Bgc
ATP5I	4.73928e-22	-0.461996	0.165	0.295	1.42742e-17	Bgc
ANAPC11	6.56911e-22	-0.36303	0.163	0.301	1.97855e-17	Bgc
ZNHIT1	9.61419e-22	-0.310814	0.135	0.271	2.8957e-17	Bgc
SF1	1.01486e-21	0.501214	0.584	0.496	3.05664e-17	Bgc
S100A11	1.47805e-21	-0.352797	0.201	0.348	4.45172e-17	Bgc
TCEB2	2.11004e-21	-0.458341	0.198	0.331	6.35522e-17	Bgc
CSTB	2.47214e-21	-0.394114	0.19	0.332	7.44585e-17	Bgc
NDUFB7	2.8561e-21	-0.34519	0.201	0.348	8.6023e-17	Bgc
FOS	3.29141e-21	0.712567	0.654	0.573	9.91341e-17	Bgc
DNAJA1	3.55435e-21	0.69068	0.499	0.409	1.07053e-16	Bgc
SPCS2	7.37613e-21	-0.379734	0.359	0.496	2.22162e-16	Bgc
BCL2A1	1.86583e-20	0.584234	0.352	0.239	5.61968e-16	Bgc
TMED9	2.14291e-20	-0.330627	0.172	0.309	6.45423e-16	Bgc
ROMO1	2.40454e-20	-0.366739	0.185	0.323	7.24223e-16	Bgc
FCMR	3.61799e-20	0.438182	0.434	0.301	1.0897e-15	Bgc
TECR	3.89594e-20	-0.332641	0.14	0.267	1.17342e-15	Bgc
PSME2	5.63345e-20	-0.413062	0.284	0.426	1.69674e-15	Bgc
UQCR10	6.67375e-20	-0.36813	0.319	0.466	2.01007e-15	Bgc
BSG	8.27188e-20	-0.27776	0.172	0.31	2.49141e-15	Bgc
PSMB6	1.05379e-19	-0.35163	0.195	0.331	3.1739e-15	Bgc
NDUFAB1	1.48596e-19	-0.304399	0.154	0.284	4.47555e-15	Bgc
SKIL	1.87977e-19	0.477796	0.389	0.279	5.66166e-15	Bgc
USMG5	1.98276e-19	-0.418712	0.153	0.274	5.97189e-15	Bgc
VAMP8	3.14398e-19	-0.377175	0.249	0.39	9.46935e-15	Bgc
PABPC1	4.08801e-19	0.296306	0.821	0.8	1.23127e-14	Bgc
HSP90AB1	6.28779e-19	0.477778	0.77	0.753	1.89382e-14	Bgc
IFI27L2	6.79841e-19	-0.306792	0.131	0.253	2.04761e-14	Bgc
PHPT1	9.15758e-19	-0.306512	0.142	0.265	2.75817e-14	Bgc
NPC2	1.94477e-18	-0.382313	0.221	0.353	5.85745e-14	Bgc
PSAP	2.14351e-18	-0.372142	0.248	0.379	6.45604e-14	Bgc
PDIA3	2.17189e-18	-0.312402	0.252	0.39	6.54151e-14	Bgc
DBI	2.17255e-18	-0.44729	0.303	0.444	6.54351e-14	Bgc
BST2	2.92975e-18	-0.332918	0.231	0.368	8.82412e-14	Bgc
KDELR1	3.18832e-18	-0.377104	0.142	0.257	9.6029e-14	Bgc
GPX1	3.24571e-18	-0.510138	0.183	0.31	9.77575e-14	Bgc
NPM1	4.7194e-18	0.25459	0.827	0.807	1.42144e-13	Bgc
GAPDH	5.36304e-18	-0.572408	0.744	0.826	1.61529e-13	Bgc
CHMP2A	5.41795e-18	-0.2937	0.131	0.25	1.63183e-13	Bgc
TMED2	5.4808e-18	-0.322845	0.166	0.291	1.65076e-13	Bgc
EZR	7.35884e-18	0.442866	0.65	0.584	2.21641e-13	Bgc
PSMB2	8.88118e-18	-0.283737	0.141	0.263	2.67492e-13	Bgc
TMSB10	9.68497e-18	-0.38068	0.924	0.961	2.91702e-13	Bgc
CREM	1.00202e-17	0.45627	0.386	0.271	3.01799e-13	Bgc
NDUFB11	1.11542e-17	-0.319448	0.401	0.539	3.35955e-13	Bgc
COX6A1	1.2492e-17	-0.298081	0.451	0.593	3.76247e-13	Bgc
COX6C	2.16241e-17	-0.317468	0.439	0.567	6.51298e-13	Bgc
TSPO	2.19786e-17	-0.319092	0.14	0.256	6.61973e-13	Bgc
ACTG1	2.22746e-17	-0.619521	0.752	0.835	6.70889e-13	Bgc
VPS37B	2.33699e-17	0.546675	0.277	0.183	7.03879e-13	Bgc
MRPL52	2.47079e-17	-0.281812	0.187	0.315	7.44178e-13	Bgc
PRELID1	3.24909e-17	-0.325099	0.252	0.392	9.78592e-13	Bgc
SUB1	3.89995e-17	-0.515951	0.517	0.609	1.17463e-12	Bgc
FTH1	4.05233e-17	0.256833	0.958	0.968	1.22052e-12	Bgc
NDUFA6	4.30837e-17	-0.270726	0.14	0.257	1.29764e-12	Bgc
ATP5L	4.62072e-17	-0.591434	0.324	0.441	1.39172e-12	Bgc
NDUFA12	5.34051e-17	-0.294581	0.159	0.278	1.60851e-12	Bgc
GUK1	6.06847e-17	-0.304007	0.327	0.468	1.82776e-12	Bgc
PSMB3	6.1728e-17	-0.310861	0.253	0.386	1.85918e-12	Bgc
HSPB1	8.07309e-17	-0.809728	0.194	0.309	2.43153e-12	Bgc
ARPC5	1.04967e-16	-0.323569	0.249	0.38	3.16152e-12	Bgc
SARAF	1.09303e-16	0.417821	0.666	0.612	3.29211e-12	Bgc
REEP5	1.27591e-16	-0.274192	0.239	0.373	3.8429e-12	Bgc
RBX1	1.47363e-16	-0.278034	0.233	0.367	4.43842e-12	Bgc
SNRPE	2.00214e-16	-0.29099	0.177	0.301	6.03025e-12	Bgc
TXNIP	2.19031e-16	0.475527	0.674	0.611	6.597e-12	Bgc
PFN1	2.48918e-16	-0.394895	0.773	0.847	7.49715e-12	Bgc
PSMD8	2.4976e-16	-0.326211	0.223	0.345	7.52251e-12	Bgc
MYL6	3.47022e-16	-0.322371	0.708	0.786	1.0452e-11	Bgc
PPA1	4.04204e-16	-0.337666	0.187	0.303	1.21742e-11	Bgc
COX8A	5.31534e-16	-0.304237	0.348	0.484	1.60093e-11	Bgc
COX7A2	5.75647e-16	-0.290962	0.469	0.585	1.73379e-11	Bgc
TMEM256	7.19661e-16	-0.321643	0.187	0.307	2.16755e-11	Bgc
ATP5B	7.4414e-16	-0.297278	0.154	0.266	2.24127e-11	Bgc
PSMB1	7.98533e-16	-0.289732	0.295	0.429	2.4051e-11	Bgc
NAA38	1.21555e-15	-0.286533	0.157	0.268	3.66111e-11	Bgc
SH3BGRL3	1.33991e-15	-0.33434	0.609	0.721	4.03568e-11	Bgc
SERF2	1.3598e-15	-0.44077	0.849	0.901	4.09559e-11	Bgc
NDUFA11	1.9518e-15	-0.275291	0.227	0.351	5.87862e-11	Bgc
PSMA7	2.71922e-15	-0.304883	0.354	0.485	8.19003e-11	Bgc
NDUFB8	3.36498e-15	-0.251656	0.18	0.297	1.0135e-10	Bgc
NDUFA2	3.70362e-15	-0.266642	0.21	0.333	1.11549e-10	Bgc
CD63	4.10638e-15	-0.256336	0.202	0.322	1.2368e-10	Bgc
PMAIP1	5.06175e-15	0.492022	0.344	0.246	1.52455e-10	Bgc
YWHAZ	5.41022e-15	0.365582	0.641	0.592	1.6295e-10	Bgc
DNAJC4	6.38586e-15	-0.285238	0.155	0.262	1.92336e-10	Bgc
C11orf31	7.96139e-15	-0.282542	0.195	0.313	2.39789e-10	Bgc
PET100	1.14378e-14	-0.266112	0.184	0.299	3.44494e-10	Bgc
UBL5	1.29337e-14	-0.31753	0.452	0.567	3.8955e-10	Bgc
NDUFB1	1.41382e-14	-0.279441	0.233	0.357	4.25829e-10	Bgc
SEPTIN7	1.98442e-14	0.383584	0.537	0.454	5.97686e-10	Bgc
AUP1	3.75119e-14	-0.25269	0.178	0.289	1.12982e-09	Bgc
ADAM28	4.28251e-14	0.450916	0.419	0.319	1.28985e-09	Bgc
TNFRSF13C	4.74044e-14	0.401876	0.435	0.333	1.42777e-09	Bgc
MRPS34	5.34253e-14	-0.254188	0.148	0.253	1.60912e-09	Bgc
CHMP1B	6.89316e-14	0.81088	0.28	0.196	2.07615e-09	Bgc
ACAP1	7.33624e-14	0.439392	0.418	0.329	2.2096e-09	Bgc
ATP5O	7.60988e-14	-0.282642	0.182	0.292	2.29202e-09	Bgc
NDUFA3	8.32061e-14	-0.271032	0.28	0.402	2.50608e-09	Bgc
UQCR11	8.7967e-14	-0.263956	0.411	0.54	2.64948e-09	Bgc
RHOH	1.00197e-13	0.47337	0.492	0.412	3.01784e-09	Bgc
H2AFV	1.07269e-13	-0.264954	0.2	0.315	3.23084e-09	Bgc
TALDO1	1.14365e-13	-0.257563	0.174	0.284	3.44455e-09	Bgc
MZT2B	1.48704e-13	-0.32113	0.353	0.479	4.4788e-09	Bgc
ATP5D	1.68563e-13	-0.264114	0.212	0.328	5.07695e-09	Bgc
SRSF5	1.83902e-13	0.409526	0.567	0.507	5.53895e-09	Bgc
CHCHD2	2.15429e-13	-0.315364	0.604	0.698	6.4885e-09	Bgc
CYTIP	2.69153e-13	0.42754	0.581	0.532	8.10662e-09	Bgc
TRAPPC1	2.71762e-13	-0.257693	0.258	0.381	8.1852e-09	Bgc
NDUFA4	2.79369e-13	-0.295769	0.493	0.595	8.41433e-09	Bgc
STK17A	3.37894e-13	0.333462	0.566	0.467	1.0177e-08	Bgc
TAGAP	3.43712e-13	0.454299	0.356	0.267	1.03523e-08	Bgc
MIF	3.83216e-13	-0.408555	0.452	0.55	1.15421e-08	Bgc
IDS	4.41169e-13	0.495312	0.406	0.325	1.32876e-08	Bgc
EIF4A2	5.51654e-13	0.417463	0.612	0.563	1.66153e-08	Bgc
CAPZB	5.6589e-13	-0.282224	0.264	0.38	1.7044e-08	Bgc
C12orf57	6.12528e-13	-0.302792	0.305	0.423	1.84487e-08	Bgc
NDUFB2	6.44107e-13	-0.250689	0.308	0.432	1.93999e-08	Bgc
HMGA1	8.80218e-13	-0.273982	0.205	0.311	2.65113e-08	Bgc
TOP1	9.78143e-13	-0.26201	0.187	0.294	2.94607e-08	Bgc
HSPA5	9.83563e-13	-0.564309	0.269	0.371	2.96239e-08	Bgc
TMEM59	1.28751e-12	-0.268949	0.333	0.448	3.87786e-08	Bgc
INPP5D	1.88212e-12	0.398676	0.336	0.249	5.66877e-08	Bgc
MARCH1	1.91633e-12	0.443578	0.307	0.22	5.7718e-08	Bgc
SAMSN1	2.16041e-12	0.511178	0.282	0.209	6.50693e-08	Bgc
PABPC4	2.47959e-12	-0.296076	0.155	0.252	7.46826e-08	Bgc
GNAS	3.83284e-12	-0.286222	0.439	0.558	1.15441e-07	Bgc
CYCS	5.06655e-12	0.570187	0.51	0.456	1.52599e-07	Bgc
NDUFB4	1.43613e-11	-0.266011	0.297	0.401	4.32547e-07	Bgc
CD48	2.53596e-11	0.285213	0.572	0.485	7.63805e-07	Bgc
DDX3X	2.88417e-11	0.438667	0.46	0.401	8.68684e-07	Bgc
ISG20	3.2457e-11	-0.311573	0.466	0.565	9.77572e-07	Bgc
ALDOA	3.24752e-11	-0.251428	0.34	0.453	9.78119e-07	Bgc
CALR	3.63423e-11	-0.293383	0.389	0.489	1.09459e-06	Bgc
WSB1	5.93594e-11	0.374875	0.424	0.353	1.78785e-06	Bgc
IGHG1	6.7707e-11	-3.5934	0.215	0.3	2.03927e-06	Bgc
FCRLA	1.00179e-10	0.347981	0.317	0.234	3.01729e-06	Bgc
TBCA	1.04639e-10	-0.253188	0.346	0.46	3.15162e-06	Bgc
SP110	1.08537e-10	0.350181	0.314	0.232	3.26903e-06	Bgc
BLK	1.22223e-10	0.318875	0.345	0.26	3.68123e-06	Bgc
KMT2E	1.46139e-10	0.370608	0.523	0.465	4.40156e-06	Bgc
CTSH	1.77676e-10	-0.258637	0.258	0.357	5.35143e-06	Bgc
IER2	1.80803e-10	0.632394	0.535	0.485	5.44559e-06	Bgc
RBM39	2.83019e-10	0.382895	0.604	0.574	8.52425e-06	Bgc
CHD1	2.84273e-10	0.346168	0.26	0.19	8.56202e-06	Bgc
CMTM6	2.88785e-10	0.405937	0.412	0.35	8.69791e-06	Bgc
BCAS2	3.22436e-10	0.46487	0.294	0.226	9.71144e-06	Bgc
BTG2	4.18227e-10	0.312942	0.562	0.494	1.25966e-05	Bgc
SMCHD1	5.94222e-10	0.406789	0.406	0.339	1.78974e-05	Bgc
ALG13	6.11442e-10	0.539256	0.256	0.193	1.8416e-05	Bgc
SEPTIN9	7.90099e-10	0.307563	0.391	0.315	2.3797e-05	Bgc
TRIM22	8.15673e-10	0.331672	0.272	0.199	2.45672e-05	Bgc
CD24	1.00899e-09	0.295281	0.363	0.283	3.03898e-05	Bgc
PHF20	2.07182e-09	0.365608	0.289	0.22	6.24013e-05	Bgc
HLA-DPB1	4.16383e-09	-0.332967	0.892	0.788	0.00012541	Bgc
PRDM2	4.9515e-09	0.34182	0.312	0.243	0.000149134	Bgc
SDCBP	6.5829e-09	0.336591	0.296	0.229	0.00019827	Bgc
TAF1D	6.7994e-09	0.354754	0.453	0.395	0.000204791	Bgc
ARPC2	1.11793e-08	-0.267501	0.617	0.703	0.000336709	Bgc
JCHAIN	1.46308e-08	-3.47266	0.534	0.581	0.000440666	Bgc
ELF1	1.92491e-08	0.31493	0.448	0.391	0.000579763	Bgc
VIM	2.61892e-08	-0.453168	0.499	0.571	0.000788792	Bgc
FOXP1	3.02369e-08	0.382735	0.292	0.228	0.000910705	Bgc
UBB	3.79272e-08	0.253549	0.771	0.773	0.00114233	Bgc
GTF2B	3.80927e-08	0.314101	0.257	0.195	0.00114731	Bgc
HIF1A	5.30419e-08	0.36773	0.274	0.212	0.00159757	Bgc
FAM133B	6.51032e-08	0.359524	0.282	0.224	0.00196084	Bgc
KIAA1551	9.10515e-08	0.329944	0.31	0.246	0.00274238	Bgc
PDE4B	9.95087e-08	0.370433	0.366	0.31	0.0029971	Bgc
RILPL2	1.52624e-07	0.293205	0.271	0.212	0.00459687	Bgc
ATP5E	1.92016e-07	-0.365288	0.401	0.468	0.00578332	Bgc
HNRNPA0	1.988e-07	0.313496	0.403	0.353	0.00598767	Bgc
SP100	2.19928e-07	0.290604	0.411	0.358	0.00662401	Bgc
HSPA8	5.21486e-07	0.326155	0.653	0.649	0.0157066	Bgc
DRAM2	8.22336e-07	0.288103	0.366	0.314	0.0247679	Bgc
DAZAP2	1.21743e-06	0.321049	0.435	0.396	0.0366678	Bgc
ARPC1B	1.47006e-06	-0.268877	0.383	0.455	0.0442769	Bgc
CD44	1.58667e-06	0.27817	0.509	0.469	0.047789	Bgc
HIST1H4C	2.77789e-06	0.306191	0.488	0.447	0.0836672	Bgc
RCSD1	4.07074e-06	0.311182	0.351	0.296	0.122607	Bgc
PDCD4	4.83147e-06	0.280414	0.334	0.283	0.145519	Bgc
ARID5B	5.75723e-06	0.333178	0.376	0.329	0.173402	Bgc
IDI1	8.63284e-06	0.381399	0.291	0.249	0.260013	Bgc
EVL	8.83905e-06	0.297266	0.336	0.283	0.266223	Bgc
RBM8A	1.04062e-05	0.260228	0.466	0.43	0.313425	Bgc
JMJD1C	1.0737e-05	0.309789	0.335	0.29	0.323387	Bgc
CCNL1	1.66331e-05	0.353735	0.439	0.412	0.500972	Bgc
DNAJB6	1.80978e-05	0.332062	0.328	0.286	0.545089	Bgc
RGS1	2.09378e-05	0.507971	0.426	0.393	0.630627	Bgc
TRA2B	2.50468e-05	0.359841	0.405	0.375	0.754385	Bgc
SNHG8	3.30213e-05	0.358446	0.529	0.521	0.994569	Bgc
RSRP1	3.48681e-05	0.279731	0.484	0.461	1	Bgc
DHX36	3.63173e-05	0.28384	0.257	0.215	1	Bgc
EIF4A1	4.14474e-05	0.317493	0.254	0.212	1	Bgc
ANKRD44	5.59165e-05	0.344605	0.311	0.266	1	Bgc
FNBP1	6.09604e-05	0.26996	0.388	0.35	1	Bgc
CDC42SE2	6.71553e-05	0.266229	0.347	0.314	1	Bgc
SBDS	0.00010094	0.277863	0.261	0.223	1	Bgc
SFPQ	0.000110914	0.28612	0.414	0.385	1	Bgc
SCAF11	0.000114182	0.305197	0.384	0.348	1	Bgc
TRA2A	0.000168107	0.34278	0.294	0.259	1	Bgc
ATP5F1D	0.000179637	-0.260393	0.213	0.254	1	Bgc
NFKBIA	0.000236313	0.415291	0.481	0.477	1	Bgc
RSRC2	0.00029086	0.267609	0.374	0.347	1	Bgc
EML4	0.000311776	0.270542	0.284	0.246	1	Bgc
DDX21	0.000330923	0.31004	0.364	0.34	1	Bgc
BRD2	0.000337782	0.289372	0.383	0.357	1	Bgc
STK17B	0.000538467	0.256835	0.463	0.451	1	Bgc
DDX24	0.000586544	0.277809	0.43	0.413	1	Bgc
IGLC3	0.000747578	-1.96952	0.292	0.346	1	Bgc
CELF2	0.00106901	0.293894	0.268	0.237	1	Bgc
EPC1	0.00144353	0.273404	0.301	0.275	1	Bgc
GPBP1	0.00144793	0.260818	0.392	0.37	1	Bgc
ACTB	0.00155451	-0.268376	0.953	0.961	1	Bgc
TNRC6B	0.00157016	0.313893	0.337	0.312	1	Bgc
TMEM154	0.00182721	0.260502	0.252	0.218	1	Bgc
GADD45B	0.00226118	0.336043	0.335	0.316	1	Bgc
VAMP2	0.00228897	0.282097	0.378	0.362	1	Bgc
IGHM	0.00285802	-0.586403	0.432	0.387	1	Bgc
TUBB4B	0.00458951	0.29924	0.286	0.262	1	Bgc
ATP2B1	0.00564271	0.264677	0.311	0.288	1	Bgc
CKS2	0.00612991	0.266331	0.262	0.24	1	Bgc
N4BP2L2	0.00845964	0.302009	0.43	0.422	1	Bgc
RGS13	0	2.70238	0.667	0.024	0	Bmem
SERPINA9	0	1.90472	0.469	0.009	0	Bmem
SUGCT	0	1.9811	0.46	0.002	0	Bmem
ACY3	2.13189e-221	1.55755	0.385	0.014	6.42104e-217	Bmem
NEIL1	3.60145e-150	1.88125	0.606	0.076	1.08472e-145	Bmem
FGD6	1.53106e-143	1.20441	0.296	0.014	4.61139e-139	Bmem
AC023590.1	6.13371e-143	1.38424	0.38	0.027	1.84741e-138	Bmem
LMO2	1.5093e-141	1.75002	0.399	0.031	4.54586e-137	Bmem
LRMP	1.61687e-139	2.18691	0.728	0.134	4.86984e-135	Bmem
RFTN1	8.20671e-127	1.72086	0.592	0.087	2.47178e-122	Bmem
MYO1E	5.65937e-125	1.68502	0.465	0.052	1.70455e-120	Bmem
GCHFR	2.11217e-107	1.48072	0.46	0.06	6.36164e-103	Bmem
MARCKSL1	6.48141e-106	2.39679	0.878	0.32	1.95214e-101	Bmem
HMCES	1.56361e-100	1.58302	0.493	0.075	4.70943e-96	Bmem
ACTG1	6.93301e-99	2.28594	0.977	0.805	2.08815e-94	Bmem
CDCA7	2.05026e-97	1.15119	0.296	0.025	6.17517e-93	Bmem
OGG1	7.10979e-97	1.1795	0.366	0.04	2.1414e-92	Bmem
SERF2	1.1089e-95	1.89057	0.977	0.883	3.3399e-91	Bmem
TCL1A	4.56829e-93	1.77158	0.746	0.178	1.37592e-88	Bmem
DTX1	1.80894e-92	1.01649	0.277	0.022	5.44834e-88	Bmem
LPP	2.5586e-91	1.73655	0.535	0.1	7.70625e-87	Bmem
GAPDH	1.43515e-86	1.88185	0.972	0.796	4.32254e-82	Bmem
CCDC88A	3.69994e-81	1.3175	0.413	0.063	1.11438e-76	Bmem
DCAF12	1.28029e-80	1.0801	0.286	0.029	3.85609e-76	Bmem
BCL7A	1.63782e-80	1.26738	0.39	0.055	4.93294e-76	Bmem
DEF8	7.54501e-79	1.458	0.479	0.09	2.27248e-74	Bmem
SYNE2	1.9884e-76	1.73978	0.507	0.105	5.98887e-72	Bmem
BASP1	7.31439e-73	1.89926	0.779	0.305	2.20302e-68	Bmem
CD22	7.96039e-72	1.78779	0.732	0.241	2.39759e-67	Bmem
LCP1	1.15306e-71	1.96858	0.812	0.354	3.47291e-67	Bmem
B2M	1.70336e-71	-1.35513	0.977	0.997	5.13036e-67	Bmem
METAP2	6.56487e-70	1.70422	0.62	0.177	1.97727e-65	Bmem
BIK	6.31337e-69	1.10183	0.324	0.045	1.90152e-64	Bmem
LIMD2	5.02632e-68	1.6992	0.906	0.531	1.51388e-63	Bmem
HMGN1	7.85106e-65	1.95675	0.878	0.579	2.36466e-60	Bmem
RP11-231C14.7	2.86345e-63	1.21791	0.371	0.063	8.62443e-59	Bmem
RPRD1B	7.82309e-62	0.998244	0.286	0.039	2.35624e-57	Bmem
CD79B	9.30768e-61	1.51783	0.92	0.511	2.80338e-56	Bmem
ACTB	1.96629e-60	1.12875	0.995	0.957	5.92226e-56	Bmem
BCL6	3.66198e-60	1.0556	0.305	0.045	1.10295e-55	Bmem
SMIM14	9.61365e-59	1.75795	0.836	0.438	2.89554e-54	Bmem
FANCA	1.54313e-57	0.837454	0.254	0.032	4.64775e-53	Bmem
KLHL6	3.11616e-57	1.54464	0.521	0.14	9.38557e-53	Bmem
SUSD3	4.68462e-57	1.2866	0.413	0.089	1.41096e-52	Bmem
SORL1	8.83113e-57	1.18178	0.347	0.062	2.65985e-52	Bmem
CD81	2.43191e-55	1.51429	0.671	0.255	7.32467e-51	Bmem
TKT	1.46683e-52	1.45447	0.629	0.231	4.41796e-48	Bmem
HLA-A	1.72013e-51	-1.41278	0.629	0.918	5.18086e-47	Bmem
SLC25A5	2.13387e-51	1.54441	0.803	0.485	6.42701e-47	Bmem
PTTG1	5.25765e-51	1.06176	0.408	0.093	1.58355e-46	Bmem
CORO1A	6.6944e-51	1.20501	0.934	0.632	2.01629e-46	Bmem
RRAS2	7.46323e-51	1.02667	0.38	0.08	2.24785e-46	Bmem
GCSAM	5.25319e-50	0.868875	0.258	0.038	1.58221e-45	Bmem
ARPC2	2.65533e-49	1.29494	0.887	0.67	7.99759e-45	Bmem
PFN1	3.59069e-48	1.19471	0.948	0.821	1.08148e-43	Bmem
GRHPR	9.54754e-48	1.17761	0.423	0.11	2.87562e-43	Bmem
YWHAB	2.87439e-47	1.30918	0.822	0.501	8.65737e-43	Bmem
SEMA4A	7.31199e-47	0.902578	0.31	0.059	2.2023e-42	Bmem
HLA-C	1.17098e-45	-1.2963	0.746	0.935	3.52689e-41	Bmem
CFL1	1.23901e-45	1.0933	0.934	0.774	3.73177e-41	Bmem
MS4A1	8.30396e-45	1.45322	0.944	0.647	2.50107e-40	Bmem
FAM76B	9.60891e-44	0.955724	0.324	0.068	2.89411e-39	Bmem
PARP1	3.58807e-43	1.32554	0.704	0.314	1.08069e-38	Bmem
HMGA1	5.24672e-43	1.19789	0.638	0.266	1.58026e-38	Bmem
OTULIN	5.52504e-43	0.916896	0.319	0.067	1.66409e-38	Bmem
BACH2	7.71326e-43	1.32359	0.343	0.076	2.32316e-38	Bmem
CD38	1.03335e-42	1.11766	0.488	0.145	3.11234e-38	Bmem
PRPSAP2	2.6966e-42	1.31117	0.376	0.094	8.12188e-38	Bmem
H3F3A	8.22722e-42	1.00577	0.939	0.82	2.47796e-37	Bmem
SEC14L1	3.82195e-40	1.37958	0.474	0.155	1.15113e-35	Bmem
OAZ1	1.23268e-39	0.960935	0.953	0.889	3.7127e-35	Bmem
MCTP2	2.49851e-39	0.814568	0.254	0.046	7.52528e-35	Bmem
PTPRC	2.9254e-39	1.29156	0.85	0.516	8.811e-35	Bmem
TMEM123	1.48035e-38	1.38198	0.62	0.271	4.45867e-34	Bmem
BCAS4	1.52362e-38	1.16448	0.592	0.227	4.589e-34	Bmem
CD79A	3.93922e-38	0.938543	0.981	0.853	1.18645e-33	Bmem
ARPC3	1.30906e-37	1.0221	0.897	0.752	3.94275e-33	Bmem
KLF2	6.62546e-37	-2.44261	0.052	0.521	1.99552e-32	Bmem
ACTR3	1.79344e-36	1.11716	0.746	0.416	5.40168e-32	Bmem
GGA2	1.8925e-36	1.17202	0.563	0.223	5.70001e-32	Bmem
UCP2	4.04704e-36	1.23523	0.737	0.416	1.21893e-31	Bmem
TXNIP	1.04071e-35	-2.05231	0.225	0.646	3.13452e-31	Bmem
LBR	1.08358e-35	1.11267	0.432	0.134	3.26363e-31	Bmem
UBE2J1	1.29655e-35	1.07125	0.662	0.291	3.90508e-31	Bmem
DBI	3.52732e-35	1.21336	0.723	0.391	1.06239e-30	Bmem
ALOX5AP	1.3302e-34	0.809094	0.535	0.19	4.00642e-30	Bmem
CUX1	1.9099e-34	1.08185	0.319	0.082	5.75244e-30	Bmem
RGS10	2.08109e-34	1.01086	0.446	0.15	6.26802e-30	Bmem
CD40	5.12764e-34	1.24201	0.596	0.26	1.54439e-29	Bmem
CD44	5.81596e-34	-1.63667	0.056	0.499	1.75171e-29	Bmem
P2RX5	6.97845e-34	1.01178	0.408	0.123	2.10184e-29	Bmem
SARAF	6.98532e-34	-1.55265	0.235	0.644	2.10391e-29	Bmem
CD69	7.16671e-34	-2.72254	0.169	0.584	2.15854e-29	Bmem
EPS15	8.06626e-34	1.04984	0.451	0.153	2.42948e-29	Bmem
RFC1	9.41536e-34	1.01225	0.423	0.133	2.83581e-29	Bmem
LCK	1.30844e-33	0.843964	0.291	0.068	3.94089e-29	Bmem
JUN	4.74991e-33	-2.22672	0.277	0.677	1.43063e-28	Bmem
MYL6	1.51985e-32	0.945073	0.883	0.759	4.57764e-28	Bmem
TUBB2A	1.66143e-32	0.672931	0.258	0.056	5.00406e-28	Bmem
PRDX1	1.96697e-32	1.16867	0.737	0.443	5.92433e-28	Bmem
STAG3	2.30461e-32	0.749265	0.399	0.115	6.94126e-28	Bmem
GPR18	4.35103e-32	0.868567	0.399	0.117	1.31049e-27	Bmem
SOCS1	5.78531e-32	0.909839	0.469	0.159	1.74248e-27	Bmem
PHF6	7.73776e-32	0.894791	0.338	0.093	2.33054e-27	Bmem
BTF3	8.3824e-32	0.779686	0.93	0.846	2.52469e-27	Bmem
VPREB3	9.82202e-32	1.13922	0.859	0.523	2.9583e-27	Bmem
RASGRP3	1.02582e-31	0.878277	0.366	0.108	3.08968e-27	Bmem
PPIA	1.51142e-31	0.893474	0.939	0.793	4.55225e-27	Bmem
MCOLN2	1.97561e-31	0.77978	0.258	0.057	5.95034e-27	Bmem
SWAP70	2.23251e-31	1.0271	0.615	0.278	6.72409e-27	Bmem
LYPLAL1	2.24457e-31	0.838396	0.319	0.084	6.76043e-27	Bmem
ARPC1B	3.38048e-31	1.04285	0.737	0.422	1.01817e-26	Bmem
IL4R	5.34574e-31	0.757907	0.329	0.087	1.61008e-26	Bmem
SPI1	8.38359e-31	0.951569	0.441	0.153	2.52505e-26	Bmem
ZNF581	1.09699e-30	1.13934	0.427	0.152	3.30401e-26	Bmem
NCF1	1.11484e-30	1.2046	0.775	0.452	3.3578e-26	Bmem
GMDS	1.18048e-30	1.05818	0.305	0.083	3.55547e-26	Bmem
PXK	1.71518e-30	0.939036	0.39	0.122	5.16596e-26	Bmem
HMGB1	1.84467e-30	0.902525	0.915	0.755	5.55597e-26	Bmem
DUSP1	1.93758e-30	-2.03378	0.394	0.709	5.8358e-26	Bmem
MYBL2	4.15664e-30	0.832597	0.291	0.074	1.25194e-25	Bmem
GPR183	1.0374e-29	-2.34315	0.061	0.46	3.12454e-25	Bmem
PAG1	2.38457e-29	0.975851	0.329	0.096	7.18207e-25	Bmem
BRWD1	1.19356e-28	1.01303	0.338	0.101	3.59488e-24	Bmem
HLA-B	1.32817e-28	-0.891932	0.887	0.951	4.00032e-24	Bmem
RBM38	1.59867e-28	0.892074	0.498	0.191	4.81503e-24	Bmem
SRSF9	2.07035e-28	1.02139	0.61	0.297	6.23569e-24	Bmem
PGLS	7.27231e-28	1.0189	0.502	0.21	2.19035e-23	Bmem
USP34	1.62584e-27	1.03459	0.427	0.155	4.89688e-23	Bmem
VIM	2.13021e-27	-1.64931	0.197	0.567	6.41598e-23	Bmem
LTB	2.2123e-27	1.00426	0.869	0.597	6.66321e-23	Bmem
PRDX6	4.13152e-27	1.04201	0.596	0.308	1.24437e-22	Bmem
LAPTM5	4.98686e-27	0.767278	0.93	0.736	1.50199e-22	Bmem
ZNF106	5.13516e-27	0.840222	0.357	0.112	1.54666e-22	Bmem
GNG5	7.63401e-27	0.942798	0.685	0.382	2.29929e-22	Bmem
ANKRD13A	7.68966e-27	0.871074	0.455	0.17	2.31605e-22	Bmem
RGS16	1.23698e-26	0.871729	0.329	0.099	3.72567e-22	Bmem
EMP3	1.81478e-26	-1.49955	0.061	0.438	5.46592e-22	Bmem
TCEA1	1.84162e-26	0.969722	0.685	0.4	5.54678e-22	Bmem
FOSB	2.19046e-26	-1.69943	0.103	0.482	6.59745e-22	Bmem
SIT1	2.78833e-26	0.844097	0.399	0.139	8.39817e-22	Bmem
CPNE5	3.21686e-26	1.01442	0.394	0.143	9.68886e-22	Bmem
EAF2	3.55752e-26	0.901828	0.469	0.19	1.07149e-21	Bmem
CD53	6.98617e-26	0.988824	0.826	0.587	2.10416e-21	Bmem
ANP32B	1.1583e-25	1.02201	0.676	0.427	3.48868e-21	Bmem
ETS1	1.37017e-25	0.879237	0.404	0.146	4.1268e-21	Bmem
AC079767.4	1.64784e-25	1.04146	0.291	0.084	4.96314e-21	Bmem
JUNB	1.87623e-25	-1.77093	0.46	0.722	5.651e-21	Bmem
CYB561A3	6.85175e-25	0.87831	0.451	0.177	2.06368e-20	Bmem
CXCR4	1.23941e-24	-1.63081	0.577	0.779	3.73297e-20	Bmem
ISG20	1.32873e-24	1.20481	0.732	0.53	4.00199e-20	Bmem
UBE2R2	1.75738e-24	0.723395	0.329	0.106	5.29304e-20	Bmem
PTPN18	2.17894e-24	0.854417	0.376	0.133	6.56274e-20	Bmem
TSC22D3	3.20716e-24	-1.40966	0.502	0.758	9.65965e-20	Bmem
NR4A2	3.46233e-24	-2.00425	0.047	0.39	1.04282e-19	Bmem
PACS1	5.64276e-24	0.683904	0.258	0.07	1.69954e-19	Bmem
CSTB	6.59617e-24	0.997085	0.559	0.282	1.9867e-19	Bmem
MICAL3	6.70155e-24	0.680448	0.319	0.099	2.01844e-19	Bmem
RBM6	1.04999e-23	1.06499	0.507	0.233	3.16245e-19	Bmem
FTL	1.27402e-23	-0.850104	0.892	0.96	3.83722e-19	Bmem
ATP5L	1.86249e-23	1.86298	0.587	0.401	5.60963e-19	Bmem
CSK	2.35817e-23	0.933743	0.526	0.24	7.10258e-19	Bmem
SMIM20	2.48906e-23	0.807958	0.338	0.116	7.49681e-19	Bmem
MOB1A	4.39977e-23	0.888212	0.624	0.343	1.32517e-18	Bmem
GSTP1	8.39307e-23	0.881169	0.662	0.358	2.52791e-18	Bmem
CD37	8.5402e-23	0.799988	0.967	0.812	2.57222e-18	Bmem
CLEC2D	1.1878e-22	0.822034	0.484	0.205	3.57752e-18	Bmem
FERMT3	1.56439e-22	0.940702	0.366	0.138	4.71179e-18	Bmem
COX6A1	1.86004e-22	0.858744	0.77	0.544	5.60227e-18	Bmem
TOP1	2.17297e-22	0.927781	0.531	0.253	6.54476e-18	Bmem
TERF2IP	2.50173e-22	0.917428	0.587	0.317	7.53497e-18	Bmem
PAX5	5.64432e-22	0.750097	0.371	0.132	1.70001e-17	Bmem
OTUD1	6.11313e-22	0.874632	0.338	0.119	1.84121e-17	Bmem
BPTF	6.16369e-22	1.04015	0.469	0.211	1.85644e-17	Bmem
MBD2	8.50603e-22	0.77938	0.343	0.125	2.56193e-17	Bmem
H2AFV	8.95875e-22	0.846474	0.545	0.272	2.69829e-17	Bmem
S100A6	1.27174e-21	-1.43074	0.178	0.493	3.83034e-17	Bmem
TBCA	1.36719e-21	0.919961	0.676	0.418	4.11783e-17	Bmem
C12orf75	2.16962e-21	0.73869	0.394	0.154	6.53467e-17	Bmem
ZFP36L2	2.17883e-21	-1.40293	0.427	0.696	6.56242e-17	Bmem
CD27	2.42201e-21	1.02259	0.573	0.305	7.29486e-17	Bmem
WIPF1	2.47968e-21	0.794938	0.554	0.28	7.46856e-17	Bmem
NCOA3	3.00324e-21	1.07391	0.498	0.241	9.04547e-17	Bmem
LAMTOR5	3.46206e-21	0.791949	0.653	0.376	1.04274e-16	Bmem
ARPC5	4.70561e-21	0.88168	0.601	0.333	1.41728e-16	Bmem
DYNLL1	4.95794e-21	1.1655	0.685	0.443	1.49328e-16	Bmem
ACYP2	5.29298e-21	0.715317	0.254	0.075	1.59419e-16	Bmem
FTH1	5.64312e-21	-0.851307	0.93	0.967	1.69965e-16	Bmem
SMARCB1	8.39937e-21	1.01178	0.592	0.34	2.52981e-16	Bmem
FABP5	1.04018e-20	0.825951	0.404	0.167	3.13292e-16	Bmem
SUB1	1.06713e-20	-1.16242	0.31	0.596	3.2141e-16	Bmem
PPP1CC	1.07479e-20	0.865798	0.526	0.267	3.23717e-16	Bmem
MAP4K4	1.10744e-20	0.900909	0.418	0.174	3.3355e-16	Bmem
HLA-E	1.32592e-20	-0.806825	0.638	0.867	3.99354e-16	Bmem
TACC1	1.67327e-20	0.893312	0.399	0.168	5.03973e-16	Bmem
DOCK2	2.41355e-20	0.761281	0.352	0.133	7.26936e-16	Bmem
AMFR	2.42272e-20	0.647325	0.291	0.095	7.29699e-16	Bmem
ABRACL	3.44403e-20	0.933175	0.427	0.192	1.03731e-15	Bmem
SRP14	3.65636e-20	0.702867	0.864	0.724	1.10126e-15	Bmem
ZFP36	4.7531e-20	-1.50003	0.296	0.587	1.43159e-15	Bmem
VEZT	4.86256e-20	0.628538	0.263	0.082	1.46456e-15	Bmem
SYVN1	4.90626e-20	0.810661	0.362	0.143	1.47772e-15	Bmem
SNRPF	5.33374e-20	0.817772	0.573	0.309	1.60647e-15	Bmem
SIAH2	7.17687e-20	0.932108	0.399	0.172	2.1616e-15	Bmem
COTL1	9.11255e-20	0.821504	0.718	0.472	2.74461e-15	Bmem
DNAJC10	9.18678e-20	0.890487	0.362	0.143	2.76697e-15	Bmem
LAT2	1.0367e-19	0.860407	0.469	0.215	3.12243e-15	Bmem
POU2AF1	1.12865e-19	0.916575	0.563	0.297	3.39937e-15	Bmem
COX5A	1.36124e-19	0.810987	0.624	0.359	4.09991e-15	Bmem
RAB30	1.72187e-19	0.76671	0.399	0.166	5.18611e-15	Bmem
BRK1	1.8965e-19	0.790264	0.676	0.423	5.71207e-15	Bmem
MKNK2	1.94408e-19	0.983231	0.446	0.204	5.85538e-15	Bmem
ACAP2	3.36235e-19	0.948356	0.423	0.185	1.01271e-14	Bmem
PKM	3.4856e-19	0.874118	0.587	0.333	1.04983e-14	Bmem
SPATS2	3.64172e-19	0.761013	0.315	0.113	1.09685e-14	Bmem
HDAC7	3.89147e-19	0.638033	0.254	0.08	1.17207e-14	Bmem
FAM107B	4.1988e-19	0.801667	0.554	0.289	1.26464e-14	Bmem
CCDC69	4.40028e-19	0.785619	0.39	0.166	1.32532e-14	Bmem
PLAC8	4.84171e-19	-1.47483	0.009	0.297	1.45827e-14	Bmem
UBE2G1	4.99164e-19	0.659649	0.376	0.152	1.50343e-14	Bmem
SYPL1	5.25758e-19	0.817629	0.573	0.317	1.58353e-14	Bmem
NANS	5.38221e-19	0.800468	0.399	0.17	1.62107e-14	Bmem
HLA-DMA	5.40359e-19	0.801997	0.822	0.569	1.62751e-14	Bmem
COX6B1	5.79061e-19	0.789402	0.779	0.563	1.74407e-14	Bmem
CUL3	5.999e-19	0.665688	0.291	0.101	1.80684e-14	Bmem
CDV3	6.28478e-19	0.853711	0.488	0.253	1.89291e-14	Bmem
EBF1	1.41701e-18	0.629024	0.296	0.102	4.26789e-14	Bmem
MRPS36	1.45689e-18	0.803285	0.408	0.183	4.388e-14	Bmem
POU2F2	1.47346e-18	0.844932	0.634	0.365	4.43792e-14	Bmem
PLCG2	1.74092e-18	0.977329	0.441	0.205	5.24347e-14	Bmem
LSM10	1.78758e-18	0.772544	0.479	0.233	5.384e-14	Bmem
ALDOA	1.95684e-18	0.824463	0.667	0.411	5.8938e-14	Bmem
FADS3	2.89719e-18	0.637334	0.291	0.103	8.72605e-14	Bmem
FCRLA	3.92981e-18	0.884415	0.502	0.246	1.18362e-13	Bmem
CXCR5	6.07372e-18	0.582091	0.357	0.137	1.82934e-13	Bmem
DNMT1	6.73401e-18	0.757879	0.291	0.106	2.02822e-13	Bmem
RABGAP1L	7.55236e-18	0.778668	0.371	0.155	2.2747e-13	Bmem
SNRPD1	9.66535e-18	0.730186	0.484	0.243	2.91111e-13	Bmem
IRF8	1.04306e-17	0.760704	0.634	0.363	3.14158e-13	Bmem
GLRX5	1.07134e-17	0.560092	0.277	0.096	3.22678e-13	Bmem
MEF2C	1.07838e-17	0.777975	0.756	0.508	3.24798e-13	Bmem
TOMM7	1.46978e-17	-0.895361	0.653	0.775	4.42682e-13	Bmem
POLD4	1.81496e-17	1.15797	0.545	0.308	5.46646e-13	Bmem
FCMR	1.8721e-17	-1.32264	0.075	0.35	5.63857e-13	Bmem
ATPIF1	2.12938e-17	0.966908	0.437	0.22	6.41348e-13	Bmem
MTF2	2.25888e-17	0.788221	0.343	0.136	6.80352e-13	Bmem
SH3KBP1	2.71456e-17	0.78931	0.418	0.195	8.17597e-13	Bmem
IMP4	3.12609e-17	0.755491	0.366	0.156	9.41546e-13	Bmem
RAN	5.33603e-17	0.7477	0.732	0.526	1.60716e-12	Bmem
ZCCHC7	5.36625e-17	0.679826	0.399	0.173	1.61626e-12	Bmem
NPM1	5.67722e-17	0.68314	0.869	0.81	1.70992e-12	Bmem
EHD1	6.7984e-17	0.735996	0.338	0.136	2.04761e-12	Bmem
HOPX	7.09678e-17	0.590026	0.254	0.083	2.13748e-12	Bmem
IFITM2	9.278e-17	-1.00629	0.117	0.4	2.79444e-12	Bmem
H2AFZ	9.54637e-17	1.16465	0.657	0.476	2.87527e-12	Bmem
PLEK	1.01632e-16	0.724231	0.329	0.132	3.06105e-12	Bmem
LDHB	1.03665e-16	0.804762	0.634	0.414	3.1223e-12	Bmem
ATP5G3	1.46726e-16	0.835659	0.469	0.249	4.41924e-12	Bmem
FXYD5	1.52906e-16	-0.936515	0.333	0.601	4.60539e-12	Bmem
RBBP4	1.53145e-16	0.831543	0.423	0.199	4.61259e-12	Bmem
RBBP7	1.55679e-16	0.76633	0.399	0.18	4.68889e-12	Bmem
TNFRSF13B	2.12734e-16	-1.20084	0.028	0.283	6.40732e-12	Bmem
SPIB	2.35212e-16	0.652349	0.455	0.21	7.08434e-12	Bmem
POMP	2.76708e-16	0.795451	0.62	0.381	8.33418e-12	Bmem
GTF2I	2.97729e-16	0.784264	0.39	0.174	8.96731e-12	Bmem
GDI2	3.26672e-16	0.705369	0.615	0.384	9.83902e-12	Bmem
UQCR10	3.36811e-16	0.784252	0.643	0.416	1.01444e-11	Bmem
FOS	3.52196e-16	-1.77461	0.38	0.605	1.06078e-11	Bmem
ATP6V1E1	4.51696e-16	0.707914	0.319	0.13	1.36046e-11	Bmem
PIK3AP1	4.86097e-16	0.70304	0.3	0.117	1.46408e-11	Bmem
TMEM156	5.06438e-16	0.658469	0.437	0.209	1.52534e-11	Bmem
NDUFV2	8.32344e-16	0.68825	0.549	0.305	2.50694e-11	Bmem
SEL1L3	9.10918e-16	0.985524	0.531	0.306	2.74359e-11	Bmem
NSMCE1	1.00361e-15	0.525005	0.268	0.097	3.02278e-11	Bmem
RAP1B	1.10802e-15	0.821554	0.521	0.294	3.33725e-11	Bmem
SCIMP	1.23911e-15	0.677585	0.333	0.135	3.73208e-11	Bmem
BCL11A	1.27664e-15	0.635545	0.474	0.233	3.8451e-11	Bmem
CTSH	1.41494e-15	0.765189	0.563	0.32	4.26167e-11	Bmem
FAM60A	1.41532e-15	0.668021	0.315	0.127	4.26281e-11	Bmem
FAM3C	1.53602e-15	0.897043	0.399	0.195	4.62633e-11	Bmem
HDAC1	1.58361e-15	0.584999	0.371	0.162	4.76969e-11	Bmem
ROMO1	1.63752e-15	0.903494	0.502	0.275	4.93203e-11	Bmem
TMA7	1.81635e-15	0.610192	0.831	0.732	5.47067e-11	Bmem
LSM8	2.54256e-15	0.816218	0.502	0.292	7.65793e-11	Bmem
ITSN2	2.89202e-15	0.73205	0.493	0.263	8.71047e-11	Bmem
UBL5	3.16751e-15	0.690661	0.723	0.527	9.54021e-11	Bmem
MDFIC	3.30297e-15	0.620252	0.272	0.104	9.94823e-11	Bmem
BLOC1S6	3.68193e-15	0.671978	0.324	0.136	1.10896e-10	Bmem
LYPLA1	5.15206e-15	0.673249	0.385	0.181	1.55175e-10	Bmem
ACTR2	5.48576e-15	0.74088	0.573	0.336	1.65226e-10	Bmem
STMN1	7.16526e-15	0.842764	0.347	0.157	2.1581e-10	Bmem
BANK1	8.43039e-15	-0.998211	0.291	0.523	2.53915e-10	Bmem
JAK1	1.03212e-14	0.77574	0.629	0.395	3.10865e-10	Bmem
CAPG	1.15026e-14	-0.97752	0.038	0.278	3.46448e-10	Bmem
COX6C	1.1844e-14	0.712129	0.728	0.523	3.56728e-10	Bmem
MRPL51	1.51444e-14	0.709979	0.484	0.26	4.56133e-10	Bmem
CCDC167	1.58087e-14	0.632319	0.286	0.114	4.76142e-10	Bmem
CPNE3	2.16878e-14	0.631372	0.305	0.129	6.53214e-10	Bmem
LY6E	2.21158e-14	-1.01022	0.056	0.295	6.66105e-10	Bmem
HSBP1	2.30517e-14	0.699379	0.413	0.205	6.94295e-10	Bmem
BCL2L11	2.42955e-14	0.792801	0.291	0.122	7.31755e-10	Bmem
SNHG7	2.53353e-14	0.759988	0.582	0.361	7.63075e-10	Bmem
EEF1A1	2.55986e-14	-0.485555	0.995	0.995	7.71006e-10	Bmem
MBD4	2.85545e-14	0.861255	0.498	0.284	8.60032e-10	Bmem
MAP1LC3B	3.12554e-14	0.958759	0.549	0.355	9.41383e-10	Bmem
PLP2	3.83201e-14	-0.971355	0.075	0.319	1.15416e-09	Bmem
CLTA	4.31077e-14	0.716977	0.446	0.246	1.29836e-09	Bmem
EZR	4.84157e-14	0.641782	0.798	0.593	1.45823e-09	Bmem
HNRNPA3	6.27556e-14	0.730138	0.662	0.447	1.89014e-09	Bmem
SYAP1	6.55832e-14	0.630893	0.38	0.184	1.9753e-09	Bmem
RHOH	6.86048e-14	0.596745	0.657	0.424	2.06631e-09	Bmem
GNAS	8.62912e-14	0.719775	0.69	0.518	2.599e-09	Bmem
MPC2	8.71559e-14	0.664912	0.399	0.199	2.62505e-09	Bmem
APLP2	9.6466e-14	0.565142	0.296	0.121	2.90546e-09	Bmem
UBE2L3	1.11332e-13	0.600086	0.455	0.242	3.3532e-09	Bmem
COX7C	1.67554e-13	0.536662	0.864	0.797	5.04655e-09	Bmem
DAAM1	1.72886e-13	0.574567	0.277	0.109	5.20714e-09	Bmem
CR2	1.83655e-13	0.610117	0.305	0.127	5.53151e-09	Bmem
MRPS6	2.19775e-13	0.785056	0.408	0.215	6.61942e-09	Bmem
SEC62	2.22399e-13	0.711864	0.69	0.487	6.69844e-09	Bmem
PLEKHA2	2.23597e-13	0.747109	0.333	0.15	6.73451e-09	Bmem
TMEM256	2.40031e-13	0.73784	0.469	0.265	7.2295e-09	Bmem
HSPA4	3.04253e-13	0.636322	0.329	0.149	9.1638e-09	Bmem
CAPZB	4.02107e-13	0.651996	0.559	0.338	1.21111e-08	Bmem
HNRNPC	4.22558e-13	0.616733	0.681	0.475	1.2727e-08	Bmem
CLTC	4.29359e-13	0.732142	0.277	0.118	1.29319e-08	Bmem
STK17A	4.75508e-13	0.585822	0.714	0.484	1.43218e-08	Bmem
NIN	4.90467e-13	0.623263	0.333	0.155	1.47724e-08	Bmem
ACADM	6.84353e-13	0.597151	0.315	0.141	2.0612e-08	Bmem
PMAIP1	7.29919e-13	0.837054	0.465	0.265	2.19844e-08	Bmem
GRB2	8.22821e-13	0.690241	0.601	0.392	2.47825e-08	Bmem
ATP5J2	8.53024e-13	0.812373	0.423	0.238	2.56922e-08	Bmem
RHOB	8.71963e-13	-1.20315	0.042	0.256	2.62627e-08	Bmem
POLR2G	8.97406e-13	0.513345	0.366	0.173	2.7029e-08	Bmem
TCEB2	1.02546e-12	0.737385	0.479	0.286	3.08859e-08	Bmem
ATP5I	1.09146e-12	0.707407	0.446	0.251	3.28737e-08	Bmem
ZFAND6	1.23046e-12	0.664914	0.427	0.229	3.70602e-08	Bmem
WDR1	1.4672e-12	0.644038	0.394	0.208	4.41905e-08	Bmem
SPTAN1	1.50121e-12	0.635562	0.296	0.133	4.5215e-08	Bmem
SNRPG	1.52138e-12	0.650468	0.592	0.401	4.58224e-08	Bmem
DAPP1	1.69293e-12	0.515719	0.371	0.179	5.09893e-08	Bmem
CYB5R3	1.71092e-12	0.652715	0.296	0.131	5.15313e-08	Bmem
CNIH1	2.00087e-12	0.589998	0.333	0.157	6.02642e-08	Bmem
ZCCHC10	2.05829e-12	0.484653	0.291	0.123	6.19936e-08	Bmem
UBE2H	2.36024e-12	0.642421	0.277	0.12	7.10882e-08	Bmem
PLIN3	2.49605e-12	0.554297	0.268	0.112	7.51786e-08	Bmem
RBX1	2.6814e-12	0.63121	0.531	0.321	8.0761e-08	Bmem
SLC25A3	2.81512e-12	0.699692	0.653	0.491	8.47887e-08	Bmem
PABPC1	3.24523e-12	0.479924	0.901	0.801	9.7743e-08	Bmem
HSP90B1	3.45871e-12	-1.60774	0.197	0.408	1.04173e-07	Bmem
HN1	4.07308e-12	0.682057	0.352	0.177	1.22677e-07	Bmem
HMGN2	4.52289e-12	0.908538	0.685	0.513	1.36225e-07	Bmem
SELL	4.60503e-12	-1.11922	0.075	0.284	1.38699e-07	Bmem
NDUFA4	4.90043e-12	0.560668	0.746	0.559	1.47596e-07	Bmem
SMDT1	5.25104e-12	0.596006	0.681	0.507	1.58156e-07	Bmem
CLIC4	6.46565e-12	0.583389	0.272	0.116	1.94739e-07	Bmem
MSI2	7.41315e-12	0.541373	0.277	0.121	2.23277e-07	Bmem
EIF3K	8.18956e-12	0.624548	0.756	0.627	2.46661e-07	Bmem
GYPC	8.19909e-12	0.635784	0.535	0.33	2.46948e-07	Bmem
IFITM1	8.2928e-12	-0.999841	0.047	0.252	2.49771e-07	Bmem
SNX5	8.64665e-12	0.53483	0.394	0.204	2.60429e-07	Bmem
ANP32A	9.48922e-12	0.550805	0.418	0.222	2.85806e-07	Bmem
LYSMD2	1.35652e-11	0.531514	0.357	0.176	4.08569e-07	Bmem
MTMR14	1.64155e-11	0.720718	0.268	0.118	4.94418e-07	Bmem
CELF2	1.65135e-11	-0.869308	0.052	0.254	4.97369e-07	Bmem
PDE4B	1.68871e-11	-0.86192	0.117	0.335	5.08623e-07	Bmem
CDK2AP2	1.95069e-11	0.635477	0.399	0.211	5.87527e-07	Bmem
HNRNPA1	2.02071e-11	0.532573	0.84	0.788	6.08618e-07	Bmem
HMGB2	2.06705e-11	0.778712	0.446	0.255	6.22576e-07	Bmem
SSR4	2.56837e-11	-1.43642	0.394	0.578	7.73566e-07	Bmem
EIF3H	2.63052e-11	0.517864	0.709	0.529	7.92287e-07	Bmem
CHCHD1	2.73763e-11	0.444653	0.291	0.131	8.24545e-07	Bmem
MTHFD2	2.83449e-11	0.501701	0.268	0.116	8.53721e-07	Bmem
CCDC50	3.35335e-11	-0.819814	0.122	0.333	1.01e-06	Bmem
ARHGDIB	3.56608e-11	0.50573	0.826	0.721	1.07407e-06	Bmem
FAM102A	3.83026e-11	0.608598	0.3	0.138	1.15364e-06	Bmem
FKBP1A	3.95222e-11	0.542839	0.479	0.285	1.19037e-06	Bmem
MCTS1	3.95369e-11	0.535548	0.376	0.192	1.19081e-06	Bmem
CAMTA1	4.22063e-11	0.53418	0.333	0.163	1.27121e-06	Bmem
PHB2	4.23747e-11	0.657426	0.479	0.291	1.27628e-06	Bmem
FCRL2	4.56934e-11	0.613027	0.31	0.149	1.37624e-06	Bmem
RHOA	4.72661e-11	0.522095	0.718	0.566	1.42361e-06	Bmem
YY1	5.14771e-11	0.538287	0.371	0.192	1.55044e-06	Bmem
SMS	5.53717e-11	0.457372	0.272	0.121	1.66774e-06	Bmem
PPP2CA	5.60561e-11	0.606162	0.385	0.202	1.68835e-06	Bmem
THOC7	6.16992e-11	0.545966	0.329	0.162	1.85832e-06	Bmem
HLA-DMB	7.67694e-11	0.645699	0.582	0.377	2.31222e-06	Bmem
AMD1	1.01757e-10	0.798159	0.394	0.226	3.06482e-06	Bmem
NSMCE3	1.01999e-10	0.684041	0.319	0.162	3.0721e-06	Bmem
SKAP2	1.09784e-10	0.482808	0.399	0.209	3.30657e-06	Bmem
MDM4	1.13938e-10	0.591145	0.455	0.265	3.43169e-06	Bmem
SS18	1.1813e-10	0.567189	0.277	0.127	3.55796e-06	Bmem
SOD1	1.18303e-10	0.732585	0.61	0.463	3.56317e-06	Bmem
GLRX3	1.31267e-10	0.484847	0.268	0.123	3.95363e-06	Bmem
EEF1B2	1.41566e-10	-0.545969	0.869	0.928	4.26383e-06	Bmem
DEK	1.52735e-10	0.575018	0.455	0.265	4.60023e-06	Bmem
LNPEP	1.54565e-10	0.67263	0.329	0.168	4.65534e-06	Bmem
SNRPD3	1.61483e-10	0.599985	0.455	0.279	4.86371e-06	Bmem
NDUFA1	1.87018e-10	0.580833	0.629	0.439	5.63279e-06	Bmem
WAS	1.94468e-10	0.614893	0.39	0.214	5.85719e-06	Bmem
NAA38	1.9629e-10	0.553679	0.408	0.23	5.91206e-06	Bmem
CHORDC1	2.06603e-10	0.539696	0.333	0.169	6.22269e-06	Bmem
ITGAE	2.0685e-10	0.60065	0.31	0.154	6.23011e-06	Bmem
MAGOH	2.07099e-10	0.46375	0.394	0.208	6.23762e-06	Bmem
CCT8	2.24965e-10	0.624194	0.451	0.275	6.77572e-06	Bmem
KLF6	2.31723e-10	-0.91998	0.46	0.64	6.97926e-06	Bmem
DCK	2.35447e-10	0.5571	0.352	0.181	7.09143e-06	Bmem
PFDN5	2.47995e-10	-0.498772	0.812	0.895	7.46936e-06	Bmem
ZNF428	2.64593e-10	0.4645	0.286	0.134	7.96928e-06	Bmem
TAF10	2.74882e-10	0.665064	0.315	0.163	8.27916e-06	Bmem
CHCHD2	3.35349e-10	0.486438	0.761	0.668	1.01004e-05	Bmem
CD63	3.46254e-10	-0.824925	0.108	0.297	1.04288e-05	Bmem
SYNGR2	3.61861e-10	0.689204	0.62	0.442	1.08989e-05	Bmem
NDUFA12	3.90524e-10	0.570535	0.413	0.238	1.17622e-05	Bmem
NFAT5	4.34758e-10	0.477221	0.272	0.123	1.30945e-05	Bmem
ERICH1	4.88759e-10	0.456245	0.324	0.158	1.47209e-05	Bmem
RNASET2	5.04405e-10	-0.734552	0.343	0.526	1.51922e-05	Bmem
SF3B6	5.28764e-10	0.534772	0.493	0.306	1.59258e-05	Bmem
BCL2A1	5.77321e-10	0.706585	0.446	0.263	1.73883e-05	Bmem
MZT2B	5.96923e-10	0.66403	0.592	0.437	1.79787e-05	Bmem
ADAM28	6.37975e-10	-0.942663	0.16	0.355	1.92152e-05	Bmem
GNAI2	6.79102e-10	0.615043	0.465	0.29	2.04539e-05	Bmem
TRAC	7.01186e-10	0.446504	0.277	0.128	2.1119e-05	Bmem
TXNDC17	7.10624e-10	0.448181	0.305	0.151	2.14033e-05	Bmem
ARPC5L	7.30393e-10	0.60795	0.441	0.268	2.19987e-05	Bmem
C14orf166	7.62165e-10	0.614364	0.376	0.211	2.29557e-05	Bmem
S100A4	7.74181e-10	-1.00876	0.113	0.297	2.33176e-05	Bmem
PTEN	8.31295e-10	0.483922	0.277	0.132	2.50378e-05	Bmem
EIF3I	8.71005e-10	0.471935	0.498	0.305	2.62338e-05	Bmem
VDAC1	1.07257e-09	0.590589	0.385	0.225	3.23047e-05	Bmem
SMCHD1	1.09134e-09	-0.791148	0.174	0.366	3.28702e-05	Bmem
SELT	1.23665e-09	0.715718	0.371	0.217	3.72467e-05	Bmem
CAPZA1	1.24836e-09	0.526642	0.479	0.296	3.75993e-05	Bmem
KMT2A	1.31776e-09	0.745809	0.305	0.158	3.96896e-05	Bmem
CNN2	1.32714e-09	0.635831	0.451	0.277	3.9972e-05	Bmem
ATP5F1	1.49672e-09	0.519653	0.305	0.154	4.50797e-05	Bmem
SELENOF	1.68069e-09	0.516154	0.329	0.173	5.06208e-05	Bmem
BUD31	2.00243e-09	0.60159	0.362	0.202	6.03113e-05	Bmem
UBE2N	2.03045e-09	0.493475	0.516	0.332	6.11551e-05	Bmem
RAC1	2.04874e-09	0.568442	0.484	0.311	6.17059e-05	Bmem
SASH3	2.21337e-09	0.612586	0.319	0.165	6.66646e-05	Bmem
PSMB3	2.21785e-09	0.561336	0.516	0.342	6.67995e-05	Bmem
PLEKHF2	2.22579e-09	0.514308	0.357	0.191	6.70386e-05	Bmem
ARPC4	2.34164e-09	0.662057	0.408	0.246	7.05277e-05	Bmem
DNAJC8	2.38541e-09	0.527085	0.432	0.257	7.18461e-05	Bmem
COX8A	2.49006e-09	0.483981	0.624	0.439	7.49981e-05	Bmem
PPP4C	2.54368e-09	0.550315	0.366	0.209	7.66131e-05	Bmem
ATXN10	2.74248e-09	0.597265	0.268	0.128	8.26007e-05	Bmem
LITAF	2.76257e-09	-0.80487	0.131	0.309	8.32059e-05	Bmem
TRBC2	2.88441e-09	-0.731564	0.085	0.266	8.68755e-05	Bmem
MIF	3.41159e-09	0.586315	0.676	0.516	0.000102754	Bmem
SH3BGRL3	3.53957e-09	0.454075	0.803	0.685	0.000106608	Bmem
TPI1	3.81544e-09	0.681659	0.596	0.44	0.000114917	Bmem
CHD2	4.02975e-09	-0.633403	0.089	0.269	0.000121372	Bmem
TMEM243	4.10001e-09	0.651414	0.545	0.378	0.000123488	Bmem
UQCRH	4.26968e-09	0.438817	0.756	0.639	0.000128598	Bmem
HNRNPD	4.40872e-09	0.532885	0.418	0.248	0.000132786	Bmem
FNBP1	4.43856e-09	0.537312	0.531	0.353	0.000133685	Bmem
RAB8B	5.0054e-09	0.494066	0.263	0.126	0.000150758	Bmem
KRAS	5.16569e-09	0.421471	0.319	0.167	0.000155585	Bmem
PSAP	5.86937e-09	-0.746313	0.169	0.35	0.00017678	Bmem
CD72	7.10021e-09	0.307879	0.296	0.141	0.000213851	Bmem
SHOC2	7.27857e-09	0.430344	0.305	0.155	0.000219223	Bmem
NDUFB2	7.44806e-09	0.49814	0.568	0.39	0.000224328	Bmem
SUMO2	9.36233e-09	0.484934	0.746	0.631	0.000281984	Bmem
GABARAPL2	9.62202e-09	0.724888	0.488	0.341	0.000289806	Bmem
ATP5C1	1.04775e-08	0.4915	0.315	0.17	0.000315573	Bmem
ST6GAL1	1.09956e-08	0.537361	0.404	0.241	0.000331176	Bmem
MRPL41	1.10808e-08	0.518657	0.39	0.232	0.000333744	Bmem
LSM6	1.13301e-08	0.455183	0.352	0.195	0.000341251	Bmem
NDUFC1	1.13627e-08	0.589793	0.347	0.196	0.000342232	Bmem
HLA-F	1.16541e-08	-0.711572	0.136	0.308	0.000351011	Bmem
YBX1	1.37487e-08	0.428296	0.817	0.738	0.000414096	Bmem
SET	1.43417e-08	0.553406	0.601	0.452	0.000431959	Bmem
LYN	1.50822e-08	0.590477	0.451	0.284	0.000454262	Bmem
GADD45B	1.51832e-08	0.420493	0.502	0.314	0.000457303	Bmem
PRKD3	1.65324e-08	0.530698	0.272	0.14	0.000497939	Bmem
ATP2A3	1.69119e-08	0.805169	0.324	0.184	0.00050937	Bmem
COX17	1.73905e-08	0.52098	0.465	0.299	0.000523784	Bmem
MOB4	2.03731e-08	0.454776	0.268	0.132	0.000613617	Bmem
ZFP36L1	2.05273e-08	0.499339	0.681	0.515	0.000618263	Bmem
CCNI	2.08647e-08	0.48546	0.77	0.7	0.000628423	Bmem
TANK	2.27314e-08	0.463616	0.352	0.198	0.000684648	Bmem
SEPTIN6	2.27973e-08	0.576079	0.554	0.377	0.000686633	Bmem
SHFM1	2.49575e-08	0.538419	0.347	0.201	0.000751695	Bmem
ATP5J	2.79222e-08	0.437582	0.394	0.224	0.000840989	Bmem
TWF2	2.88541e-08	0.501721	0.263	0.133	0.000869057	Bmem
NDUFB3	2.905e-08	0.478274	0.394	0.241	0.000874958	Bmem
STX7	3.1101e-08	0.567632	0.418	0.255	0.000936732	Bmem
PAFAH1B1	3.22384e-08	0.477024	0.329	0.179	0.000970987	Bmem
ARF5	3.23372e-08	0.504523	0.362	0.211	0.000973965	Bmem
MRPL52	3.24741e-08	0.591425	0.427	0.273	0.000978087	Bmem
PDCD4	3.29788e-08	-0.685123	0.136	0.304	0.000993288	Bmem
SAP18	3.44975e-08	0.615899	0.606	0.466	0.00103903	Bmem
ATP5E	3.65761e-08	0.755452	0.559	0.445	0.00110164	Bmem
MALAT1	3.70135e-08	-0.561679	1	0.996	0.00111481	Bmem
SCAND1	3.7986e-08	0.46458	0.474	0.306	0.0011441	Bmem
C14orf2	3.83487e-08	0.51911	0.399	0.239	0.00115503	Bmem
PSMA7	3.92336e-08	0.538721	0.592	0.443	0.00118168	Bmem
ZNF207	4.11924e-08	0.550622	0.404	0.242	0.00124068	Bmem
LSM14A	4.14401e-08	0.479129	0.324	0.181	0.00124813	Bmem
ITM2B	4.31236e-08	-0.59438	0.333	0.508	0.00129884	Bmem
UQCRB	4.36979e-08	0.430369	0.798	0.72	0.00131614	Bmem
BIRC3	5.24161e-08	0.535855	0.54	0.364	0.00157872	Bmem
EHMT1	5.2686e-08	0.472077	0.286	0.152	0.00158685	Bmem
IKZF3	5.47109e-08	0.616054	0.343	0.196	0.00164784	Bmem
IGBP1	5.8659e-08	0.501488	0.38	0.229	0.00176675	Bmem
PTRHD1	5.95454e-08	0.49632	0.286	0.155	0.00179345	Bmem
CBX3	6.0404e-08	0.500403	0.408	0.254	0.00181931	Bmem
ERH	7.03436e-08	0.543264	0.474	0.323	0.00211868	Bmem
NOP53	7.20853e-08	-0.916806	0.164	0.331	0.00217114	Bmem
STK17B	7.33687e-08	0.573605	0.601	0.448	0.00220979	Bmem
TRAPPC1	7.42931e-08	0.506925	0.502	0.34	0.00223763	Bmem
MPHOSPH8	7.86619e-08	-0.644877	0.16	0.331	0.00236922	Bmem
ETFB	8.24151e-08	0.463146	0.338	0.197	0.00248226	Bmem
SNRPD2	8.28161e-08	0.553043	0.69	0.577	0.00249434	Bmem
LPXN	8.32503e-08	0.579016	0.329	0.191	0.00250742	Bmem
LINC00926	9.37743e-08	-0.830941	0.16	0.317	0.00282439	Bmem
CAP1	9.54568e-08	0.575943	0.502	0.347	0.00287506	Bmem
PSIP1	1.05365e-07	0.505546	0.366	0.217	0.00317348	Bmem
PPP1CA	1.06599e-07	0.456435	0.502	0.338	0.00321064	Bmem
PPP1R15A	1.06908e-07	-0.738883	0.413	0.582	0.00321996	Bmem
PSMA4	1.07192e-07	0.438414	0.385	0.232	0.00322853	Bmem
DDT	1.11215e-07	0.499501	0.46	0.312	0.00334969	Bmem
PPP2R5C	1.14101e-07	0.522826	0.38	0.237	0.00343662	Bmem
PIP4K2A	1.1823e-07	0.475791	0.263	0.136	0.00356098	Bmem
SLBP	1.19448e-07	0.574723	0.333	0.19	0.00359766	Bmem
RABAC1	1.21954e-07	0.492836	0.512	0.342	0.00367313	Bmem
STAP1	1.22153e-07	0.305001	0.268	0.134	0.00367912	Bmem
TYMP	1.2336e-07	-0.738425	0.122	0.283	0.00371549	Bmem
USF2	1.2744e-07	0.505291	0.338	0.198	0.00383835	Bmem
POLR1D	1.2969e-07	0.493581	0.474	0.325	0.00390613	Bmem
NKTR	1.41567e-07	0.610152	0.423	0.277	0.00426384	Bmem
PSMB2	1.45698e-07	0.412725	0.376	0.223	0.00438827	Bmem
SUPT4H1	1.45835e-07	0.473074	0.338	0.196	0.0043924	Bmem
PDLIM1	1.45924e-07	-0.606228	0.146	0.306	0.00439508	Bmem
CCT3	1.56383e-07	0.446397	0.408	0.254	0.0047101	Bmem
CD55	1.66281e-07	-0.708866	0.272	0.446	0.00500821	Bmem
RAB11FIP1	1.67121e-07	0.568785	0.38	0.233	0.00503351	Bmem
EDEM1	1.83394e-07	0.50866	0.282	0.155	0.00552364	Bmem
UBE2I	2.08962e-07	0.415158	0.531	0.368	0.00629373	Bmem
BIRC6	2.11817e-07	0.682207	0.258	0.135	0.00637973	Bmem
C11orf31	2.21969e-07	0.48215	0.427	0.274	0.00668549	Bmem
C1QBP	2.33074e-07	0.444655	0.46	0.298	0.00701997	Bmem
MTERF4	2.51342e-07	0.500427	0.263	0.139	0.00757016	Bmem
CEP57	2.57077e-07	0.463363	0.263	0.14	0.00774291	Bmem
SNRPA	2.67806e-07	0.436328	0.263	0.138	0.00806604	Bmem
ATP6V1F	2.76129e-07	0.505756	0.484	0.329	0.00831672	Bmem
UBE2D2	2.91628e-07	0.495778	0.596	0.453	0.00878353	Bmem
HCLS1	3.12754e-07	0.563736	0.488	0.33	0.00941984	Bmem
ATP6V1G1	3.17301e-07	0.509384	0.681	0.59	0.00955679	Bmem
PRDX3	3.31663e-07	0.482354	0.286	0.163	0.00998936	Bmem
ZFAS1	3.62615e-07	0.510716	0.728	0.66	0.0109216	Bmem
NDUFS6	3.95028e-07	0.463945	0.408	0.259	0.0118978	Bmem
NEDD8	3.9514e-07	0.479097	0.516	0.37	0.0119012	Bmem
HNRNPK	3.9688e-07	0.509538	0.657	0.553	0.0119536	Bmem
GNB2L1	4.04269e-07	0.539534	0.601	0.457	0.0121762	Bmem
THUMPD3-AS1	4.36573e-07	0.517711	0.324	0.189	0.0131491	Bmem
SLC2A3	4.45298e-07	-0.66069	0.221	0.38	0.0134119	Bmem
DGUOK	4.85876e-07	0.385796	0.394	0.244	0.0146341	Bmem
CD19	4.95988e-07	0.428608	0.474	0.306	0.0149387	Bmem
ARGLU1	5.17162e-07	0.535214	0.573	0.413	0.0155764	Bmem
SERPINB1	5.23656e-07	0.447094	0.347	0.207	0.015772	Bmem
C19orf43	5.51967e-07	0.424785	0.455	0.303	0.0166247	Bmem
RHOG	5.53315e-07	0.482692	0.408	0.265	0.0166653	Bmem
CYFIP2	5.73504e-07	0.367013	0.254	0.132	0.0172734	Bmem
PTPN1	6.04309e-07	-0.601166	0.113	0.262	0.0182012	Bmem
C4orf3	6.29715e-07	0.62447	0.545	0.428	0.0189664	Bmem
SYK	6.30098e-07	0.629283	0.315	0.185	0.0189779	Bmem
OLA1	6.5906e-07	0.321474	0.254	0.132	0.0198502	Bmem
YWHAH	7.2486e-07	0.478018	0.296	0.169	0.0218321	Bmem
IGHA1	8.06615e-07	-3.46326	0.535	0.616	0.0242945	Bmem
RAB11A	8.16935e-07	0.417863	0.305	0.177	0.0246053	Bmem
PFDN2	8.22923e-07	0.458829	0.404	0.256	0.0247856	Bmem
MYEOV2	8.26529e-07	0.409789	0.272	0.152	0.0248942	Bmem
TMSB4X	8.35156e-07	0.359013	0.991	0.986	0.0251541	Bmem
MBNL1	8.40092e-07	0.426299	0.549	0.371	0.0253027	Bmem
LUC7L3	9.17822e-07	0.512211	0.493	0.34	0.0276439	Bmem
ZNF331	9.38386e-07	-1.02155	0.131	0.268	0.0282632	Bmem
TRAF5	9.82196e-07	0.564343	0.268	0.147	0.0295828	Bmem
ODC1	9.86972e-07	0.506108	0.484	0.356	0.0297266	Bmem
ENO1	1.08866e-06	0.530775	0.521	0.39	0.0327892	Bmem
UBE3A	1.12158e-06	0.414057	0.258	0.141	0.0337808	Bmem
MAP2K2	1.16153e-06	0.45923	0.296	0.172	0.0349842	Bmem
[truncated: 5,077 more rows]

## Sheet: Myeloid cells
Supplementary Table 1-5. Marker genes for myeloid cell clusters.
Gene	p value	avg_log2FC	pct exp in cluster	pct exp in other clusters	adjusted p value	cluster
CD1C	0	1.658	0.569	0.029	0	CD1C+ DC
CLEC10A	6.59239e-228	1.9902	0.681	0.088	1.98556e-223	CD1C+ DC
FCER1A	7.80314e-212	1.8837	0.476	0.038	2.35023e-207	CD1C+ DC
CD1E	1.54326e-199	1.15232	0.358	0.02	4.64813e-195	CD1C+ DC
PKIB	2.84269e-183	1.47072	0.581	0.077	8.56188e-179	CD1C+ DC
CST7	1.08543e-150	1.66805	0.658	0.124	3.26922e-146	CD1C+ DC
JAML	1.1402e-138	1.40067	0.77	0.188	3.43416e-134	CD1C+ DC
PPP1R14A	7.85044e-121	0.764007	0.307	0.028	2.36447e-116	CD1C+ DC
HLA-DPB1	3.21335e-119	1.78758	0.99	0.755	9.67828e-115	CD1C+ DC
PLD4	2.71465e-117	0.928428	0.399	0.053	8.17626e-113	CD1C+ DC
HLA-DQB1	8.5367e-116	1.87318	0.984	0.632	2.57117e-111	CD1C+ DC
HLA-DPA1	2.00853e-112	1.66355	0.994	0.768	6.04948e-108	CD1C+ DC
PPA1	3.98838e-109	1.87604	0.891	0.386	1.20126e-104	CD1C+ DC
HLA-DQA1	1.02162e-96	1.56364	0.968	0.589	3.07702e-92	CD1C+ DC
HLA-DRA	4.50081e-96	1.32114	1	0.875	1.3556e-91	CD1C+ DC
NDRG2	7.81564e-95	0.766193	0.406	0.068	2.35399e-90	CD1C+ DC
CD74	3.29411e-89	1.41596	1	0.889	9.92153e-85	CD1C+ DC
HLA-DRB1	8.87914e-79	1.38981	0.994	0.812	2.67431e-74	CD1C+ DC
LGALS2	1.08242e-75	1.32736	0.681	0.232	3.26015e-71	CD1C+ DC
ADAM19	2.2927e-73	0.657558	0.403	0.08	6.90539e-69	CD1C+ DC
HLA-DQA2	2.64462e-72	1.55357	0.869	0.492	7.96533e-68	CD1C+ DC
SLC38A1	1.63032e-69	0.56128	0.288	0.045	4.91035e-65	CD1C+ DC
HLA-DMA	9.49583e-61	0.909742	0.952	0.601	2.86005e-56	CD1C+ DC
CPVL	7.34081e-60	1.13627	0.796	0.384	2.21098e-55	CD1C+ DC
CSF2RA	2.39995e-58	0.780667	0.629	0.228	7.2284e-54	CD1C+ DC
GPAT3	2.73301e-58	0.535868	0.342	0.073	8.23155e-54	CD1C+ DC
COTL1	6.56206e-57	1.09761	0.942	0.708	1.97643e-52	CD1C+ DC
CST3	2.39444e-56	1.21492	0.981	0.839	7.21182e-52	CD1C+ DC
DAPP1	1.95138e-55	0.566126	0.428	0.114	5.87736e-51	CD1C+ DC
FTL	6.92038e-53	-1.62622	0.994	0.995	2.08435e-48	CD1C+ DC
CORO1A	2.59859e-51	0.936864	0.818	0.434	7.8267e-47	CD1C+ DC
CFP	3.00488e-51	0.700187	0.514	0.162	9.05039e-47	CD1C+ DC
RUNX3	6.40177e-51	1.08537	0.565	0.209	1.92815e-46	CD1C+ DC
PLAC8	8.40386e-51	1.20851	0.466	0.146	2.53116e-46	CD1C+ DC
CTSL	9.58527e-51	-2.55308	0.256	0.614	2.88699e-46	CD1C+ DC
LSP1	8.3739e-50	0.99466	0.84	0.456	2.52214e-45	CD1C+ DC
CTSD	8.767e-50	-2.69856	0.444	0.708	2.64053e-45	CD1C+ DC
TMSB10	1.2635e-45	0.666274	1	0.982	3.80554e-41	CD1C+ DC
PAK1	3.13358e-44	0.582664	0.524	0.189	9.43804e-40	CD1C+ DC
GDI2	1.45112e-43	0.801451	0.827	0.468	4.37062e-39	CD1C+ DC
MCOLN2	1.4588e-43	0.51288	0.288	0.067	4.39376e-39	CD1C+ DC
EEF1B2	2.66712e-42	0.77946	0.936	0.715	8.03311e-38	CD1C+ DC
GPR183	3.65686e-42	1.15086	0.866	0.567	1.10141e-37	CD1C+ DC
IRF4	7.73724e-42	0.444593	0.252	0.054	2.33038e-37	CD1C+ DC
LTB	7.76774e-42	1.30163	0.361	0.107	2.33957e-37	CD1C+ DC
FCGR2B	1.77104e-41	0.741707	0.61	0.26	5.33419e-37	CD1C+ DC
ALDH2	2.26604e-41	0.698906	0.693	0.322	6.82508e-37	CD1C+ DC
CCR7	4.06346e-41	0.754454	0.323	0.086	1.22387e-36	CD1C+ DC
GPR157	8.1015e-41	0.463089	0.265	0.061	2.44009e-36	CD1C+ DC
SPINT2	3.41212e-40	0.796128	0.757	0.417	1.0277e-35	CD1C+ DC
S100A9	1.50192e-39	-2.6279	0.428	0.709	4.52363e-35	CD1C+ DC
CFL1	2.48832e-39	0.603587	0.99	0.878	7.49458e-35	CD1C+ DC
ACTB	4.08843e-38	0.696457	1	0.987	1.23139e-33	CD1C+ DC
RHOF	9.17467e-38	0.449282	0.396	0.128	2.76332e-33	CD1C+ DC
GSN	1.22369e-36	0.838594	0.783	0.439	3.68563e-32	CD1C+ DC
HLA-DRB5	5.4464e-36	1.52142	0.722	0.445	1.6404e-31	CD1C+ DC
LIMD2	1.40152e-35	0.509497	0.524	0.207	4.22124e-31	CD1C+ DC
CD86	7.59882e-35	0.745673	0.776	0.438	2.28869e-30	CD1C+ DC
BID	2.26293e-34	0.624761	0.696	0.355	6.81573e-30	CD1C+ DC
PFN1	2.91639e-34	0.581992	0.984	0.916	8.78386e-30	CD1C+ DC
CEACAM4	5.80645e-34	0.402117	0.252	0.064	1.74884e-29	CD1C+ DC
CYP2S1	1.10993e-33	0.400648	0.288	0.081	3.34301e-29	CD1C+ DC
ARL4C	3.01045e-33	0.613678	0.684	0.331	9.06717e-29	CD1C+ DC
S100B	4.2848e-33	1.93702	0.345	0.117	1.29054e-28	CD1C+ DC
CCL4	4.99172e-33	-3.43273	0.377	0.607	1.50345e-28	CD1C+ DC
CCL3	5.60957e-33	-3.18466	0.425	0.653	1.68955e-28	CD1C+ DC
EIF3L	2.28592e-32	0.579554	0.738	0.395	6.88497e-28	CD1C+ DC
NUDT1	3.89715e-32	0.387555	0.457	0.174	1.17378e-27	CD1C+ DC
S100A8	4.38611e-32	-3.33255	0.217	0.514	1.32105e-27	CD1C+ DC
SAMHD1	5.25498e-32	0.601355	0.722	0.367	1.58275e-27	CD1C+ DC
WAS	5.74787e-32	0.423993	0.578	0.255	1.7312e-27	CD1C+ DC
STK4	8.98122e-32	0.567872	0.613	0.293	2.70505e-27	CD1C+ DC
SLC11A1	9.763e-32	-1.36645	0.08	0.409	2.94052e-27	CD1C+ DC
GPNMB	3.26913e-31	-1.8964	0.073	0.391	9.84629e-27	CD1C+ DC
IL1R2	3.45502e-31	0.438377	0.262	0.073	1.04062e-26	CD1C+ DC
CTSB	5.90534e-31	-1.59912	0.792	0.8	1.77863e-26	CD1C+ DC
INSIG1	1.00202e-30	0.884099	0.687	0.404	3.018e-26	CD1C+ DC
C12orf45	1.37167e-30	0.54282	0.329	0.111	4.13133e-26	CD1C+ DC
PSAP	2.04169e-30	-1.15833	0.85	0.841	6.14936e-26	CD1C+ DC
SEPTIN6	2.14943e-30	0.46664	0.463	0.187	6.47387e-26	CD1C+ DC
ASAH1	2.84083e-30	-1.23906	0.521	0.66	8.55631e-26	CD1C+ DC
LDLRAD4	7.94661e-30	0.399258	0.425	0.161	2.39344e-25	CD1C+ DC
HINT1	1.24831e-29	0.613578	0.901	0.636	3.7598e-25	CD1C+ DC
CYTIP	2.6008e-29	0.55231	0.578	0.271	7.83335e-25	CD1C+ DC
CCND2	3.12434e-29	0.421143	0.367	0.13	9.4102e-25	CD1C+ DC
SNHG15	3.5492e-29	0.507502	0.524	0.229	1.06898e-24	CD1C+ DC
APRT	4.29805e-29	0.527077	0.834	0.489	1.29453e-24	CD1C+ DC
APOE	4.54397e-29	-4.11433	0.15	0.433	1.3686e-24	CD1C+ DC
FCGR3A	8.92038e-29	-1.59494	0.182	0.464	2.68673e-24	CD1C+ DC
KCNK6	9.03353e-29	0.431698	0.319	0.108	2.72081e-24	CD1C+ DC
HLA-DMB	1.17077e-28	0.523897	0.815	0.455	3.52623e-24	CD1C+ DC
AIM1	1.67233e-28	0.323955	0.259	0.076	5.03689e-24	CD1C+ DC
ETV3	1.92312e-28	0.471485	0.473	0.196	5.79226e-24	CD1C+ DC
SUB1	2.48149e-28	0.546709	0.933	0.741	7.47399e-24	CD1C+ DC
MALT1	2.77897e-28	0.435741	0.476	0.202	8.36999e-24	CD1C+ DC
TSPAN33	4.58435e-28	0.384019	0.313	0.105	1.38076e-23	CD1C+ DC
CIITA	5.28652e-28	0.451673	0.313	0.106	1.59225e-23	CD1C+ DC
BTF3	5.94932e-28	0.547228	0.949	0.781	1.79188e-23	CD1C+ DC
CEBPD	6.10443e-28	0.732683	0.69	0.382	1.83859e-23	CD1C+ DC
ACTG1	8.2135e-28	0.629925	0.987	0.887	2.47383e-23	CD1C+ DC
CIB1	1.47925e-27	0.631948	0.821	0.537	4.45535e-23	CD1C+ DC
RALA	1.72254e-27	0.624615	0.687	0.384	5.1881e-23	CD1C+ DC
NACA	1.99067e-27	0.535898	0.984	0.867	5.9957e-23	CD1C+ DC
SLC25A5	2.67645e-27	0.554359	0.888	0.597	8.06121e-23	CD1C+ DC
AQP9	3.41136e-27	-1.43526	0.035	0.323	1.02747e-22	CD1C+ DC
CNN2	4.11632e-27	0.485204	0.524	0.243	1.23979e-22	CD1C+ DC
CD14	6.99219e-27	-1.49181	0.415	0.629	2.10598e-22	CD1C+ DC
HLA-DOA	7.59093e-27	0.392696	0.409	0.161	2.28631e-22	CD1C+ DC
PDCL3	7.73077e-27	0.435126	0.454	0.194	2.32843e-22	CD1C+ DC
C12orf75	1.2998e-26	0.254097	0.252	0.074	3.91488e-22	CD1C+ DC
EEF1A1	1.47096e-26	0.377581	1	0.977	4.43039e-22	CD1C+ DC
RBM3	1.63775e-26	0.49522	0.827	0.52	4.93275e-22	CD1C+ DC
RNASE6	1.72725e-26	0.512622	0.668	0.343	5.2023e-22	CD1C+ DC
EIF3F	1.8027e-26	0.544993	0.757	0.436	5.42955e-22	CD1C+ DC
LST1	2.51061e-26	0.492371	0.914	0.666	7.5617e-22	CD1C+ DC
CLEC4A	3.60132e-26	0.372054	0.562	0.263	1.08468e-21	CD1C+ DC
HMGN1	9.8253e-26	0.506855	0.818	0.51	2.95928e-21	CD1C+ DC
NR4A3	9.96439e-26	0.623154	0.633	0.35	3.00118e-21	CD1C+ DC
ENTPD1	1.22278e-25	0.378576	0.399	0.162	3.6829e-21	CD1C+ DC
PPHLN1	1.27153e-25	0.319904	0.387	0.153	3.82971e-21	CD1C+ DC
PTRHD1	2.41808e-25	0.378648	0.47	0.206	7.28301e-21	CD1C+ DC
CLIC2	2.79274e-25	0.307779	0.262	0.083	8.41146e-21	CD1C+ DC
CFD	2.80684e-25	-1.31133	0.125	0.4	8.45392e-21	CD1C+ DC
MOB3A	4.55415e-25	0.270427	0.383	0.147	1.37166e-20	CD1C+ DC
IDH2	5.32566e-25	0.374133	0.508	0.236	1.60404e-20	CD1C+ DC
ARPC1B	6.41386e-25	0.564088	0.882	0.637	1.93179e-20	CD1C+ DC
SLC25A6	8.43465e-25	0.649487	0.872	0.659	2.54043e-20	CD1C+ DC
SERPINB1	8.69751e-25	0.850553	0.837	0.587	2.6196e-20	CD1C+ DC
APOC1	9.21605e-25	-3.25499	0.141	0.399	2.77578e-20	CD1C+ DC
CAT	9.83093e-25	0.321404	0.495	0.223	2.96098e-20	CD1C+ DC
CKLF	1.00667e-24	0.548513	0.799	0.49	3.03198e-20	CD1C+ DC
SMDT1	1.21693e-24	0.401664	0.706	0.385	3.66528e-20	CD1C+ DC
CCND3	1.57644e-24	0.306836	0.415	0.171	4.74809e-20	CD1C+ DC
FAM110A	2.41383e-24	0.390503	0.345	0.133	7.27022e-20	CD1C+ DC
TRABD	2.76723e-24	0.364646	0.534	0.252	8.33463e-20	CD1C+ DC
ARPC3	4.74583e-24	0.484237	0.981	0.834	1.4294e-19	CD1C+ DC
PRELID1	6.24769e-24	0.527846	0.824	0.535	1.88174e-19	CD1C+ DC
AREG	6.60297e-24	0.737022	0.642	0.36	1.98875e-19	CD1C+ DC
RGS10	8.30221e-24	0.539421	0.853	0.557	2.50054e-19	CD1C+ DC
GLUL	1.4979e-23	-1.03804	0.719	0.77	4.51152e-19	CD1C+ DC
C5AR1	1.92242e-23	-1.14876	0.188	0.461	5.79014e-19	CD1C+ DC
ARF5	2.16589e-23	0.421246	0.626	0.333	6.52344e-19	CD1C+ DC
IDO1	2.16795e-23	0.523371	0.256	0.083	6.52964e-19	CD1C+ DC
PPM1G	2.31084e-23	0.340732	0.444	0.197	6.96003e-19	CD1C+ DC
YIF1B	3.72497e-23	0.355047	0.435	0.191	1.12192e-18	CD1C+ DC
HNRNPA1	4.29237e-23	0.50897	0.93	0.715	1.29282e-18	CD1C+ DC
COPS3	6.65263e-23	0.274353	0.351	0.139	2.0037e-18	CD1C+ DC
TMEM14C	8.69731e-23	0.475599	0.684	0.381	2.61954e-18	CD1C+ DC
GLIPR1	9.01574e-23	0.504325	0.661	0.378	2.71545e-18	CD1C+ DC
EIF3K	9.78489e-23	0.498585	0.904	0.646	2.94711e-18	CD1C+ DC
SNRPF	1.35719e-22	0.426786	0.623	0.333	4.08771e-18	CD1C+ DC
SERPINB9	1.77705e-22	0.542129	0.786	0.497	5.35229e-18	CD1C+ DC
FAU	2.66767e-22	0.359414	0.987	0.955	8.03476e-18	CD1C+ DC
CBX6	3.01121e-22	0.355441	0.262	0.091	9.06946e-18	CD1C+ DC
OSTC	3.2993e-22	0.402766	0.7	0.397	9.93716e-18	CD1C+ DC
AXL	4.35988e-22	0.563114	0.323	0.128	1.31315e-17	CD1C+ DC
TMSB4X	4.40148e-22	0.486986	1	0.996	1.32568e-17	CD1C+ DC
SCNM1	4.51596e-22	0.312432	0.348	0.139	1.36016e-17	CD1C+ DC
GLTSCR2	5.02641e-22	0.489652	0.623	0.346	1.5139e-17	CD1C+ DC
REL	5.18762e-22	0.658474	0.821	0.571	1.56246e-17	CD1C+ DC
RSL24D1	5.21323e-22	0.347185	0.629	0.334	1.57017e-17	CD1C+ DC
LSM7	7.76233e-22	0.389858	0.703	0.388	2.33794e-17	CD1C+ DC
SLC25A3	1.37401e-21	0.513813	0.866	0.587	4.13837e-17	CD1C+ DC
PGLS	2.01838e-21	0.45326	0.674	0.388	6.07916e-17	CD1C+ DC
MZT2A	2.26716e-21	0.339766	0.495	0.235	6.82847e-17	CD1C+ DC
GSTP1	3.50748e-21	0.519929	0.936	0.714	1.05642e-16	CD1C+ DC
SPN	4.99028e-21	0.273331	0.272	0.097	1.50302e-16	CD1C+ DC
GABARAPL2	5.15659e-21	0.422062	0.76	0.469	1.55311e-16	CD1C+ DC
MDH2	5.6247e-21	0.360931	0.626	0.333	1.6941e-16	CD1C+ DC
ACAA1	5.78177e-21	0.311585	0.463	0.221	1.74141e-16	CD1C+ DC
NAP1L1	7.92099e-21	0.502663	0.834	0.565	2.38572e-16	CD1C+ DC
FNBP1	8.48494e-21	0.404049	0.639	0.341	2.55558e-16	CD1C+ DC
HCLS1	9.3663e-21	0.448905	0.709	0.419	2.82104e-16	CD1C+ DC
STK17B	1.10049e-20	0.318282	0.585	0.302	3.31457e-16	CD1C+ DC
CLDND1	1.40717e-20	0.274269	0.422	0.188	4.23826e-16	CD1C+ DC
ABI3	1.61607e-20	0.364993	0.419	0.191	4.86744e-16	CD1C+ DC
FAM89B	1.8085e-20	0.386859	0.297	0.117	5.44702e-16	CD1C+ DC
NHP2	2.35547e-20	0.357712	0.508	0.251	7.09445e-16	CD1C+ DC
LY86	2.39529e-20	0.37241	0.594	0.316	7.21439e-16	CD1C+ DC
FAM118A	2.42527e-20	0.367183	0.275	0.103	7.30467e-16	CD1C+ DC
COX5A	2.43206e-20	0.457715	0.815	0.512	7.32512e-16	CD1C+ DC
PPIA	2.96762e-20	0.445672	0.962	0.813	8.93816e-16	CD1C+ DC
C1QBP	3.07333e-20	0.366873	0.559	0.296	9.25656e-16	CD1C+ DC
PYCARD	3.08409e-20	0.431411	0.805	0.5	9.28898e-16	CD1C+ DC
H2AFY	3.37765e-20	0.391144	0.831	0.554	1.01731e-15	CD1C+ DC
ENSA	3.48868e-20	0.389652	0.633	0.352	1.05076e-15	CD1C+ DC
UBE2E2	3.68918e-20	0.287333	0.393	0.173	1.11114e-15	CD1C+ DC
SYNGR2	3.6924e-20	0.455027	0.741	0.428	1.11212e-15	CD1C+ DC
UCP2	4.49513e-20	0.48411	0.732	0.447	1.35389e-15	CD1C+ DC
RASSF5	4.5989e-20	0.369	0.492	0.247	1.38514e-15	CD1C+ DC
HMGN3	4.68753e-20	0.314144	0.665	0.359	1.41184e-15	CD1C+ DC
CREG1	4.8455e-20	-1.07246	0.3	0.495	1.45942e-15	CD1C+ DC
CD163	5.63882e-20	-1.09165	0.099	0.339	1.69835e-15	CD1C+ DC
SPI1	5.64621e-20	0.424855	0.863	0.559	1.70058e-15	CD1C+ DC
EIF3I	6.54613e-20	0.319485	0.633	0.344	1.97163e-15	CD1C+ DC
SLC25A33	6.71582e-20	0.278382	0.288	0.109	2.02274e-15	CD1C+ DC
RFTN1	7.2527e-20	0.31691	0.284	0.108	2.18444e-15	CD1C+ DC
CMTM6	8.08704e-20	0.421475	0.802	0.543	2.43574e-15	CD1C+ DC
MARCKS	8.09728e-20	-1.09636	0.409	0.591	2.43882e-15	CD1C+ DC
EIF3H	1.13513e-19	0.372565	0.786	0.494	3.41889e-15	CD1C+ DC
GTF2B	1.166e-19	0.334809	0.476	0.23	3.51189e-15	CD1C+ DC
MOB3B	1.35598e-19	0.33957	0.291	0.113	4.08408e-15	CD1C+ DC
CCL3L3	1.50008e-19	-2.76061	0.409	0.566	4.51809e-15	CD1C+ DC
CD68	1.68285e-19	-1.07016	0.652	0.683	5.06858e-15	CD1C+ DC
TMEM109	1.68566e-19	0.338034	0.374	0.166	5.07705e-15	CD1C+ DC
OPN3	1.78716e-19	0.305615	0.326	0.137	5.38276e-15	CD1C+ DC
CTSH	1.85645e-19	0.467593	0.821	0.554	5.59144e-15	CD1C+ DC
SPATS2L	1.95417e-19	0.381851	0.396	0.182	5.88577e-15	CD1C+ DC
SATB1	2.01299e-19	0.361882	0.422	0.198	6.06292e-15	CD1C+ DC
PDE4A	2.48661e-19	0.317312	0.412	0.19	7.48942e-15	CD1C+ DC
C10orf128	2.78275e-19	0.306753	0.297	0.119	8.38137e-15	CD1C+ DC
NDUFA12	3.17575e-19	0.40428	0.633	0.358	9.56505e-15	CD1C+ DC
FBL	3.46899e-19	0.286789	0.441	0.21	1.04482e-14	CD1C+ DC
ATG3	3.90723e-19	0.337148	0.626	0.355	1.17682e-14	CD1C+ DC
EZR	5.36511e-19	0.521733	0.668	0.409	1.61592e-14	CD1C+ DC
EIF3E	5.91199e-19	0.363522	0.786	0.499	1.78063e-14	CD1C+ DC
SPP1	6.08345e-19	-3.50016	0.163	0.374	1.83227e-14	CD1C+ DC
CLTB	6.15274e-19	0.293149	0.572	0.304	1.85314e-14	CD1C+ DC
ARPC2	6.89234e-19	0.41183	0.946	0.8	2.0759e-14	CD1C+ DC
NFKBID	7.9508e-19	0.375316	0.45	0.23	2.3947e-14	CD1C+ DC
CHCHD2	8.45108e-19	0.376897	0.942	0.754	2.54538e-14	CD1C+ DC
ARHGDIB	8.84541e-19	0.416233	0.891	0.664	2.66415e-14	CD1C+ DC
EDEM1	9.79946e-19	0.361523	0.454	0.223	2.9515e-14	CD1C+ DC
BAZ1A	1.08947e-18	0.455524	0.623	0.357	3.28139e-14	CD1C+ DC
ETV6	1.22523e-18	0.382929	0.425	0.203	3.69026e-14	CD1C+ DC
TNFAIP6	1.30194e-18	-2.01295	0.048	0.264	3.92133e-14	CD1C+ DC
PSME2	1.3831e-18	0.433112	0.84	0.57	4.16575e-14	CD1C+ DC
GNB2L1	1.47221e-18	0.554374	0.77	0.678	4.43416e-14	CD1C+ DC
CXCL2	2.17341e-18	-1.97149	0.479	0.619	6.54608e-14	CD1C+ DC
SOD2	2.17871e-18	-1.14841	0.789	0.82	6.56207e-14	CD1C+ DC
CCL4L2	2.57501e-18	-2.4217	0.435	0.58	7.75568e-14	CD1C+ DC
PLSCR1	3.66228e-18	0.368412	0.773	0.501	1.10304e-13	CD1C+ DC
CD44	5.05694e-18	-0.977484	0.738	0.802	1.5231e-13	CD1C+ DC
SLC25A19	6.44207e-18	0.366655	0.348	0.159	1.94029e-13	CD1C+ DC
SNRPB	7.94644e-18	0.388774	0.719	0.443	2.39339e-13	CD1C+ DC
THOC7	1.18915e-17	0.268865	0.498	0.254	3.58161e-13	CD1C+ DC
CD80	1.3626e-17	0.362008	0.297	0.124	4.10402e-13	CD1C+ DC
PTPN1	1.45296e-17	0.315741	0.581	0.317	4.37616e-13	CD1C+ DC
PHB2	1.55943e-17	0.286211	0.498	0.258	4.69683e-13	CD1C+ DC
PTMA	1.82698e-17	0.301225	0.997	0.954	5.50268e-13	CD1C+ DC
CLNS1A	2.64113e-17	0.27186	0.473	0.238	7.95483e-13	CD1C+ DC
IFI30	3.23943e-17	0.340723	0.728	0.432	9.75684e-13	CD1C+ DC
SDCBP	3.3538e-17	-0.733123	0.741	0.765	1.01013e-12	CD1C+ DC
CNDP2	4.65257e-17	0.302039	0.495	0.258	1.40131e-12	CD1C+ DC
TMEM14B	4.71188e-17	0.291789	0.572	0.314	1.41917e-12	CD1C+ DC
VPS29	5.00243e-17	0.336491	0.744	0.44	1.50668e-12	CD1C+ DC
TPM3	5.20745e-17	0.414225	0.904	0.663	1.56843e-12	CD1C+ DC
DBNL	5.69091e-17	0.355381	0.556	0.312	1.71404e-12	CD1C+ DC
DNAJC4	5.82334e-17	0.306626	0.387	0.181	1.75393e-12	CD1C+ DC
MYL12A	6.27006e-17	0.447869	0.939	0.797	1.88848e-12	CD1C+ DC
CLIC1	6.33098e-17	0.363779	0.952	0.782	1.90683e-12	CD1C+ DC
EIF3G	8.7881e-17	0.316674	0.696	0.412	2.64689e-12	CD1C+ DC
LINC01272	8.79677e-17	-0.960015	0.089	0.301	2.6495e-12	CD1C+ DC
CDC37	9.21693e-17	0.341056	0.696	0.43	2.77605e-12	CD1C+ DC
SH3BGRL3	9.53504e-17	0.366736	0.984	0.917	2.87186e-12	CD1C+ DC
FTH1	1.16558e-16	-0.87181	0.997	0.999	3.51062e-12	CD1C+ DC
HNRNPA0	1.62816e-16	0.393546	0.588	0.352	4.90386e-12	CD1C+ DC
MARCKSL1	1.78539e-16	0.250179	0.613	0.353	5.37742e-12	CD1C+ DC
SNRPD3	2.26786e-16	0.28565	0.594	0.336	6.83057e-12	CD1C+ DC
FAM26F	2.45733e-16	0.481814	0.508	0.279	7.40123e-12	CD1C+ DC
PARK7	2.63926e-16	0.368014	0.767	0.492	7.94918e-12	CD1C+ DC
VASP	3.92335e-16	0.332976	0.671	0.421	1.18167e-11	CD1C+ DC
FCER1G	4.15496e-16	-0.581754	0.885	0.916	1.25143e-11	CD1C+ DC
PTPN6	4.25479e-16	0.376431	0.53	0.297	1.2815e-11	CD1C+ DC
EIF6	4.43421e-16	0.29804	0.607	0.352	1.33554e-11	CD1C+ DC
RNASET2	4.45805e-16	0.441223	0.869	0.596	1.34272e-11	CD1C+ DC
MSR1	4.62777e-16	-0.950961	0.093	0.292	1.39384e-11	CD1C+ DC
EID1	4.8705e-16	0.282626	0.687	0.406	1.46694e-11	CD1C+ DC
DCXR	5.56002e-16	0.315191	0.463	0.247	1.67462e-11	CD1C+ DC
THEMIS2	6.28369e-16	0.264385	0.53	0.283	1.89259e-11	CD1C+ DC
STX11	7.51566e-16	0.524502	0.629	0.403	2.26364e-11	CD1C+ DC
ADAM8	8.03767e-16	0.251885	0.495	0.258	2.42087e-11	CD1C+ DC
DMXL2	8.77518e-16	-0.679395	0.07	0.273	2.643e-11	CD1C+ DC
CCT8	9.20436e-16	0.281799	0.585	0.328	2.77226e-11	CD1C+ DC
CXCL3	9.89383e-16	-1.65848	0.39	0.559	2.97992e-11	CD1C+ DC
SUPT4H1	1.23301e-15	0.310114	0.581	0.342	3.71371e-11	CD1C+ DC
HGSNAT	1.28041e-15	0.260176	0.31	0.138	3.85647e-11	CD1C+ DC
NPM1	1.72305e-15	0.37926	0.895	0.707	5.18965e-11	CD1C+ DC
ATP5B	1.724e-15	0.361817	0.674	0.431	5.19252e-11	CD1C+ DC
SRSF2	1.81228e-15	0.385324	0.751	0.511	5.45841e-11	CD1C+ DC
DECR1	1.90014e-15	0.250967	0.447	0.232	5.72302e-11	CD1C+ DC
ITGB2	1.94487e-15	0.366841	0.843	0.585	5.85777e-11	CD1C+ DC
POLR2E	2.04773e-15	0.319954	0.569	0.328	6.16755e-11	CD1C+ DC
N4BP2L1	2.08529e-15	0.277157	0.326	0.151	6.2807e-11	CD1C+ DC
UFC1	2.24384e-15	0.261025	0.604	0.342	6.75823e-11	CD1C+ DC
TNFAIP8	2.60789e-15	0.557312	0.665	0.441	7.85471e-11	CD1C+ DC
RNH1	2.96466e-15	0.289969	0.725	0.439	8.92926e-11	CD1C+ DC
CEBPB	3.54229e-15	-0.990804	0.629	0.7	1.0669e-10	CD1C+ DC
PLIN2	4.99368e-15	-1.28485	0.428	0.565	1.50405e-10	CD1C+ DC
PABPC1	5.04214e-15	0.376088	0.942	0.803	1.51864e-10	CD1C+ DC
MT2A	5.45508e-15	-2.03061	0.47	0.59	1.64301e-10	CD1C+ DC
YBX1	5.95984e-15	0.333971	0.958	0.823	1.79504e-10	CD1C+ DC
DUSP4	7.24455e-15	0.373228	0.409	0.212	2.18199e-10	CD1C+ DC
OXA1L	7.33146e-15	0.314768	0.415	0.215	2.20816e-10	CD1C+ DC
DBI	7.69518e-15	0.388704	0.898	0.656	2.31771e-10	CD1C+ DC
FAM49B	8.21831e-15	0.251529	0.783	0.516	2.47527e-10	CD1C+ DC
COMMD6	1.00669e-14	0.372374	0.879	0.648	3.03206e-10	CD1C+ DC
APLP2	1.06775e-14	-0.856031	0.508	0.592	3.21595e-10	CD1C+ DC
FKBP1A	1.36994e-14	0.345341	0.856	0.628	4.12613e-10	CD1C+ DC
SEC61B	1.37779e-14	0.319792	0.904	0.671	4.14977e-10	CD1C+ DC
RANBP1	1.47747e-14	0.314683	0.565	0.33	4.45001e-10	CD1C+ DC
GRASP	1.82578e-14	0.260399	0.326	0.152	5.49907e-10	CD1C+ DC
CRIP1	2.06457e-14	0.297281	0.565	0.328	6.21827e-10	CD1C+ DC
HACD4	2.1138e-14	0.268862	0.348	0.168	6.36656e-10	CD1C+ DC
YPEL5	2.17679e-14	0.456146	0.613	0.373	6.55628e-10	CD1C+ DC
ATF5	2.1793e-14	0.379311	0.444	0.241	6.56382e-10	CD1C+ DC
FIBP	2.41129e-14	0.285783	0.454	0.244	7.26256e-10	CD1C+ DC
XRCC6	2.41288e-14	0.272609	0.569	0.328	7.26736e-10	CD1C+ DC
CD40	2.7147e-14	0.43896	0.463	0.253	8.1764e-10	CD1C+ DC
NAAA	2.79094e-14	0.294938	0.367	0.183	8.40603e-10	CD1C+ DC
TUBA1B	2.9912e-14	0.290007	0.834	0.57	9.0092e-10	CD1C+ DC
MTHFD2	3.1795e-14	0.303293	0.565	0.331	9.57633e-10	CD1C+ DC
B2M	3.46118e-14	-0.392623	1	0.999	1.04247e-09	CD1C+ DC
XIST	3.72141e-14	0.323321	0.645	0.398	1.12085e-09	CD1C+ DC
PPP1CA	4.01298e-14	0.297621	0.677	0.425	1.20867e-09	CD1C+ DC
RNASE1	4.11962e-14	-1.6489	0.07	0.25	1.24079e-09	CD1C+ DC
TUFM	4.13064e-14	0.289382	0.585	0.344	1.24411e-09	CD1C+ DC
GNS	4.33549e-14	-0.783307	0.227	0.401	1.30581e-09	CD1C+ DC
ATP5C1	4.80396e-14	0.339252	0.639	0.4	1.4469e-09	CD1C+ DC
NDUFS8	5.15083e-14	0.263651	0.629	0.378	1.55138e-09	CD1C+ DC
TCOF1	5.98512e-14	0.302065	0.252	0.109	1.80266e-09	CD1C+ DC
NDUFA4	6.27692e-14	0.313415	0.911	0.677	1.89055e-09	CD1C+ DC
FNDC3B	6.4803e-14	-0.786138	0.179	0.367	1.9518e-09	CD1C+ DC
VPS35	6.54912e-14	0.25895	0.53	0.304	1.97253e-09	CD1C+ DC
HMGA1	7.35667e-14	0.267085	0.565	0.333	2.21576e-09	CD1C+ DC
UBE2F	7.39085e-14	0.340373	0.435	0.236	2.22605e-09	CD1C+ DC
C20orf27	7.5427e-14	0.3023	0.355	0.181	2.27179e-09	CD1C+ DC
BANF1	7.6883e-14	0.3071	0.623	0.375	2.31564e-09	CD1C+ DC
C1orf162	7.98402e-14	0.304262	0.728	0.46	2.40471e-09	CD1C+ DC
TRAPPC1	9.63343e-14	0.277094	0.716	0.451	2.90149e-09	CD1C+ DC
PSMA1	9.7233e-14	0.302252	0.693	0.44	2.92856e-09	CD1C+ DC
PSME1	1.07392e-13	0.284709	0.847	0.594	3.23455e-09	CD1C+ DC
EIF3M	1.21807e-13	0.288907	0.601	0.364	3.66871e-09	CD1C+ DC
TOR3A	1.22137e-13	0.303119	0.297	0.14	3.67865e-09	CD1C+ DC
HNRNPA2B1	1.26017e-13	0.298333	0.923	0.744	3.7955e-09	CD1C+ DC
RSL1D1	1.46042e-13	0.256473	0.511	0.284	4.39864e-09	CD1C+ DC
PLD3	1.59575e-13	-1.11156	0.249	0.402	4.80624e-09	CD1C+ DC
EIF5A	1.66668e-13	0.276981	0.633	0.392	5.01986e-09	CD1C+ DC
PTP4A2	2.06748e-13	0.323056	0.677	0.444	6.22704e-09	CD1C+ DC
BLOC1S6	2.25188e-13	0.32786	0.415	0.216	6.78243e-09	CD1C+ DC
CCL20	2.30484e-13	-2.016	0.278	0.45	6.94196e-09	CD1C+ DC
BRK1	2.41868e-13	0.338708	0.834	0.589	7.28484e-09	CD1C+ DC
TIMP2	2.82574e-13	-0.895429	0.243	0.397	8.51086e-09	CD1C+ DC
EEF2	2.82945e-13	0.364271	0.879	0.674	8.52201e-09	CD1C+ DC
PSMB1	3.53678e-13	0.27298	0.792	0.512	1.06524e-08	CD1C+ DC
SERPINF1	4.35355e-13	0.389427	0.284	0.136	1.31124e-08	CD1C+ DC
YWHAH	4.46913e-13	0.372967	0.693	0.444	1.34606e-08	CD1C+ DC
ELOVL1	4.53837e-13	0.272381	0.323	0.162	1.36691e-08	CD1C+ DC
TAP1	5.01014e-13	0.387265	0.419	0.226	1.509e-08	CD1C+ DC
TBCA	5.44773e-13	0.25175	0.786	0.515	1.6408e-08	CD1C+ DC
SNX3	6.18114e-13	0.366948	0.853	0.618	1.8617e-08	CD1C+ DC
PIM3	9.35105e-13	0.329386	0.681	0.46	2.81644e-08	CD1C+ DC
ACTR3	1.00541e-12	0.323488	0.799	0.558	3.02818e-08	CD1C+ DC
EGR1	1.16038e-12	-1.25729	0.252	0.424	3.49496e-08	CD1C+ DC
RBPJ	1.18214e-12	0.297932	0.607	0.362	3.56049e-08	CD1C+ DC
RGS1	1.23837e-12	0.424914	0.77	0.546	3.72985e-08	CD1C+ DC
CCL2	1.31089e-12	-2.20996	0.089	0.258	3.94826e-08	CD1C+ DC
GNA15	1.33938e-12	0.28038	0.511	0.302	4.03409e-08	CD1C+ DC
SLC8A1	1.62744e-12	0.27181	0.361	0.187	4.90169e-08	CD1C+ DC
LINC01420	2.96453e-12	0.268756	0.447	0.247	8.92887e-08	CD1C+ DC
GPRIN3	2.98958e-12	0.253603	0.284	0.135	9.00431e-08	CD1C+ DC
PAFAH1B2	3.54067e-12	0.254214	0.332	0.168	1.06642e-07	CD1C+ DC
ARL6IP5	4.97885e-12	0.33052	0.764	0.518	1.49958e-07	CD1C+ DC
ENO1	6.04688e-12	0.307687	0.917	0.71	1.82126e-07	CD1C+ DC
RHOG	6.94263e-12	0.27043	0.764	0.524	2.09105e-07	CD1C+ DC
PTPRC	9.29142e-12	0.256688	0.815	0.557	2.79848e-07	CD1C+ DC
NQO2	9.87906e-12	0.267854	0.406	0.231	2.97547e-07	CD1C+ DC
MS4A6A	1.1198e-11	0.402319	0.732	0.511	3.37274e-07	CD1C+ DC
MTDH	1.69146e-11	0.266861	0.744	0.487	5.09451e-07	CD1C+ DC
TBCB	2.06372e-11	0.278174	0.505	0.301	6.21571e-07	CD1C+ DC
ATP5L	2.55208e-11	0.353638	0.808	0.662	7.68661e-07	CD1C+ DC
ATP5F1	2.83575e-11	0.30452	0.55	0.344	8.54098e-07	CD1C+ DC
HLA-E	2.86031e-11	-0.540736	0.859	0.805	8.61496e-07	CD1C+ DC
H3F3A	3.01138e-11	0.277102	0.958	0.899	9.06998e-07	CD1C+ DC
DAB2	3.10921e-11	-0.824667	0.144	0.296	9.36464e-07	CD1C+ DC
MAFB	3.41216e-11	-0.770817	0.262	0.419	1.02771e-06	CD1C+ DC
CD9	3.60408e-11	-1.02929	0.326	0.454	1.08551e-06	CD1C+ DC
PSMA4	5.02773e-11	0.297801	0.674	0.422	1.5143e-06	CD1C+ DC
IL4I1	6.4798e-11	0.325429	0.415	0.244	1.95165e-06	CD1C+ DC
TUBA1A	6.57274e-11	0.32485	0.54	0.335	1.97964e-06	CD1C+ DC
HLA-B	7.72247e-11	-0.398131	0.978	0.957	2.32593e-06	CD1C+ DC
VCAN	8.27363e-11	-1.44895	0.185	0.323	2.49193e-06	CD1C+ DC
GNA13	1.24875e-10	0.282938	0.53	0.33	3.76112e-06	CD1C+ DC
RAB11FIP1	1.38061e-10	0.404672	0.332	0.181	4.15825e-06	CD1C+ DC
ATP5G3	1.60076e-10	0.263479	0.706	0.498	4.82133e-06	CD1C+ DC
TAGLN2	1.62304e-10	0.317708	0.863	0.662	4.88844e-06	CD1C+ DC
ARPC4	1.7767e-10	0.263055	0.671	0.456	5.35125e-06	CD1C+ DC
FCGR2A	1.86768e-10	-0.905369	0.601	0.619	5.62526e-06	CD1C+ DC
ABCA1	2.15322e-10	-0.688886	0.169	0.321	6.48529e-06	CD1C+ DC
LDHA	2.26746e-10	0.353551	0.875	0.722	6.82937e-06	CD1C+ DC
RAN	2.42801e-10	0.26414	0.776	0.534	7.31293e-06	CD1C+ DC
ATP5J	2.46262e-10	0.261068	0.658	0.436	7.41717e-06	CD1C+ DC
MYD88	2.71894e-10	0.302562	0.284	0.148	8.18917e-06	CD1C+ DC
LMNA	2.75365e-10	0.354674	0.652	0.464	8.29372e-06	CD1C+ DC
CTSS	3.29805e-10	-0.797837	0.882	0.768	9.93341e-06	CD1C+ DC
RBM8A	3.62896e-10	0.263609	0.681	0.451	1.09301e-05	CD1C+ DC
CXCR4	4.62779e-10	0.286872	0.69	0.483	1.39385e-05	CD1C+ DC
HMOX1	5.47057e-10	-1.3468	0.211	0.356	1.64768e-05	CD1C+ DC
S100A6	5.51044e-10	-0.555641	0.927	0.933	1.65969e-05	CD1C+ DC
CD58	5.93422e-10	0.263605	0.473	0.289	1.78733e-05	CD1C+ DC
SERBP1	6.71584e-10	0.315884	0.661	0.43	2.02274e-05	CD1C+ DC
DUSP6	7.20895e-10	-0.818206	0.185	0.333	2.17126e-05	CD1C+ DC
CXCL1	1.24905e-09	-2.10189	0.22	0.346	3.76202e-05	CD1C+ DC
SCARB2	1.45651e-09	-0.497631	0.163	0.304	4.38687e-05	CD1C+ DC
H2AFZ	1.61433e-09	0.258083	0.869	0.653	4.86221e-05	CD1C+ DC
ATP5G2	1.69432e-09	0.311364	0.776	0.615	5.10313e-05	CD1C+ DC
SLC25A37	2.37187e-09	-1.31314	0.227	0.35	7.14383e-05	CD1C+ DC
TMEM176B	2.39191e-09	-0.711703	0.361	0.497	7.20421e-05	CD1C+ DC
C3AR1	3.13357e-09	-0.61261	0.16	0.293	9.43799e-05	CD1C+ DC
CYCS	3.27983e-09	0.323564	0.783	0.584	9.87851e-05	CD1C+ DC
THAP2	4.08454e-09	0.276707	0.422	0.254	0.000123022	CD1C+ DC
RAB9A	4.56287e-09	0.318119	0.361	0.215	0.000137429	CD1C+ DC
ADM	5.49239e-09	-1.02132	0.208	0.335	0.000165425	CD1C+ DC
COX7C	5.76281e-09	0.278215	0.946	0.768	0.00017357	CD1C+ DC
KLF4	8.7396e-09	0.28497	0.578	0.381	0.000263228	CD1C+ DC
PLEKHO1	1.34092e-08	0.273299	0.422	0.257	0.000403872	CD1C+ DC
CD63	1.45175e-08	-0.54867	0.866	0.833	0.000437254	CD1C+ DC
HAVCR2	1.55293e-08	0.311421	0.431	0.269	0.000467726	CD1C+ DC
PLA2G7	1.64682e-08	-0.71556	0.176	0.313	0.000496005	CD1C+ DC
SELK	1.81673e-08	0.370015	0.652	0.491	0.000547179	CD1C+ DC
ELL2	1.87749e-08	-0.718849	0.227	0.346	0.000565482	CD1C+ DC
PHLDA2	2.06371e-08	0.253148	0.569	0.386	0.00062157	CD1C+ DC
CREM	2.13848e-08	0.537942	0.69	0.58	0.000644089	CD1C+ DC
MMP14	2.17294e-08	-0.688289	0.163	0.287	0.000654468	CD1C+ DC
CXCL8	2.3753e-08	-1.17281	0.677	0.727	0.000715417	CD1C+ DC
STAB1	4.4505e-08	-0.799674	0.15	0.269	0.00134045	CD1C+ DC
SAT1	9.43231e-08	-0.554081	0.965	0.95	0.00284092	CD1C+ DC
LAMP1	1.28767e-07	-0.717088	0.403	0.461	0.00387834	CD1C+ DC
LAPTM5	2.0542e-07	-0.463247	0.904	0.828	0.00618705	CD1C+ DC
PMP22	2.19955e-07	-0.633364	0.323	0.422	0.00662481	CD1C+ DC
MT1X	3.51423e-07	-1.33399	0.176	0.287	0.0105845	CD1C+ DC
TSC22D1	3.70618e-07	-0.753459	0.217	0.329	0.0111627	CD1C+ DC
CD83	3.71342e-07	0.425463	0.751	0.634	0.0111845	CD1C+ DC
TNFAIP3	4.56631e-07	-0.680496	0.681	0.712	0.0137533	CD1C+ DC
PKM	5.02754e-07	0.278546	0.882	0.696	0.0151424	CD1C+ DC
SLC7A7	5.609e-07	-0.564146	0.24	0.341	0.0168937	CD1C+ DC
LYZ	6.30493e-07	0.289234	0.93	0.825	0.0189898	CD1C+ DC
IER3	6.55788e-07	-0.574893	0.757	0.763	0.0197517	CD1C+ DC
LIPA	7.42352e-07	-0.72457	0.224	0.323	0.0223589	CD1C+ DC
FCGR1A	1.01183e-06	-0.436121	0.153	0.269	0.0304754	CD1C+ DC
HNMT	1.08558e-06	-0.534909	0.262	0.359	0.0326966	CD1C+ DC
MPP1	1.24454e-06	-0.515733	0.22	0.323	0.0374843	CD1C+ DC
LGALS3	1.35865e-06	-0.719454	0.725	0.692	0.040921	CD1C+ DC
ATP1B3	1.49861e-06	0.411838	0.744	0.62	0.0451367	CD1C+ DC
HLA-A	1.67511e-06	-0.385464	0.968	0.932	0.0504527	CD1C+ DC
TNF	1.71619e-06	-1.25235	0.195	0.295	0.0516899	CD1C+ DC
CLEC4E	2.50962e-06	-0.648054	0.163	0.266	0.0755871	CD1C+ DC
PLAUR	3.57339e-06	-0.581166	0.738	0.77	0.107627	CD1C+ DC
LGALS1	4.25428e-06	-0.539539	0.936	0.882	0.128135	CD1C+ DC
C1QC	7.64356e-06	-1.20288	0.339	0.408	0.230216	CD1C+ DC
TSPO	8.98123e-06	-0.500173	0.693	0.683	0.270506	CD1C+ DC
PTGS2	9.96216e-06	-1.46546	0.441	0.487	0.30005	CD1C+ DC
SMS	1.02506e-05	-0.619529	0.361	0.412	0.308737	CD1C+ DC
SLC43A3	1.11874e-05	-0.415713	0.16	0.259	0.336954	CD1C+ DC
IL7R	1.5253e-05	0.392064	0.457	0.333	0.459404	CD1C+ DC
TYROBP	1.72229e-05	-0.272804	0.952	0.942	0.518737	CD1C+ DC
PDE4DIP	1.76849e-05	-0.506474	0.22	0.31	0.532653	CD1C+ DC
CD300E	1.8392e-05	-0.840403	0.201	0.286	0.553949	CD1C+ DC
TMEM176A	2.11193e-05	-0.458535	0.323	0.398	0.636092	CD1C+ DC
ZFP36L1	2.32241e-05	-0.705066	0.597	0.607	0.699488	CD1C+ DC
PLAU	2.35576e-05	-0.654701	0.192	0.283	0.709531	CD1C+ DC
IVNS1ABP	2.63543e-05	-0.766628	0.358	0.42	0.793766	CD1C+ DC
RAB13	3.76116e-05	-0.540303	0.246	0.327	1	CD1C+ DC
STXBP2	4.25638e-05	-0.725759	0.355	0.412	1	CD1C+ DC
CD81	4.39021e-05	-0.688039	0.435	0.478	1	CD1C+ DC
LAIR1	4.66041e-05	-0.413785	0.284	0.365	1	CD1C+ DC
CD93	4.87116e-05	-0.604477	0.23	0.302	1	CD1C+ DC
C1QA	5.05394e-05	-1.26961	0.419	0.449	1	CD1C+ DC
IFITM3	5.76966e-05	0.347995	0.776	0.681	1	CD1C+ DC
PECAM1	5.94854e-05	-0.458375	0.179	0.264	1	CD1C+ DC
IFITM2	6.14893e-05	-0.412942	0.639	0.487	1	CD1C+ DC
SERPINA1	6.54149e-05	-0.619429	0.604	0.614	1	CD1C+ DC
BNIP3L	6.88809e-05	-0.631448	0.457	0.481	1	CD1C+ DC
ID2	6.94908e-05	0.353836	0.693	0.575	1	CD1C+ DC
HIF1A	7.69263e-05	-0.644568	0.652	0.608	1	CD1C+ DC
CSTB	7.75421e-05	-0.954669	0.879	0.775	1	CD1C+ DC
ITM2B	0.000135109	-0.454841	0.936	0.856	1	CD1C+ DC
ZEB2	0.000139806	-0.539104	0.511	0.524	1	CD1C+ DC
TLR2	0.000147766	-0.45077	0.179	0.259	1	CD1C+ DC
ACSL1	0.000170427	-0.661783	0.246	0.315	1	CD1C+ DC
CYBB	0.000174696	-0.564984	0.476	0.488	1	CD1C+ DC
KCTD12	0.000177415	-0.501985	0.284	0.357	1	CD1C+ DC
S100A11	0.000196455	-0.327923	0.968	0.939	1	CD1C+ DC
PRNP	0.000207723	-0.588484	0.335	0.389	1	CD1C+ DC
CITED2	0.00023261	-0.635155	0.22	0.292	1	CD1C+ DC
LY96	0.000232814	-0.644631	0.473	0.472	1	CD1C+ DC
TXNIP	0.000282734	-0.66964	0.335	0.398	1	CD1C+ DC
SNX10	0.000282788	-0.648225	0.377	0.406	1	CD1C+ DC
ABL2	0.000299628	-0.676897	0.329	0.381	1	CD1C+ DC
LAMP2	0.000333267	-0.520215	0.364	0.395	1	CD1C+ DC
NLRP3	0.000438771	-0.256957	0.403	0.272	1	CD1C+ DC
BRI3	0.000450914	-0.633348	0.578	0.571	1	CD1C+ DC
RNF13	0.000593127	-0.492192	0.39	0.41	1	CD1C+ DC
NFKBIA	0.000597464	-0.265314	0.879	0.884	1	CD1C+ DC
FCN1	0.000613038	-1.00575	0.204	0.27	1	CD1C+ DC
MGST3	0.00063083	-0.507468	0.463	0.468	1	CD1C+ DC
CTSA	0.00076541	-0.588887	0.45	0.436	1	CD1C+ DC
C1QB	0.000776749	-1.30484	0.399	0.417	1	CD1C+ DC
DUSP1	0.000829042	-0.417341	0.875	0.847	1	CD1C+ DC
ERO1A	0.000843886	-0.511171	0.204	0.266	1	CD1C+ DC
TREM1	0.000876749	-0.579088	0.316	0.371	1	CD1C+ DC
MS4A4A	0.000885009	-0.691509	0.335	0.364	1	CD1C+ DC
GM2A	0.000913851	-0.448935	0.208	0.27	1	CD1C+ DC
SLC16A10	0.000983471	-0.471853	0.233	0.297	1	CD1C+ DC
PDXK	0.00105465	-0.416046	0.297	0.343	1	CD1C+ DC
HSPA1B	0.00114201	-0.706676	0.486	0.546	1	CD1C+ DC
MIR155HG	0.00122183	0.317619	0.313	0.223	1	CD1C+ DC
RBMS1	0.00126675	-0.364066	0.224	0.289	1	CD1C+ DC
CTSC	0.00128936	-0.86056	0.69	0.58	1	CD1C+ DC
BLVRB	0.00132615	-0.519899	0.399	0.42	1	CD1C+ DC
CCRL2	0.00147762	-0.550974	0.278	0.33	1	CD1C+ DC
NPC2	0.00157066	-0.31858	0.898	0.8	1	CD1C+ DC
BTG1	0.00263905	-0.291357	0.872	0.853	1	CD1C+ DC
TTYH3	0.00307434	-0.407258	0.198	0.253	1	CD1C+ DC
OLR1	0.00346794	-0.615967	0.351	0.398	1	CD1C+ DC
CAPG	0.00378542	-0.474251	0.776	0.677	1	CD1C+ DC
TIMP1	0.00398396	-0.626382	0.907	0.798	1	CD1C+ DC
UPP1	0.00410702	-0.534583	0.505	0.503	1	CD1C+ DC
PLK3	0.00453021	-0.462502	0.259	0.302	1	CD1C+ DC
CD69	0.00505035	-0.822571	0.294	0.207	1	CD1C+ DC
JCHAIN	0.00506573	-0.308499	0.281	0.194	1	CD1C+ DC
PRDX1	0.00634422	-0.462015	0.786	0.707	1	CD1C+ DC
RHOB	0.00729146	-0.280428	0.383	0.421	1	CD1C+ DC
NRP2	0.00739999	-0.329504	0.214	0.271	1	CD1C+ DC
NFKBIZ	0.00746589	-0.638605	0.607	0.57	1	CD1C+ DC
IFI6	0.00760357	-0.498152	0.45	0.452	1	CD1C+ DC
GSTO1	0.00887679	-0.34372	0.776	0.67	1	CD1C+ DC
IL1B	0.00945734	-0.596517	0.629	0.646	1	CD1C+ DC
FOS	0.00958745	-0.428428	0.789	0.745	1	CD1C+ DC
INHBA	4.32015e-113	2.06921	0.592	0.206	1.30118e-108	CXCL5+ Mac
FTH1	2.23859e-112	1.33424	1	0.998	6.74241e-108	CXCL5+ Mac
ITM2B	5.71943e-97	-1.47295	0.581	0.891	1.72264e-92	CXCL5+ Mac
C15orf48	5.75914e-96	1.55385	0.884	0.662	1.7346e-91	CXCL5+ Mac
CXCL5	1.24896e-89	3.51658	0.317	0.068	3.76175e-85	CXCL5+ Mac
CD74	1.03979e-84	-2.00794	0.788	0.907	3.13174e-80	CXCL5+ Mac
CST3	1.84975e-84	-1.50638	0.64	0.87	5.57127e-80	CXCL5+ Mac
CXCL8	6.0683e-84	1.60339	0.921	0.703	1.82771e-79	CXCL5+ Mac
MS4A6A	3.87558e-78	-1.639	0.12	0.568	1.16729e-73	CXCL5+ Mac
TNFAIP6	2.73623e-77	2.09558	0.544	0.22	8.24125e-73	CXCL5+ Mac
HLA-DPB1	5.0685e-73	-1.85362	0.566	0.791	1.52658e-68	CXCL5+ Mac
SOD2	1.04128e-69	1.1277	0.915	0.808	3.13624e-65	CXCL5+ Mac
HLA-DPA1	1.60081e-69	-1.82435	0.581	0.803	4.82147e-65	CXCL5+ Mac
HLA-DMB	3.53579e-65	-1.29903	0.111	0.516	1.06495e-60	CXCL5+ Mac
CCL3	1.80795e-64	1.703	0.847	0.617	5.44537e-60	CXCL5+ Mac
CSTB	3.10473e-64	1.27161	0.88	0.77	9.35115e-60	CXCL5+ Mac
HLA-DMA	9.60135e-63	-1.28003	0.303	0.656	2.89183e-58	CXCL5+ Mac
CCL20	7.67093e-62	1.80656	0.696	0.412	2.31041e-57	CXCL5+ Mac
HLA-DRB1	1.52194e-61	-1.63635	0.67	0.839	4.58392e-57	CXCL5+ Mac
ARHGDIB	3.54134e-60	-0.980259	0.332	0.715	1.06661e-55	CXCL5+ Mac
CPVL	3.04044e-56	-1.22773	0.081	0.443	9.15752e-52	CXCL5+ Mac
CCL3L3	8.21636e-55	1.9502	0.764	0.534	2.47469e-50	CXCL5+ Mac
TMEM176B	1.04729e-54	-1.25216	0.168	0.524	3.15434e-50	CXCL5+ Mac
FGL2	3.03774e-53	-1.12962	0.1	0.462	9.14937e-49	CXCL5+ Mac
IL1B	3.07214e-53	1.14224	0.839	0.624	9.25297e-49	CXCL5+ Mac
MNDA	3.471e-52	-1.31136	0.07	0.424	1.04543e-47	CXCL5+ Mac
CXCL3	2.30679e-51	1.82487	0.755	0.526	6.94782e-47	CXCL5+ Mac
CD44	8.08209e-50	0.903923	0.86	0.791	2.43425e-45	CXCL5+ Mac
IL1RN	9.48151e-49	1.1005	0.723	0.475	2.85574e-44	CXCL5+ Mac
HLA-DQB1	9.89622e-49	-1.56578	0.428	0.677	2.98064e-44	CXCL5+ Mac
GPR183	1.49902e-48	-1.42624	0.29	0.617	4.51491e-44	CXCL5+ Mac
PTGS2	2.20616e-48	1.5576	0.666	0.464	6.64474e-44	CXCL5+ Mac
JUNB	2.05507e-47	-1.14288	0.52	0.796	6.18966e-43	CXCL5+ Mac
MT2A	1.1101e-46	2.29826	0.712	0.569	3.34353e-42	CXCL5+ Mac
C1QA	1.13342e-46	-2.37015	0.175	0.477	3.41376e-42	CXCL5+ Mac
C1QC	1.17691e-46	-2.20284	0.118	0.435	3.54474e-42	CXCL5+ Mac
GAPDH	1.33636e-46	0.72944	0.967	0.952	4.02498e-42	CXCL5+ Mac
VAMP8	4.88516e-46	-0.737095	0.352	0.686	1.47136e-41	CXCL5+ Mac
ERP29	7.54485e-46	-0.823613	0.135	0.471	2.27243e-41	CXCL5+ Mac
ANXA5	1.47986e-45	0.871083	0.828	0.753	4.45718e-41	CXCL5+ Mac
CXCL2	1.66273e-45	1.47568	0.786	0.592	5.00797e-41	CXCL5+ Mac
LST1	4.23435e-45	-0.930541	0.386	0.713	1.27534e-40	CXCL5+ Mac
CTSC	1.91652e-43	-1.13778	0.299	0.618	5.77237e-39	CXCL5+ Mac
CCL4	6.86798e-43	1.35807	0.766	0.575	2.06857e-38	CXCL5+ Mac
RGS1	1.19396e-42	-1.39617	0.284	0.589	3.5961e-38	CXCL5+ Mac
C1orf162	1.39736e-42	-0.788782	0.172	0.509	4.20872e-38	CXCL5+ Mac
AIF1	1.78131e-42	-0.786736	0.59	0.809	5.36514e-38	CXCL5+ Mac
FCGRT	8.4813e-42	-0.955123	0.304	0.618	2.55448e-37	CXCL5+ Mac
GRN	1.43656e-41	-0.99886	0.437	0.7	4.32676e-37	CXCL5+ Mac
TIMP1	1.47055e-41	0.819411	0.873	0.797	4.42916e-37	CXCL5+ Mac
C1QB	3.62025e-41	-2.20777	0.159	0.445	1.09038e-36	CXCL5+ Mac
HMGN3	6.0108e-41	-0.695541	0.1	0.407	1.81039e-36	CXCL5+ Mac
CORO1A	6.39636e-41	-0.890392	0.17	0.488	1.92652e-36	CXCL5+ Mac
HLA-DRA	2.82604e-40	-1.17733	0.923	0.878	8.51174e-36	CXCL5+ Mac
TNFSF13B	6.27782e-40	-0.744232	0.148	0.47	1.89082e-35	CXCL5+ Mac
CTSS	1.10032e-39	-0.928033	0.589	0.795	3.31406e-35	CXCL5+ Mac
PSME1	1.498e-39	-0.763687	0.328	0.639	4.51183e-35	CXCL5+ Mac
GSTP1	1.75096e-39	-0.668185	0.485	0.754	5.27372e-35	CXCL5+ Mac
SAT1	2.971e-39	0.621076	0.982	0.947	8.94836e-35	CXCL5+ Mac
SPP1	3.15237e-39	1.56863	0.572	0.339	9.49462e-35	CXCL5+ Mac
COTL1	1.49408e-38	-0.705919	0.472	0.749	4.50002e-34	CXCL5+ Mac
BST2	3.80349e-38	-0.707626	0.255	0.567	1.14557e-33	CXCL5+ Mac
TNIP3	3.8538e-38	0.988976	0.339	0.138	1.16073e-33	CXCL5+ Mac
GSTK1	4.05787e-38	-0.641735	0.153	0.466	1.22219e-33	CXCL5+ Mac
HLA-C	4.62484e-38	-0.730287	0.779	0.921	1.39296e-33	CXCL5+ Mac
PPT1	7.44802e-38	-0.731539	0.236	0.549	2.24327e-33	CXCL5+ Mac
IFITM2	2.22608e-37	-1.3242	0.216	0.527	6.70474e-33	CXCL5+ Mac
ZFP36	4.78595e-37	-0.992887	0.533	0.784	1.44148e-32	CXCL5+ Mac
AQP9	2.03964e-36	0.832208	0.524	0.283	6.1432e-32	CXCL5+ Mac
CD37	3.10713e-36	-0.755038	0.223	0.528	9.35835e-32	CXCL5+ Mac
PSME2	3.89539e-36	-0.815117	0.312	0.616	1.17325e-31	CXCL5+ Mac
STAB1	4.08493e-36	-0.954268	0.033	0.287	1.23034e-31	CXCL5+ Mac
GLIPR1	4.86448e-36	-0.765208	0.131	0.423	1.46513e-31	CXCL5+ Mac
MPEG1	7.73802e-36	-0.767014	0.077	0.355	2.33062e-31	CXCL5+ Mac
RNASE6	5.35251e-35	-0.734526	0.105	0.39	1.61212e-30	CXCL5+ Mac
ZFP36L2	7.18228e-35	-1.15313	0.177	0.466	2.16323e-30	CXCL5+ Mac
EREG	1.87443e-34	0.806074	0.651	0.407	5.64559e-30	CXCL5+ Mac
HLA-DQA1	5.81932e-34	-1.29317	0.411	0.633	1.75272e-29	CXCL5+ Mac
SAMHD1	1.31496e-33	-0.686437	0.131	0.416	3.96054e-29	CXCL5+ Mac
PYCARD	3.03155e-33	-0.619634	0.24	0.548	9.13072e-29	CXCL5+ Mac
LGALS1	5.59012e-33	0.728979	0.95	0.878	1.68369e-28	CXCL5+ Mac
LY86	2.01115e-32	-0.602878	0.089	0.359	6.05737e-28	CXCL5+ Mac
HLA-DQA2	2.13132e-32	-1.29893	0.292	0.538	6.41932e-28	CXCL5+ Mac
CD4	2.78632e-32	-0.61595	0.122	0.392	8.39213e-28	CXCL5+ Mac
PLD3	2.89098e-32	-0.956994	0.151	0.42	8.70734e-28	CXCL5+ Mac
ERO1A	3.13115e-32	0.986801	0.428	0.244	9.4307e-28	CXCL5+ Mac
IL6	5.39603e-32	1.53751	0.415	0.219	1.62523e-27	CXCL5+ Mac
LGALS9	9.21653e-32	-0.477427	0.12	0.397	2.77593e-27	CXCL5+ Mac
PEBP1	1.04012e-31	-0.480857	0.135	0.418	3.13274e-27	CXCL5+ Mac
TMEM176A	1.41698e-31	-0.764144	0.151	0.42	4.26781e-27	CXCL5+ Mac
CCL4L2	1.67097e-31	1.378	0.718	0.556	5.03279e-27	CXCL5+ Mac
COMT	3.36767e-31	-0.60811	0.157	0.43	1.01431e-26	CXCL5+ Mac
IL1A	4.93335e-31	1.02173	0.415	0.222	1.48588e-26	CXCL5+ Mac
LDHB	3.15467e-30	-0.521075	0.157	0.428	9.50154e-26	CXCL5+ Mac
ACTB	5.49177e-30	-0.584007	0.969	0.99	1.65407e-25	CXCL5+ Mac
CSF1R	1.14583e-29	-0.727885	0.124	0.373	3.45112e-25	CXCL5+ Mac
PSAP	1.3379e-29	-0.809789	0.747	0.852	4.02962e-25	CXCL5+ Mac
FCGR1A	2.09858e-29	-0.721034	0.057	0.285	6.32073e-25	CXCL5+ Mac
CALR	3.69593e-29	-0.695211	0.421	0.669	1.11318e-24	CXCL5+ Mac
IFITM3	5.76428e-29	-0.946231	0.456	0.712	1.73614e-24	CXCL5+ Mac
EEF1B2	8.50031e-29	-0.531386	0.494	0.754	2.56021e-24	CXCL5+ Mac
RGS2	1.05451e-28	-0.939332	0.339	0.605	3.17607e-24	CXCL5+ Mac
SLC25A37	2.03043e-28	0.894987	0.517	0.323	6.11545e-24	CXCL5+ Mac
HCLS1	2.42919e-28	-0.515385	0.186	0.463	7.31647e-24	CXCL5+ Mac
ITGB2	2.71487e-28	-0.719484	0.376	0.624	8.17693e-24	CXCL5+ Mac
MSR1	3.18604e-28	-0.810037	0.074	0.303	9.59603e-24	CXCL5+ Mac
AKR1A1	4.35531e-28	-0.422814	0.159	0.425	1.31178e-23	CXCL5+ Mac
SLCO2B1	4.55731e-28	-0.663875	0.039	0.251	1.37262e-23	CXCL5+ Mac
CFD	4.67019e-28	-0.917146	0.161	0.409	1.40661e-23	CXCL5+ Mac
HEXA	5.80657e-28	-0.602378	0.101	0.338	1.74888e-23	CXCL5+ Mac
CELF2	7.44344e-28	-0.574494	0.087	0.325	2.24189e-23	CXCL5+ Mac
BASP1	7.98287e-28	1.01598	0.574	0.412	2.40436e-23	CXCL5+ Mac
ARPC1B	8.05251e-28	-0.49877	0.432	0.675	2.42533e-23	CXCL5+ Mac
LSP1	1.27951e-27	-0.768878	0.238	0.504	3.85376e-23	CXCL5+ Mac
SPINT2	1.39432e-27	-0.496842	0.19	0.464	4.19954e-23	CXCL5+ Mac
MGST2	1.44011e-27	-0.452434	0.063	0.292	4.33745e-23	CXCL5+ Mac
NDUFS7	1.84212e-27	-0.444709	0.188	0.457	5.54829e-23	CXCL5+ Mac
EIF3F	2.01757e-27	-0.48937	0.208	0.482	6.07671e-23	CXCL5+ Mac
FPR3	2.77559e-27	-0.609408	0.114	0.354	8.3598e-23	CXCL5+ Mac
RGS10	2.91473e-27	-0.492468	0.325	0.602	8.77886e-23	CXCL5+ Mac
[truncated: 5,355 more rows]

## Sheet: Fibroblast
Supplementary Table 1-6. Marker genes for fibroblast cell clusters.
[truncated: 4,964 more rows]

[truncated: 1 more sheets: Endothelial cells]
