# Supplementary material for: Dynamics of tertiary lymphoid structures and immune cross talk in early versus advanced colorectal cancer: potential implications for immunotherapy
Source: Cancer Immunol Immunother. 2025 Apr 26;74(6):185. doi: 10.1007/s00262-025-04027-x (PMC12033131; doi:10.1007/s00262-025-04027-x)
Supplement: Supplementary file 6 — Supplementary file6 (XLSX 17 KB) [file 262_2025_4027_MOESM6_ESM.xlsx]

## Sheet: Sheet1
Supplementary Table 2. Gene list for defining cell state scores.
Signature	Reference	Gene symbol
Cytotoxicity score	Zheng Y, et al., 2020	PRF1	IFNG	GNLY	NKG7	GZMB	GZMA	HZMH	KLRK1	KLRKB1	KLRD1	CTSW	CST7	CX3CR1	FGFBP2	S1PR5	FCGR3A	PLAC8	C1orf21	TGFBR3	PLEK	FGR	KLRF1	SPON2	CD300A	S1PR1	FAM65B	EFHD2	STK38	C1orf162	SORL1	EMP3	ARL4C	BIN2	CCND3	FCRL6	SAMD3	TRDC	TYROBP	GNLY	KLRG1
Exhaustion score	Zheng Y, et al., 2020	FCRL3	CD27	PRKCH	B2M	ITM2A	TIGIT	ID3	GBP2	PDCD1	KLRK1	HSPA1A	SRGN	TNFRSF9	TMBIM6	TNFRSF1B	CADM1	ACTB	CD8A	RGS2	FAIM3	EID1	HSPB1	RNF19A	IFI16	LYST	PRF1	STAT1	UBC	CD74	IL2RG	FYN	PTPN6	HLA-DRB1	HNRNPC	UBB	CD8B	HAVCR2	IRF8	LAG3	ATP5B	STAT3	IGFLR1	MGEA5	HSPA1B	COTL1	VCAM1	HLA-DMA	PDE7B
Naïveness score	Zheng Y, et al., 2020	CCR7	TCF7	LEF1	SELL
Effector memory score	Zhang Y, et al., 2021	PRF1	IFNG	CCL4	HLA-DQA1	GZMK	GZMA	GZMH	CD44	DUSP2	KLRB1	KLRD1	CTSW
Stress response	Chu Y, et al., 2023	HIKESHI	P4HB	UBA52	MAPK1	RPA2	RPA3	TNRC6A	TNRC6B	TNRC6C	NUP210	RBX1	UBB	UBC	CREBBP	ETS1	LAMTOR1	EED	LAMTOR2	HSP90AA1	RBBP4	LAMTOR4	LAMTOR5	PSMB10	CDKN1A	ANAPC11	PSMA1	ATG4D	PSMA2	WIPI2	PSMA3	TFDP2	PSMA4	ATM	CYCS	PSMA5	WDR45	ANAPC16	PSMA6	EHMT1	PSMA7	EHMT2	TERF1	PSMC1	ATR	PSMC3	SOD1	PSMC4	PSMC5
Proliferation score	Zhang L, et al., 2020	AURKA	BUB1	CCNB1	CCND1	CCNE1	DEK	E2F1	FEN1	FOXM1	H2AFZ	HMGB2	MCM2	MCM3	MCM4	MCM5	MCM6	MKI67	MYBL2	PCNA	PLK1	TOP2A	TYMS	ZWINT
Activation score	Sun Y, et al., 2021	ICOS	CD226	TNFRSF14	TNFRSF25	TNFRSF9	CD28
Inflammatory score	Spranger S, et al., 2015	IRF1	CD8A	CCL2	CCL3	CCL4	CXCL9	CXCL10	ICOS	GZMK	HLA-DMA	HLA-DMB	HLA-DOA	HLA-DOB
[truncated: 118 more columns]
