# Supplementary material for: Dynamics of tertiary lymphoid structures and immune cross talk in early versus advanced colorectal cancer: potential implications for immunotherapy
Source: Cancer Immunol Immunother. 2025 Apr 26;74(6):185. doi: 10.1007/s00262-025-04027-x (PMC12033131; doi:10.1007/s00262-025-04027-x)
Supplement: Supplementary file 7 — Supplementary file7 (XLSX 11 KB) [file 262_2025_4027_MOESM7_ESM.xlsx]

## Sheet: Sheet1
Supplementary Table 3. Clinical characteristics of 18 advanced-stage rectal cancer patients, related to Figure 5.
PatientID	Sex	Age	MSI status	TMB	pTNM stage	Response	TLS density	Maturity
1	M	67	MSI	NA	IIIb	R	1.3	0.06
2	M	46	MSI	NA	IIIb	N	0.9	0.03
3	F	50	MSI	NA	IIIc	R	0.7	0.12
4	M	72	MSI	10.8	IIIb	R	2.4	0.18
5	M	57	MSI	NA	Iva	N	1.1	0.05
6	M	59	MSI	NA	IIIb	R	1.3	0.14
7	F	61	MSI	NA	IIIb	N	0.2	0.01
8	M	62	MSI	NA	IIIb	R	0.5	0.11
9	F	60	MSI	13.1	IIIb	R	0.9	0.17
10	F	73	MSI	NA	IIIc	R	1.6	0.09
11	M	47	MSI	NA	IIIc	R	1.4	0.12
12	M	35	MSI	NA	IIIb	R	1	0.24
13	M	41	MSI	NA	IIIb	R	0.8	0.22
14	F	53	MSI	12.1	IIIb	N	0.3	0.09
15	F	52	MSI	NA	IIIb	R	2.1	0.03
16	M	55	MSI	NA	Iva	N	0.1	0.18
17	M	48	MSI	11.7	IIIb	R	0.5	0.13
18	M	68	MSI	NA	Iva	R	0.6	0.15
F, female; M, male; MSI, microsatellite instability; TMB, tumor mutation burden; NA, not available; R, responder; N, non-responder.
